# Supplementary material for: Comparative genomic analysis of Streptomyces rapamycinicus NRRL 5491 and its mutant overproducing rapamycin
Source: Sci Rep. 2022 Jun 18;12:10302. doi: 10.1038/s41598-022-14199-6 (PMC9206652; doi:10.1038/s41598-022-14199-6)
Supplement: Supplementary file 2 — Supplementary Information 2. [file 41598_2022_14199_MOESM2_ESM.xlsx]

## Sheet: GeneAnnotation_Wild-type
Locus tag	Protein name	Gene length	#GO	GO IDs	GO Names
NJMEEBPL_00001	amidohydrolase	1107	2
NJMEEBPL_00002	monooxygenase	486	3
NJMEEBPL_00003	fad binding domain-containing protein	258	2
NJMEEBPL_00004	is5 is1182 family transposase	792
NJMEEBPL_00005	aaa family atpase	2736
NJMEEBPL_00006	family transcriptional regulator	2886
NJMEEBPL_00007	aaa family atpase	2544
NJMEEBPL_00008	enoyl- hydratase isomerase family protein	636
NJMEEBPL_00009	type iii polyketide synthase	1074
NJMEEBPL_00010	family transcriptional regulator	486
NJMEEBPL_00011	family protein	243
NJMEEBPL_00012	cation h(+) antiporter	192
NJMEEBPL_00013	plp-dependent aminotransferase family protein	1311	3	F:GO:0030170; F:GO:0008483; P:GO:0009058	F:pyridoxal phosphate binding; F:transaminase activity; P:biosynthetic process
NJMEEBPL_00014	helix-turn-helix transcriptional regulator	471
NJMEEBPL_00015	enoyl- hydratase isomerase family protein	1371
NJMEEBPL_00016	enoyl- hydratase isomerase family protein	912
NJMEEBPL_00017	pyridoxal-phosphate dependent enzyme	2232
NJMEEBPL_00018	kinase	921
NJMEEBPL_00019	argininosuccinate lyase	1491
NJMEEBPL_00020	hypothetical protein [Streptomyces rapamycinicus]	1644
NJMEEBPL_00021	amino acid adenylation domain-containing protein	3189	2	F:GO:0003824; P:GO:0008152	F:catalytic activity; P:metabolic process
NJMEEBPL_00022	non-ribosomal peptide synthetase	20265	5	F:GO:0016788; F:GO:0003824; P:GO:0008152; P:GO:0009058; F:GO:0031177	F:hydrolase activity, acting on ester bonds; F:catalytic activity; P:metabolic process; P:biosynthetic process; F:phosphopantetheine binding
NJMEEBPL_00023	methyltransferase	987	2	F:GO:0008168; P:GO:0032259	F:methyltransferase activity; P:methylation
NJMEEBPL_00024	2-keto-4-pentenoate hydratase	789
NJMEEBPL_00025	acetaldehyde dehydrogenase	906
NJMEEBPL_00026	4-hydroxy-2-oxovalerate aldolase	1353
NJMEEBPL_00027	aminotransferase class i ii-fold pyridoxal phosphate-dependent enzyme	1155
NJMEEBPL_00028	biosynthesis cluster domain-containing protein	942
NJMEEBPL_00029	cation h(+) antiporter	1119	2	P:GO:0055085; P:GO:0006812	P:transmembrane transport; P:cation transport
NJMEEBPL_00030	fad-dependent oxidoreductase	1437
NJMEEBPL_00031	type i polyketide synthase	11007	2	F:GO:0003824; F:GO:0005488	F:catalytic activity; F:binding
NJMEEBPL_00032	type i polyketide synthase	12582
NJMEEBPL_00033	2og-fe dioxygenase family protein	906
NJMEEBPL_00034	nad -dependent oxidoreductase	927	3	F:GO:0050662; F:GO:0003824; P:GO:0044237	F:coenzyme binding; F:catalytic activity; P:cellular metabolic process
NJMEEBPL_00035	dtdp-4-keto-6-deoxy-d-glucose epimerase	621	5	P:GO:0030639; F:GO:0008830; P:GO:0019872; P:GO:0009103; P:GO:0009117	P:polyketide biosynthetic process; F:dTDP-4-dehydrorhamnose 3,5-epimerase activity; P:streptomycin biosynthetic process; P:lipopolysaccharide biosynthetic process; P:nucleotide metabolic process
NJMEEBPL_00036	activator-dependent family glycosyltransferase	1254
NJMEEBPL_00037	thioesterase	786	2	F:GO:0016788; P:GO:0009058	F:hydrolase activity, acting on ester bonds; P:biosynthetic process
NJMEEBPL_00038	dtdp-glucose -dehydratase	978	5	F:GO:0050662; P:GO:0030639; F:GO:0008460; P:GO:0019872; P:GO:0009225	F:coenzyme binding; P:polyketide biosynthetic process; F:dTDP-glucose 4,6-dehydratase activity; P:streptomycin biosynthetic process; P:nucleotide-sugar metabolic process
NJMEEBPL_00039	glucose-1-phosphate thymidylyltransferase	873
NJMEEBPL_00040	family protein	207
NJMEEBPL_00041	ndp-hexose -dehydratase	1374
NJMEEBPL_00042	gfo idh family oxidoreductase	1023
NJMEEBPL_00043	hypothetical protein D3C57_143275 [Streptomyces rapamycinicus NRRL 5491]	177
NJMEEBPL_00044	sulfotransferase domain-containing protein	930
NJMEEBPL_00045	is110 family transposase	1242
NJMEEBPL_00046	family protein phosphatase	780
NJMEEBPL_00047	hypothetical protein D3C57_143255 [Streptomyces rapamycinicus NRRL 5491]	162
NJMEEBPL_00048	family transcriptional regulator	213	5	F:GO:0003677; C:GO:0005667; F:GO:0003700; P:GO:0006355; P:GO:0006355	F:DNA binding; C:transcription factor complex; F:transcription factor activity, sequence-specific DNA binding; P:regulation of transcription, DNA-templated; P:regulation of transcription, DNA-templated
NJMEEBPL_00049	hypothetical protein M271_00445 [Streptomyces rapamycinicus NRRL 5491]	282
NJMEEBPL_00050	family transcriptional regulator	708
NJMEEBPL_00051	transferase	1275	1	F:GO:0003824	F:catalytic activity
NJMEEBPL_00052	enoyl- hydratase	789
NJMEEBPL_00053	acyl- dehydrogenase	1119
NJMEEBPL_00054	acyl- acyl-acp dehydrogenase	1107
NJMEEBPL_00055	mfs transporter	186
NJMEEBPL_00056	family transcriptional regulator	780	4	F:GO:0003677; F:GO:0003700; P:GO:0006351; P:GO:0006355	F:DNA binding; F:transcription factor activity, sequence-specific DNA binding; P:transcription, DNA-templated; P:regulation of transcription, DNA-templated
NJMEEBPL_00057	nuclear transport factor 2 family protein	543
NJMEEBPL_00058	sdr family oxidoreductase	729
NJMEEBPL_00059	glucose 1-dehydrogenase	756	2	F:GO:0016491; P:GO:0008152	F:oxidoreductase activity; P:metabolic process
NJMEEBPL_00060	enoyl- hydratase	798	3	F:GO:0003824; P:GO:0008152; F:GO:0016829	F:catalytic activity; P:metabolic process; F:lyase activity
NJMEEBPL_00061	acetyl- c-acetyltransferase	1164	2	F:GO:0016747; P:GO:0008152	F:transferase activity, transferring acyl groups other than amino-acyl groups; P:metabolic process
NJMEEBPL_00062	crotonase enoyl- hydratase family protein	765
NJMEEBPL_00063	sdr family nad -dependent oxidoreductase	759
NJMEEBPL_00064	thiolase family protein	1185
NJMEEBPL_00065	acetate-- ligase family protein	2154	3	F:GO:0005524; F:GO:0046872; F:GO:0048037	F:ATP binding; F:metal ion binding; F:cofactor binding
NJMEEBPL_00066	hypothetical protein [Streptomyces rapamycinicus]	369
NJMEEBPL_00067	duf1446 domain-containing protein	1365
NJMEEBPL_00068	amidohydrolase family protein	804
NJMEEBPL_00069	acyl- dehydrogenase family protein	1152	4	F:GO:0003995; P:GO:0006118; F:GO:0050660; P:GO:0055114	F:acyl-CoA dehydrogenase activity; P:obsolete electron transport; F:flavin adenine dinucleotide binding; P:oxidation-reduction process
NJMEEBPL_00070	acyl- dehydrogenase	1215
NJMEEBPL_00071	mhs family mfs transporter	1302	3	P:GO:0055085; F:GO:0022857; C:GO:0016021	P:transmembrane transport; F:transmembrane transporter activity; C:integral component of membrane
NJMEEBPL_00072	llm class flavin-dependent oxidoreductase	1008
NJMEEBPL_00073	duf4387 domain-containing protein	330
NJMEEBPL_00074	acyclic terpene utilization family protein	1446
NJMEEBPL_00075	long-chain-fatty-acid-- ligase	864
NJMEEBPL_00076	alcohol dehydrogenase catalytic domain-containing protein	1134	5	F:GO:0008270; F:GO:0046872; F:GO:0016491; P:GO:0055114; F:GO:0008743	F:zinc ion binding; F:metal ion binding; F:oxidoreductase activity; P:oxidation-reduction process; F:L-threonine 3-dehydrogenase activity
NJMEEBPL_00077	aromatic acid h+ symport family mfs transporter	1347
NJMEEBPL_00078	sdr family oxidoreductase	759
NJMEEBPL_00079	hypothetical protein [Streptomyces rapamycinicus]	276
NJMEEBPL_00080	sdr family oxidoreductase	786	4	F:GO:0047044; F:GO:0016491; P:GO:0008152; P:GO:0055114	F:androstan-3-alpha,17-beta-diol dehydrogenase activity; F:oxidoreductase activity; P:metabolic process; P:oxidation-reduction process
NJMEEBPL_00081	nad fad-dependent oxidoreductase	1557
NJMEEBPL_00082	aldehyde dehydrogenase	1542
NJMEEBPL_00083	alpha beta hydrolase	972	2	P:GO:0008152; F:GO:0016787	P:metabolic process; F:hydrolase activity
NJMEEBPL_00084	nad -dependent alcohol dehydrogenase	1026	4	F:GO:0008270; F:GO:0016491; F:GO:0046872; P:GO:0055114	F:zinc ion binding; F:oxidoreductase activity; F:metal ion binding; P:oxidation-reduction process
NJMEEBPL_00085	is5 family transposase	366
NJMEEBPL_00086	llm class flavin-dependent oxidoreductase	309	2	F:GO:0016705; F:GO:0004497	F:oxidoreductase activity, acting on paired donors, with incorporation or reduction of molecular oxygen; F:monooxygenase activity
NJMEEBPL_00087	isas1 family transposase	1206	3	F:GO:0003677; F:GO:0004803; P:GO:0006313	F:DNA binding; F:transposase activity; P:transposition, DNA-mediated
NJMEEBPL_00088	dde endonuclease	537
NJMEEBPL_00089	helix-turn-helix domain-containing protein	477
NJMEEBPL_00090	is110 family transposase	375
NJMEEBPL_00091	glucoamylase [Streptomyces rapamycinicus NRRL 5491]	111
NJMEEBPL_00092	family protein	1041
NJMEEBPL_00093	amidinotransferase	384
NJMEEBPL_00094	isas1 family transposase	1206	3	F:GO:0003677; F:GO:0004803; P:GO:0006313	F:DNA binding; F:transposase activity; P:transposition, DNA-mediated
NJMEEBPL_00095	recombinase family protein	513
NJMEEBPL_00096	family protein	678
NJMEEBPL_00097	membrane protein	858
NJMEEBPL_00098	tn554 transposase c	531
NJMEEBPL_00099	n-methyl-l-tryptophan oxidase	933
NJMEEBPL_00100	family transcriptional regulator	855	1	P:GO:0006351	P:transcription, DNA-templated
NJMEEBPL_00101	fumarylacetoacetate hydrolase family protein	891
NJMEEBPL_00102	family protein	420
NJMEEBPL_00103	cupin domain-containing protein	486
NJMEEBPL_00104	acyl- thioesterase ii	903	2	P:GO:0006637; F:GO:0047617	P:acyl-CoA metabolic process; F:acyl-CoA hydrolase activity
NJMEEBPL_00105	amp-binding protein	1674	2	P:GO:0008152; F:GO:0016874	P:metabolic process; F:ligase activity
NJMEEBPL_00106	bifunctional salicylyl- 5-hydroxylase oxidoreductase	2382	3	F:GO:0010181; F:GO:0016491; P:GO:0055114	F:FMN binding; F:oxidoreductase activity; P:oxidation-reduction process
NJMEEBPL_00107	acyl- thioesterase	477
NJMEEBPL_00108	fad-binding oxidoreductase	1305
NJMEEBPL_00109	sdr family nad -dependent oxidoreductase	375
NJMEEBPL_00110	isl3 family transposase	252	3	F:GO:0003677; F:GO:0004803; P:GO:0006313	F:DNA binding; F:transposase activity; P:transposition, DNA-mediated
NJMEEBPL_00111	family transcriptional regulator	600	2	F:GO:0003677; P:GO:0006355	F:DNA binding; P:regulation of transcription, DNA-templated
NJMEEBPL_00112	hypothetical protein [Streptomyces rapamycinicus]	732
NJMEEBPL_00113	agmatine deiminase	1167	5	P:GO:0006525; F:GO:0004668; P:GO:0006560; P:GO:0009446; F:GO:0047632	P:arginine metabolic process; F:protein-arginine deiminase activity; P:proline metabolic process; P:putrescine biosynthetic process; F:agmatine deiminase activity
NJMEEBPL_00114	hypothetical protein [Streptomyces rapamycinicus]	360
NJMEEBPL_00115	hypothetical protein M271_00780 [Streptomyces rapamycinicus NRRL 5491]	120
NJMEEBPL_00116	sdr family oxidoreductase	762
NJMEEBPL_00117	lipid-transfer protein	747	1	F:GO:0003824	F:catalytic activity
NJMEEBPL_00118	amp-binding protein	1674	3	F:GO:0003824; P:GO:0008152; F:GO:0016874	F:catalytic activity; P:metabolic process; F:ligase activity
NJMEEBPL_00119	bifunctional 3-(3-hydroxy-phenyl)propionate 3-hydroxycinnamic acid hydroxylase	1341
NJMEEBPL_00120	family transcriptional regulator	660	5	F:GO:0003677; C:GO:0005667; F:GO:0003700; P:GO:0006355; P:GO:0006355	F:DNA binding; C:transcription factor complex; F:transcription factor activity, sequence-specific DNA binding; P:regulation of transcription, DNA-templated; P:regulation of transcription, DNA-templated
NJMEEBPL_00121	trimeric intracellular cation channel family protein	405
NJMEEBPL_00122	trimeric intracellular cation channel family protein	273
NJMEEBPL_00123	amidohydrolase	201
NJMEEBPL_00124	sdr family nad -dependent oxidoreductase	735	2	F:GO:0016491; P:GO:0055114	F:oxidoreductase activity; P:oxidation-reduction process
NJMEEBPL_00125	family transcriptional regulator	633	2	F:GO:0003677; P:GO:0006355	F:DNA binding; P:regulation of transcription, DNA-templated
NJMEEBPL_00126	fmn-binding glutamate synthase family protein	183	3	P:GO:0006537; P:GO:0055114; F:GO:0015930	P:glutamate biosynthetic process; P:oxidation-reduction process; F:glutamate synthase activity
NJMEEBPL_00127	epoxide hydrolase	1122	2	P:GO:0008152; F:GO:0033961	P:metabolic process; F:cis-stilbene-oxide hydrolase activity
NJMEEBPL_00128	mfs transporter	1446	2	P:GO:0055085; C:GO:0016021	P:transmembrane transport; C:integral component of membrane
NJMEEBPL_00129	cgnr zinc finger domain-containing protein	585
NJMEEBPL_00130	family transcriptional regulator	636
NJMEEBPL_00131	riboflavin biosynthesis protein	555
NJMEEBPL_00132	hypothetical protein [Streptomyces rapamycinicus]	183
NJMEEBPL_00133	family membrane protein	429
NJMEEBPL_00134	tn3 family transposase	186	2	F:GO:0004803; P:GO:0006313	F:transposase activity; P:transposition, DNA-mediated
NJMEEBPL_00135	hypothetical protein M271_00875 [Streptomyces rapamycinicus NRRL 5491]	306
NJMEEBPL_00136	hypothetical protein [Streptomyces rapamycinicus]	390
NJMEEBPL_00137	helix-turn-helix domain-containing protein	414	1	F:GO:0003677	F:DNA binding
NJMEEBPL_00138	dead deah box helicase	267
NJMEEBPL_00139	helix-turn-helix transcriptional regulator	264
NJMEEBPL_00140	response regulator transcription factor	663
NJMEEBPL_00141	sensor histidine kinase	1128
NJMEEBPL_00142	hypothetical protein [Streptomyces rapamycinicus]	375
NJMEEBPL_00143	fad-binding protein	1416
NJMEEBPL_00144	alpha beta hydrolase	855
NJMEEBPL_00145	amidohydrolase family protein	1227
NJMEEBPL_00146	family transcriptional regulator	603
NJMEEBPL_00147	hydroxyphenylacetyl- thioesterase	267	2	P:GO:0008152; F:GO:0016790	P:metabolic process; F:thiolester hydrolase activity
NJMEEBPL_00148	fad-binding oxidoreductase	1413
NJMEEBPL_00149	family transcriptional regulator	1275
NJMEEBPL_00150	trypsin-like peptidase domain-containing protein	381
NJMEEBPL_00151	hypothetical protein [Streptomyces rapamycinicus]	324
NJMEEBPL_00152	beta-xylosidase	1878
NJMEEBPL_00153	glycogen debranching protein	1764	4	P:GO:0005991; P:GO:0005982; F:GO:0004555; P:GO:0005985	P:trehalose metabolic process; P:starch metabolic process; F:alpha,alpha-trehalase activity; P:sucrose metabolic process
NJMEEBPL_00154	carbohydrate abc transporter permease	825
NJMEEBPL_00155	sugar abc transporter permease	990
NJMEEBPL_00156	extracellular solute-binding protein	1245
NJMEEBPL_00157	family transcriptional regulator	1059
NJMEEBPL_00158	hypothetical protein D3C57_142700 [Streptomyces rapamycinicus NRRL 5491]	144
NJMEEBPL_00159	hydrolase	609
NJMEEBPL_00160	-beta-xylanase	1104	3	P:GO:0046373; F:GO:0046556; P:GO:0009117	P:L-arabinose metabolic process; F:alpha-L-arabinofuranosidase activity; P:nucleotide metabolic process
NJMEEBPL_00161	glycosyl hydrolase 43 family protein	1650	2	P:GO:0045493; F:GO:0004553	P:xylan catabolic process; F:hydrolase activity, hydrolyzing O-glycosyl compounds
NJMEEBPL_00162	---NA---	99
NJMEEBPL_00163	ricin-type beta-trefoil lectin domain protein	333
NJMEEBPL_00164	3-isopropylmalate dehydratase large subunit	276
NJMEEBPL_00165	family transcriptional regulator	1542
NJMEEBPL_00166	mfs transporter	1452
NJMEEBPL_00167	dihydroxy-acid dehydratase	1695
NJMEEBPL_00168	fad-dependent oxidoreductase	936
NJMEEBPL_00169	fad-dependent oxidoreductase	342
NJMEEBPL_00170	duf521 domain-containing protein	1302
NJMEEBPL_00171	duf126 domain-containing protein	447
NJMEEBPL_00172	glycosyl hydrolase	2382
NJMEEBPL_00173	carbohydrate abc transporter permease	1800
NJMEEBPL_00174	extracellular solute-binding protein	1152	2	P:GO:0006810; F:GO:0005215	P:transport; F:transporter activity
NJMEEBPL_00175	family transcriptional regulator	1029
NJMEEBPL_00176	family 16 glycosylhydrolase	324
NJMEEBPL_00177	family 16 glycosylhydrolase	486
NJMEEBPL_00178	is701 family transposase	834	1	F:GO:0003676	F:nucleic acid binding
NJMEEBPL_00179	sdr family oxidoreductase	801
NJMEEBPL_00180	family transcriptional regulator	966	2	F:GO:0003677; P:GO:0006351	F:DNA binding; P:transcription, DNA-templated
NJMEEBPL_00181	serine threonine-protein phosphatase	456
NJMEEBPL_00182	serine threonine-protein phosphatase	249
NJMEEBPL_00183	type i glyceraldehyde-3-phosphate dehydrogenase	411
NJMEEBPL_00184	cytochrome c oxidase subunit i	567
NJMEEBPL_00185	cytochrome c oxidase subunit i	249	10	F:GO:0004129; F:GO:0005507; F:GO:0005506; C:GO:0045277; P:GO:1902600; C:GO:0016021; P:GO:0006123; P:GO:0009060; C:GO:0005886; F:GO:0020037	F:cytochrome-c oxidase activity; F:copper ion binding; F:iron ion binding; C:respiratory chain complex IV; P:hydrogen ion transmembrane transport; C:integral component of membrane; P:mitochondrial electron transport, cytochrome c to oxygen; P:aerobic respiration; C:plasma membrane; F:heme binding
NJMEEBPL_00186	fad-dependent oxidoreductase	201	4	F:GO:0050660; F:GO:0016491; P:GO:0045454; P:GO:0055114	F:flavin adenine dinucleotide binding; F:oxidoreductase activity; P:cell redox homeostasis; P:oxidation-reduction process
NJMEEBPL_00187	duf488 family protein	282
NJMEEBPL_00188	carbonic anhydrase	489	4	F:GO:0008270; P:GO:0006807; F:GO:0004089; P:GO:0006730	F:zinc ion binding; P:nitrogen compound metabolic process; F:carbonate dehydratase activity; P:one-carbon metabolic process
NJMEEBPL_00189	is701 family transposase	384
NJMEEBPL_00190	alpha beta hydrolase	462
NJMEEBPL_00191	esterase family protein	1044
NJMEEBPL_00192	family transcriptional regulator	165
NJMEEBPL_00193	family transcriptional regulator	924
NJMEEBPL_00194	oxidoreductase	1020
NJMEEBPL_00195	fad-binding oxidoreductase	732	2	F:GO:0016491; P:GO:0055114	F:oxidoreductase activity; P:oxidation-reduction process
NJMEEBPL_00196	fad-binding oxidoreductase	399	2	F:GO:0016491; P:GO:0055114	F:oxidoreductase activity; P:oxidation-reduction process
NJMEEBPL_00197	hydantoinase oxoprolinase family protein	531	2	P:GO:0008152; F:GO:0016787	P:metabolic process; F:hydrolase activity
NJMEEBPL_00198	hydantoinase oxoprolinase family protein	1308
NJMEEBPL_00199	hydantoinase oxoprolinase family protein	204
NJMEEBPL_00200	hydantoinase b oxoprolinase family protein	1665
NJMEEBPL_00201	mfs transporter	285
NJMEEBPL_00202	mfs transporter	1227
NJMEEBPL_00203	sdr family oxidoreductase	858	2	F:GO:0016491; P:GO:0055114	F:oxidoreductase activity; P:oxidation-reduction process
NJMEEBPL_00204	family transcriptional regulator	588	2	F:GO:0003677; P:GO:0006355	F:DNA binding; P:regulation of transcription, DNA-templated
NJMEEBPL_00205	hypothetical protein [Streptomyces rapamycinicus]	309
NJMEEBPL_00206	hypothetical protein M271_01195 [Streptomyces rapamycinicus NRRL 5491]	345
NJMEEBPL_00207	hypothetical protein M271_01200 [Streptomyces rapamycinicus NRRL 5491]	423
NJMEEBPL_00208	wd40-like beta propeller containing protein	1128
NJMEEBPL_00209	prl2- partial	195
NJMEEBPL_00210	nadh dehydrogenase	666
NJMEEBPL_00211	family transcriptional regulator	354
NJMEEBPL_00212	llm class flavin-dependent oxidoreductase	1068	2	F:GO:0016705; P:GO:0055114	F:oxidoreductase activity, acting on paired donors, with incorporation or reduction of molecular oxygen; P:oxidation-reduction process
NJMEEBPL_00213	hypothetical protein D3C57_142455 [Streptomyces rapamycinicus NRRL 5491]	363
NJMEEBPL_00214	chat domain-containing protein	2487
NJMEEBPL_00215	chat domain-containing protein	336
NJMEEBPL_00216	zinc-dependent alcohol dehydrogenase family protein	765	3	F:GO:0008270; F:GO:0016491; P:GO:0055114	F:zinc ion binding; F:oxidoreductase activity; P:oxidation-reduction process
NJMEEBPL_00217	cupin domain-containing protein	393
NJMEEBPL_00218	carboxymuconolactone decarboxylase family protein	246	2	P:GO:0055114; F:GO:0051920	P:oxidation-reduction process; F:peroxiredoxin activity
NJMEEBPL_00219	helix-turn-helix domain-containing protein	894
NJMEEBPL_00220	helix-turn-helix domain-containing protein	702	2	F:GO:0003677; F:GO:0043565	F:DNA binding; F:sequence-specific DNA binding
NJMEEBPL_00221	mfs transporter	849
NJMEEBPL_00222	mfs transporter	345
NJMEEBPL_00223	nuclear transport factor 2 family protein	396
NJMEEBPL_00224	family transcriptional regulator	747	4	F:GO:0003677; F:GO:0003700; P:GO:0006351; P:GO:0006355	F:DNA binding; F:transcription factor activity, sequence-specific DNA binding; P:transcription, DNA-templated; P:regulation of transcription, DNA-templated
NJMEEBPL_00225	abc transporter substrate-binding protein	921
NJMEEBPL_00226	amino acid abc transporter permease	453	1	C:GO:0016020	C:membrane
NJMEEBPL_00227	amino acid abc transporter permease	450
NJMEEBPL_00228	amino acid abc transporter atp-binding protein	777
NJMEEBPL_00229	amidohydrolase	906	2	P:GO:0008152; F:GO:0016787	P:metabolic process; F:hydrolase activity
NJMEEBPL_00230	methionine gamma-lyase	1131
NJMEEBPL_00231	heavy metal translocating p-type atpase	1377
NJMEEBPL_00232	cadmium-translocating p-type atpase	339	6	F:GO:0005524; P:GO:0006812; F:GO:0019829; F:GO:0046872; P:GO:0008152; C:GO:0016021	F:ATP binding; P:cation transport; F:cation-transporting ATPase activity; F:metal ion binding; P:metabolic process; C:integral component of membrane
NJMEEBPL_00233	winged helix-turn-helix transcriptional regulator	411
NJMEEBPL_00234	epoxide hydrolase	1173
NJMEEBPL_00235	cgnr zinc finger domain-containing protein	576
NJMEEBPL_00236	hypothetical protein M271_01320 [Streptomyces rapamycinicus NRRL 5491]	453
NJMEEBPL_00237	hypothetical protein D3C57_142350 [Streptomyces rapamycinicus NRRL 5491]	270
NJMEEBPL_00238	ornithine cyclodeaminase family protein	891
NJMEEBPL_00239	family transcriptional regulator	714
NJMEEBPL_00240	family transcriptional regulator	858
NJMEEBPL_00241	hypothetical protein [Streptomyces rapamycinicus]	312
NJMEEBPL_00242	family protein	594
NJMEEBPL_00243	abc transporter permease	765
NJMEEBPL_00244	electron transfer flavoprotein alpha subunit	1785
NJMEEBPL_00245	membrane protein	759
NJMEEBPL_00246	carboxypeptidase	1686
NJMEEBPL_00247	amidohydrolase family protein	1509	2	F:GO:0016810; P:GO:0008152	F:hydrolase activity, acting on carbon-nitrogen (but not peptide) bonds; P:metabolic process
NJMEEBPL_00248	fmn-binding negative transcriptional regulator	627
NJMEEBPL_00249	family transcriptional regulator	1650
NJMEEBPL_00250	abc transporter substrate-binding protein	1614
NJMEEBPL_00251	abc transporter permease	930
NJMEEBPL_00252	abc transporter permease	906
NJMEEBPL_00253	abc transporter atp-binding protein	1050
NJMEEBPL_00254	dipeptide abc transporter atp-binding protein	852
NJMEEBPL_00255	family protein phosphatase	2634	4	P:GO:0007165; F:GO:0003824; P:GO:0008152; F:GO:0004871	P:signal transduction; F:catalytic activity; P:metabolic process; F:signal transducer activity
NJMEEBPL_00256	gmc family oxidoreductase	1608	7	F:GO:0050660; P:GO:0006563; P:GO:0055114; P:GO:0006066; F:GO:0008812; P:GO:0006544; P:GO:0006566	F:flavin adenine dinucleotide binding; P:L-serine metabolic process; P:oxidation-reduction process; P:alcohol metabolic process; F:choline dehydrogenase activity; P:glycine metabolic process; P:threonine metabolic process
NJMEEBPL_00257	duf3100 domain-containing protein	1389
NJMEEBPL_00258	amidohydrolase	1227	2	P:GO:0008152; F:GO:0016787	P:metabolic process; F:hydrolase activity
NJMEEBPL_00259	aldehyde dehydrogenase family protein	1542	2	P:GO:0055114; F:GO:0016620	P:oxidation-reduction process; F:oxidoreductase activity, acting on the aldehyde or oxo group of donors, NAD or NADP as acceptor
NJMEEBPL_00260	nad -dependent oxidoreductase	888
NJMEEBPL_00261	family transcriptional regulator	879
NJMEEBPL_00262	recombinase	1344
NJMEEBPL_00263	fad-dependent oxidoreductase	1836
NJMEEBPL_00264	family transcriptional regulator	603
NJMEEBPL_00265	mbl fold metallo-hydrolase	783	2	P:GO:0008152; F:GO:0016787	P:metabolic process; F:hydrolase activity
NJMEEBPL_00266	duf4157 domain-containing protein	1689
NJMEEBPL_00267	reactive intermediate imine deaminase	1353	2	F:GO:0003677; P:GO:0006355	F:DNA binding; P:regulation of transcription, DNA-templated
NJMEEBPL_00268	m20 family metallopeptidase	1260	2	P:GO:0008152; F:GO:0016787	P:metabolic process; F:hydrolase activity
NJMEEBPL_00269	mfs transporter	1440	2	P:GO:0055085; C:GO:0016021	P:transmembrane transport; C:integral component of membrane
NJMEEBPL_00270	dna-binding protein	558
NJMEEBPL_00271	helix-turn-helix domain-containing protein	2208	1	F:GO:0043565	F:sequence-specific DNA binding
NJMEEBPL_00272	serine threonine-protein phosphatase	1146
NJMEEBPL_00273	calcium-binding protein	828	1	F:GO:0005509	F:calcium ion binding
NJMEEBPL_00274	hypothetical protein D3C57_142165 [Streptomyces rapamycinicus NRRL 5491]	360
NJMEEBPL_00275	pyridoxal-phosphate dependent enzyme	1083
NJMEEBPL_00276	alpha beta hydrolase	198
NJMEEBPL_00277	family transcriptional regulator	1326
NJMEEBPL_00278	oxidoreductase	1179
NJMEEBPL_00279	4-hydroxyphenylacetate 3-monooxygenase reductase subunit	507	1	F:GO:0016491	F:oxidoreductase activity
NJMEEBPL_00280	class i sam-dependent methyltransferase	825
NJMEEBPL_00281	mmpl family transporter	921
NJMEEBPL_00282	family transcriptional regulator	525
NJMEEBPL_00283	family transcriptional regulator	591
NJMEEBPL_00284	sgnh gdsl hydrolase family protein	1215
NJMEEBPL_00285	m20 m25 m40 family metallo-hydrolase	2220	5	P:GO:0015940; F:GO:0050661; P:GO:0055114; F:GO:0016787; F:GO:0008677	P:pantothenate biosynthetic process; F:NADP binding; P:oxidation-reduction process; F:hydrolase activity; F:2-dehydropantoate 2-reductase activity
NJMEEBPL_00286	sdr family oxidoreductase	822	2	F:GO:0016491; P:GO:0055114	F:oxidoreductase activity; P:oxidation-reduction process
NJMEEBPL_00287	mfs transporter	1329	3	P:GO:0055085; F:GO:0022857; C:GO:0016021	P:transmembrane transport; F:transmembrane transporter activity; C:integral component of membrane
NJMEEBPL_00288	polysaccharide deacetylase	957	3	F:GO:0016810; P:GO:0005975; P:GO:0006807	F:hydrolase activity, acting on carbon-nitrogen (but not peptide) bonds; P:carbohydrate metabolic process; P:nitrogen compound metabolic process
NJMEEBPL_00289	lrp family transcriptional regulator	1044	5	C:GO:0005667; F:GO:0003700; P:GO:0006355; F:GO:0043565; P:GO:0006355	C:transcription factor complex; F:transcription factor activity, sequence-specific DNA binding; P:regulation of transcription, DNA-templated; F:sequence-specific DNA binding; P:regulation of transcription, DNA-templated
NJMEEBPL_00290	deaminase	564	3	F:GO:0008703; P:GO:0009231; P:GO:0055114	F:5-amino-6-(5-phosphoribosylamino)uracil reductase activity; P:riboflavin biosynthetic process; P:oxidation-reduction process
NJMEEBPL_00291	sdr family oxidoreductase	801	2	F:GO:0016491; P:GO:0055114	F:oxidoreductase activity; P:oxidation-reduction process
NJMEEBPL_00292	family transcriptional regulator	678
NJMEEBPL_00293	gnat family n-acetyltransferase	924
NJMEEBPL_00294	dna gyrase	645
NJMEEBPL_00295	tyrosine-type recombinase integrase	243
NJMEEBPL_00296	atp-binding protein	423
NJMEEBPL_00297	ld-carboxypeptidase	990
NJMEEBPL_00298	hypothetical protein [Streptomyces rapamycinicus]	408
NJMEEBPL_00299	acyl- desaturase	1053
NJMEEBPL_00300	hypothetical protein D3C57_142035 [Streptomyces rapamycinicus NRRL 5491]	432
NJMEEBPL_00301	helix-turn-helix domain-containing protein	3579	1	F:GO:0043565	F:sequence-specific DNA binding
NJMEEBPL_00302	3-hydroxyacyl- dehydrogenase	264
NJMEEBPL_00303	3-keto-5-aminohexanoate cleavage protein	168
NJMEEBPL_00304	3-keto-5-aminohexanoate cleavage protein	366
NJMEEBPL_00305	rieske 2fe-2s domain-containing protein	396
NJMEEBPL_00306	hypothetical protein M271_01675 [Streptomyces rapamycinicus NRRL 5491]	339
NJMEEBPL_00307	fbp domain-containing protein	498
NJMEEBPL_00308	mfs transporter	1455	4	P:GO:0055085; C:GO:0016021; C:GO:0005886; F:GO:0005215	P:transmembrane transport; C:integral component of membrane; C:plasma membrane; F:transporter activity
NJMEEBPL_00309	aldo keto reductase	888
NJMEEBPL_00310	family transcriptional regulator	579
NJMEEBPL_00311	alpha beta hydrolase	1620
NJMEEBPL_00312	hypothetical protein D3C57_141975 [Streptomyces rapamycinicus NRRL 5491]	111
NJMEEBPL_00313	nuclear transport factor 2 family protein	405
NJMEEBPL_00314	molybdopterin-dependent oxidoreductase	3360
NJMEEBPL_00315	amino acid transporter	666
NJMEEBPL_00316	hypothetical protein [Streptomyces rapamycinicus]	351
NJMEEBPL_00317	hypothetical protein D3C57_141950 [Streptomyces rapamycinicus NRRL 5491]	411
NJMEEBPL_00318	histidinol phosphatase	990
NJMEEBPL_00319	m20 family metallopeptidase	1107
NJMEEBPL_00320	family transcriptional regulator	1038
NJMEEBPL_00321	family protein	885
NJMEEBPL_00322	carbohydrate kinase family protein	957
NJMEEBPL_00323	sugar abc transporter substrate-binding protein	1011
NJMEEBPL_00324	sugar abc transporter atp-binding protein	768
NJMEEBPL_00325	abc transporter permease	1020
NJMEEBPL_00326	aryldialkylphosphatase	1056
NJMEEBPL_00327	cytoplasmic protein	747
NJMEEBPL_00328	hypothetical protein [Streptomyces rapamycinicus]	627
NJMEEBPL_00329	nucleotidyl transferase ii ii toxin family protein	312
NJMEEBPL_00330	nucleotidyl transferase ii ii toxin family protein	279
NJMEEBPL_00331	hypothetical protein M271_01790 [Streptomyces rapamycinicus NRRL 5491]	369
NJMEEBPL_00332	glycerate kinase	1113
NJMEEBPL_00333	glyoxylate carboligase	1779	5	F:GO:0030976; F:GO:0000287; F:GO:0009028; F:GO:0016874; P:GO:0009436	F:thiamine pyrophosphate binding; F:magnesium ion binding; F:tartronate-semialdehyde synthase activity; F:ligase activity; P:glyoxylate catabolic process
NJMEEBPL_00334	2-hydroxy-3-oxopropionate reductase	897	10	F:GO:0050662; F:GO:0004616; P:GO:0006098; P:GO:0046487; P:GO:0006552; P:GO:0006574; P:GO:0006550; F:GO:0008442; P:GO:0019521; F:GO:0008679	F:coenzyme binding; F:phosphogluconate dehydrogenase (decarboxylating) activity; P:pentose-phosphate shunt; P:glyoxylate metabolic process; P:leucine catabolic process; P:valine catabolic process; P:isoleucine catabolic process; F:3-hydroxyisobutyrate dehydrogenase activity; P:D-gluconate metabolic process; F:2-hydroxy-3-oxopropionate reductase activity
NJMEEBPL_00335	tim barrel protein	831	2	F:GO:0008903; P:GO:0046487	F:hydroxypyruvate isomerase activity; P:glyoxylate metabolic process
NJMEEBPL_00336	gamma-glutamylcyclotransferase	390
NJMEEBPL_00337	duf3311 domain-containing protein	201
NJMEEBPL_00338	sodium:solute symporter	1503	3	P:GO:0055085; C:GO:0016021; F:GO:0005215	P:transmembrane transport; C:integral component of membrane; F:transporter activity
NJMEEBPL_00339	mfs transporter	1272
NJMEEBPL_00340	helix-turn-helix transcriptional regulator	498
NJMEEBPL_00341	hypothetical protein [Streptomyces rapamycinicus]	570
NJMEEBPL_00342	is200 is605 family element transposase accessory protein	1146
NJMEEBPL_00343	family transcriptional regulator	936
NJMEEBPL_00344	mfs transporter	1314
NJMEEBPL_00345	urea carboxylase-associated family protein	624
NJMEEBPL_00346	tyrosine-type recombinase integrase	1317
NJMEEBPL_00347	is630 family transposase	1170
NJMEEBPL_00348	family transcriptional regulator	288
NJMEEBPL_00349	family transcriptional regulator	780	2	F:GO:0003677; P:GO:0006355	F:DNA binding; P:regulation of transcription, DNA-templated
NJMEEBPL_00350	is5 family transposase	783
NJMEEBPL_00351	gnat family n-acetyltransferase	492
NJMEEBPL_00352	family transcriptional regulator	921
NJMEEBPL_00353	helix-turn-helix domain-containing protein	1209
NJMEEBPL_00354	toll interleukin-1 receptor domain-containing protein	741
NJMEEBPL_00355	is5 is1182 family transposase	750
NJMEEBPL_00356	oxidoreductase	951
NJMEEBPL_00357	cytochrome p450	1185	5	F:GO:0016705; F:GO:0005506; P:GO:0055114; F:GO:0004497; F:GO:0020037	F:oxidoreductase activity, acting on paired donors, with incorporation or reduction of molecular oxygen; F:iron ion binding; P:oxidation-reduction process; F:monooxygenase activity; F:heme binding
NJMEEBPL_00358	family transcriptional regulator	981	2	F:GO:0003677; P:GO:0006351	F:DNA binding; P:transcription, DNA-templated
NJMEEBPL_00359	amp-binding protein	1671	2	F:GO:0008668; P:GO:0019290	F:(2,3-dihydroxybenzoyl)adenylate synthase activity; P:siderophore biosynthetic process
NJMEEBPL_00360	monooxygenase	1140	2	P:GO:0055114; F:GO:0004497	P:oxidation-reduction process; F:monooxygenase activity
NJMEEBPL_00361	flavodoxin family protein	573	5	P:GO:0006118; F:GO:0010181; F:GO:0016491; F:GO:0009055; P:GO:0055114	P:obsolete electron transport; F:FMN binding; F:oxidoreductase activity; F:electron carrier activity; P:oxidation-reduction process
NJMEEBPL_00362	alpha beta hydrolase	1263
NJMEEBPL_00363	hypothetical protein [Streptomyces rapamycinicus]	258
NJMEEBPL_00364	voc family protein	612	2	F:GO:0051213; P:GO:0055114	F:dioxygenase activity; P:oxidation-reduction process
NJMEEBPL_00365	family transcriptional regulator	750	2	F:GO:0003677; P:GO:0006355	F:DNA binding; P:regulation of transcription, DNA-templated
NJMEEBPL_00366	helix-turn-helix transcriptional regulator	747	5	F:GO:0003677; C:GO:0005667; F:GO:0003700; P:GO:0006355; P:GO:0006355	F:DNA binding; C:transcription factor complex; F:transcription factor activity, sequence-specific DNA binding; P:regulation of transcription, DNA-templated; P:regulation of transcription, DNA-templated
NJMEEBPL_00367	isas1 family transposase	1206	3	F:GO:0003677; F:GO:0004803; P:GO:0006313	F:DNA binding; F:transposase activity; P:transposition, DNA-mediated
NJMEEBPL_00368	radical sam protein	693	3	F:GO:0003824; P:GO:0008152; F:GO:0051536	F:catalytic activity; P:metabolic process; F:iron-sulfur cluster binding
NJMEEBPL_00369	is256 family transposase	1254
NJMEEBPL_00370	-methylenetetrahydrofolate reductase	939	5	P:GO:0035999; P:GO:0008652; P:GO:0055114; F:GO:0004489; P:GO:0006555	P:tetrahydrofolate interconversion; P:cellular amino acid biosynthetic process; P:oxidation-reduction process; F:methylenetetrahydrofolate reductase (NAD(P)H) activity; P:methionine metabolic process
NJMEEBPL_00371	had hydrolase-like protein	693
NJMEEBPL_00372	xre family transcriptional regulator	618
NJMEEBPL_00373	nudix domain-containing protein	468	2	P:GO:0008152; F:GO:0016787	P:metabolic process; F:hydrolase activity
NJMEEBPL_00374	hd domain-containing protein	570	3	F:GO:0046872; P:GO:0008152; F:GO:0008081	F:metal ion binding; P:metabolic process; F:phosphoric diester hydrolase activity
NJMEEBPL_00375	hypothetical protein M271_01965 [Streptomyces rapamycinicus NRRL 5491]	852
NJMEEBPL_00376	cytosine permease	978
NJMEEBPL_00377	amidase	1611	2	P:GO:0008152; F:GO:0016884	P:metabolic process; F:carbon-nitrogen ligase activity, with glutamine as amido-N-donor
NJMEEBPL_00378	duf4345 domain-containing protein	414
NJMEEBPL_00379	family transcriptional regulator	621	2	F:GO:0003677; P:GO:0006355	F:DNA binding; P:regulation of transcription, DNA-templated
NJMEEBPL_00380	dihydroorotase family protein	1470	2	F:GO:0016810; P:GO:0006807	F:hydrolase activity, acting on carbon-nitrogen (but not peptide) bonds; P:nitrogen compound metabolic process
NJMEEBPL_00381	abc transporter permease	834	4	C:GO:0016021; P:GO:0006810; C:GO:0005886; F:GO:0005215	C:integral component of membrane; P:transport; C:plasma membrane; F:transporter activity
NJMEEBPL_00382	abc transporter atp-binding protein	780	3	F:GO:0016887; F:GO:0005524; P:GO:0006200	F:ATPase activity; F:ATP binding; P:obsolete ATP catabolic process
NJMEEBPL_00383	transferrin family substrate-binding protein	1107	2	P:GO:0008152; F:GO:0016740	P:metabolic process; F:transferase activity
NJMEEBPL_00384	glycosyl transferase	1299	2	P:GO:0016999; F:GO:0016758	P:antibiotic metabolic process; F:transferase activity, transferring hexosyl groups
NJMEEBPL_00385	abc transporter atp-binding protein	1044	6	F:GO:0016887; F:GO:0005524; P:GO:0055085; P:GO:0006200; C:GO:0043190; F:GO:0016820	F:ATPase activity; F:ATP binding; P:transmembrane transport; P:obsolete ATP catabolic process; C:ATP-binding cassette (ABC) transporter complex; F:hydrolase activity, acting on acid anhydrides, catalyzing transmembrane movement of substances
NJMEEBPL_00386	abc transporter permease	576	4	C:GO:0016021; P:GO:0006810; C:GO:0005886; F:GO:0005215	C:integral component of membrane; P:transport; C:plasma membrane; F:transporter activity
NJMEEBPL_00387	spermidine putrescine abc transporter substrate-binding protein	834	3	F:GO:0019808; P:GO:0015846; C:GO:0042597	F:polyamine binding; P:polyamine transport; C:periplasmic space
NJMEEBPL_00388	family protein phosphatase	2394	4	P:GO:0007165; F:GO:0003824; P:GO:0008152; F:GO:0004871	P:signal transduction; F:catalytic activity; P:metabolic process; F:signal transducer activity
NJMEEBPL_00389	hamp domain-containing histidine kinase	1140	7	F:GO:0000155; F:GO:0005524; C:GO:0009365; P:GO:0000160; C:GO:0016021; P:GO:0023014; C:GO:0005886	F:phosphorelay sensor kinase activity; F:ATP binding; C:protein histidine kinase complex; P:phosphorelay signal transduction system; C:integral component of membrane; P:signal transduction by protein phosphorylation; C:plasma membrane
NJMEEBPL_00390	response regulator transcription factor	696	6	F:GO:0003677; P:GO:0000160; P:GO:0006355; P:GO:0006355; P:GO:0035556; F:GO:0000156	F:DNA binding; P:phosphorelay signal transduction system; P:regulation of transcription, DNA-templated; P:regulation of transcription, DNA-templated; P:intracellular signal transduction; F:phosphorelay response regulator activity
NJMEEBPL_00391	family protein	720
NJMEEBPL_00392	calcium-binding protein	534	1	F:GO:0005509	F:calcium ion binding
NJMEEBPL_00393	family transcriptional regulator	1071
NJMEEBPL_00394	family transcriptional regulator	1056
NJMEEBPL_00395	mhs family mfs transporter	1353	3	P:GO:0055085; F:GO:0022857; C:GO:0016021	P:transmembrane transport; F:transmembrane transporter activity; C:integral component of membrane
NJMEEBPL_00396	sulfatase-like hydrolase transferase	1533
NJMEEBPL_00397	bnr repeat-like domain-containing protein	1857
NJMEEBPL_00398	family transcriptional regulator	1044
NJMEEBPL_00399	gfo idh family oxidoreductase	1149
NJMEEBPL_00400	carbohydrate abc transporter substrate-binding protein	1323
NJMEEBPL_00401	sugar abc transporter permease	972
NJMEEBPL_00402	carbohydrate abc transporter permease	837
NJMEEBPL_00403	hypothetical protein [Streptomyces rapamycinicus]	615
NJMEEBPL_00404	glycoside hydrolase family 2	1797
NJMEEBPL_00405	glycoside hydrolase	3660
NJMEEBPL_00406	family 43 glycosylhydrolase	2277
NJMEEBPL_00407	x family dehydrogenase	579
NJMEEBPL_00408	vwa domain-containing protein	1041
NJMEEBPL_00409	oxidoreductase	891	4	P:GO:0015940; F:GO:0050661; P:GO:0055114; F:GO:0008677	P:pantothenate biosynthetic process; F:NADP binding; P:oxidation-reduction process; F:2-dehydropantoate 2-reductase activity
NJMEEBPL_00410	nuclear transport factor 2 family protein	474	2	F:GO:0051213; P:GO:0055114	F:dioxygenase activity; P:oxidation-reduction process
NJMEEBPL_00411	family transporter	849	1	C:GO:0016020	C:membrane
NJMEEBPL_00412	family transcriptional regulator	900	5	F:GO:0003677; C:GO:0005667; F:GO:0003700; P:GO:0006355; P:GO:0006355	F:DNA binding; C:transcription factor complex; F:transcription factor activity, sequence-specific DNA binding; P:regulation of transcription, DNA-templated; P:regulation of transcription, DNA-templated
NJMEEBPL_00413	(5-formylfuran-3-yl)methyl phosphate synthase	777	2	F:GO:0003824; P:GO:0008152	F:catalytic activity; P:metabolic process
NJMEEBPL_00414	aldehyde dehydrogenase family protein	1002
NJMEEBPL_00415	nad -dependent alcohol dehydrogenase	1143	3	F:GO:0008270; F:GO:0016491; P:GO:0055114	F:zinc ion binding; F:oxidoreductase activity; P:oxidation-reduction process
NJMEEBPL_00416	group ii intron reverse transcriptase maturase	1365
NJMEEBPL_00417	is200 is605 family element transposase accessory protein	1203
NJMEEBPL_00418	class i sam-dependent methyltransferase	909	2	F:GO:0008168; P:GO:0032259	F:methyltransferase activity; P:methylation
NJMEEBPL_00419	ai-2e family transporter	1116
NJMEEBPL_00420	MULTISPECIES: hypothetical protein [Streptomyces]	240
NJMEEBPL_00421	transposase	300
NJMEEBPL_00422	duf4352 domain-containing protein	633	1	C:GO:0005615	C:extracellular space
NJMEEBPL_00423	is5 family transposase	363
NJMEEBPL_00424	mfs transporter	1266	2	P:GO:0055085; C:GO:0016021	P:transmembrane transport; C:integral component of membrane
NJMEEBPL_00425	serine hydrolase	1149
NJMEEBPL_00426	gnat family n-acetyltransferase	714	2	P:GO:0042967; F:GO:0008080	P:acyl-carrier-protein biosynthetic process; F:N-acetyltransferase activity
NJMEEBPL_00427	fad-dependent monooxygenase	1134	2	F:GO:0016491; P:GO:0055114	F:oxidoreductase activity; P:oxidation-reduction process
NJMEEBPL_00428	aaa family atpase	555
NJMEEBPL_00429	inositol monophosphatase family protein	894	1	P:GO:0046854	P:phosphatidylinositol phosphorylation
NJMEEBPL_00430	response regulator transcription factor	678
NJMEEBPL_00431	sensor histidine kinase	1317	4	P:GO:0007165; P:GO:0016310; F:GO:0005488; F:GO:0016301	P:signal transduction; P:phosphorylation; F:binding; F:kinase activity
NJMEEBPL_00432	hypothetical protein [Streptomyces rapamycinicus]	678
NJMEEBPL_00433	alcohol dehydrogenase catalytic domain-containing protein	627	3	F:GO:0008270; F:GO:0016491; P:GO:0055114	F:zinc ion binding; F:oxidoreductase activity; P:oxidation-reduction process
NJMEEBPL_00434	membrane protein	438
NJMEEBPL_00435	amidohydrolase	1575
NJMEEBPL_00436	family protein	219
NJMEEBPL_00437	enterochelin esterase	1116
NJMEEBPL_00438	abc transporter atp-binding protein	1746
NJMEEBPL_00439	non-ribosomal peptide synthetase	10989
NJMEEBPL_00440	abc transporter atp-binding protein	1788
NJMEEBPL_00441	iron-siderophore abc transporter substrate-binding protein	1056
NJMEEBPL_00442	abc transporter atp-binding protein	876
NJMEEBPL_00443	iron chelate uptake abc transporter family permease subunit	1062
NJMEEBPL_00444	iron abc transporter permease	1059
NJMEEBPL_00445	lysine n -hydroxylase l-ornithine n -oxygenase family protein	1356
NJMEEBPL_00446	methionyl-trna formyltransferase	948
NJMEEBPL_00447	winged helix dna-binding protein	201
NJMEEBPL_00448	nad -binding protein	315	1	F:GO:0003824	F:catalytic activity
NJMEEBPL_00449	alpha beta hydrolase	393
NJMEEBPL_00450	nuclear transport factor 2 family protein	378
NJMEEBPL_00451	duf1684 domain-containing protein	804
NJMEEBPL_00452	class i sam-dependent methyltransferase	894
NJMEEBPL_00453	helix-turn-helix transcriptional regulator	624	1	F:GO:0043565	F:sequence-specific DNA binding
NJMEEBPL_00454	nad fad-dependent oxidoreductase	1005
NJMEEBPL_00455	mfs transporter	1614	3	P:GO:0055085; C:GO:0016021; C:GO:0005886	P:transmembrane transport; C:integral component of membrane; C:plasma membrane
NJMEEBPL_00456	helix-turn-helix domain-containing protein	1041	4	F:GO:0003677; F:GO:0003700; P:GO:0006351; P:GO:0006355	F:DNA binding; F:transcription factor activity, sequence-specific DNA binding; P:transcription, DNA-templated; P:regulation of transcription, DNA-templated
NJMEEBPL_00457	family transcriptional regulator	666	5	F:GO:0003677; C:GO:0005667; F:GO:0003700; P:GO:0006355; P:GO:0006355	F:DNA binding; C:transcription factor complex; F:transcription factor activity, sequence-specific DNA binding; P:regulation of transcription, DNA-templated; P:regulation of transcription, DNA-templated
NJMEEBPL_00458	serine hydroxymethyltransferase	1317	7	F:GO:0030170; C:GO:0005737; P:GO:0019264; P:GO:0035999; F:GO:0004372; F:GO:0008168; P:GO:0032259	F:pyridoxal phosphate binding; C:cytoplasm; P:glycine biosynthetic process from serine; P:tetrahydrofolate interconversion; F:glycine hydroxymethyltransferase activity; F:methyltransferase activity; P:methylation
NJMEEBPL_00459	sarcosine oxidase subunit beta family protein	1221	6	F:GO:0008115; P:GO:0006563; P:GO:0046653; P:GO:0055114; P:GO:0006544; P:GO:0006566	F:sarcosine oxidase activity; P:L-serine metabolic process; P:tetrahydrofolate metabolic process; P:oxidation-reduction process; P:glycine metabolic process; P:threonine metabolic process
NJMEEBPL_00460	sarcosine oxidase subunit delta	297
NJMEEBPL_00461	sarcosine oxidase subunit alpha family protein	2913
NJMEEBPL_00462	sarcosine oxidase subunit gamma	615
NJMEEBPL_00463	alkene reductase	1098
NJMEEBPL_00464	lrp family transcriptional regulator	963
NJMEEBPL_00465	pectin esterase	864
NJMEEBPL_00466	family transcriptional regulator	1044
NJMEEBPL_00467	glycoside hydrolase family 18	1368
NJMEEBPL_00468	family transcriptional regulator	1014	5	F:GO:0003677; C:GO:0005667; F:GO:0003700; P:GO:0006355; P:GO:0006355	F:DNA binding; C:transcription factor complex; F:transcription factor activity, sequence-specific DNA binding; P:regulation of transcription, DNA-templated; P:regulation of transcription, DNA-templated
NJMEEBPL_00469	glycoside hydrolase family 6 protein	966
NJMEEBPL_00470	glycosyl hydrolase 43 family protein	750
NJMEEBPL_00471	alpha-l-arabinofuranosidase	1023	3	P:GO:0046373; F:GO:0046556; P:GO:0009117	P:L-arabinose metabolic process; F:alpha-L-arabinofuranosidase activity; P:nucleotide metabolic process
NJMEEBPL_00472	ricin domain-containing protein	441	2	P:GO:0005975; F:GO:0004553	P:carbohydrate metabolic process; F:hydrolase activity, hydrolyzing O-glycosyl compounds
NJMEEBPL_00473	ricin domain-containing protein	171	2	P:GO:0005975; F:GO:0004553	P:carbohydrate metabolic process; F:hydrolase activity, hydrolyzing O-glycosyl compounds
NJMEEBPL_00474	galactosylceramidase	2406	3	P:GO:0005975; F:GO:0004336; P:GO:0006683	P:carbohydrate metabolic process; F:galactosylceramidase activity; P:galactosylceramide catabolic process
NJMEEBPL_00475	alpha-l-fucosidase	1983
NJMEEBPL_00476	phb depolymerase family esterase	930
NJMEEBPL_00477	family 78 glycoside hydrolase catalytic domain	348
NJMEEBPL_00478	alpha beta hydrolase	924
NJMEEBPL_00479	xylan -beta-xylosidase	1095
NJMEEBPL_00480	alpha-galactosidase	1644
NJMEEBPL_00481	family 43 glycosylhydrolase	1437	3	P:GO:0005975; F:GO:0030246; F:GO:0004553	P:carbohydrate metabolic process; F:carbohydrate binding; F:hydrolase activity, hydrolyzing O-glycosyl compounds
NJMEEBPL_00482	family transcriptional regulator	726
NJMEEBPL_00483	hypothetical protein [Streptomyces rapamycinicus]	576
NJMEEBPL_00484	membrane protein	1398
NJMEEBPL_00485	abc transporter atp-binding protein	810
NJMEEBPL_00486	is110 family transposase	1191	3	F:GO:0003677; F:GO:0004803; P:GO:0006313	F:DNA binding; F:transposase activity; P:transposition, DNA-mediated
NJMEEBPL_00487	zf-hc2 domain-containing protein	819
NJMEEBPL_00488	rna polymerase sigma factor	561	7	F:GO:0003677; F:GO:0016987; C:GO:0005667; F:GO:0003700; P:GO:0006355; P:GO:0006352; P:GO:0006355	F:DNA binding; F:sigma factor activity; C:transcription factor complex; F:transcription factor activity, sequence-specific DNA binding; P:regulation of transcription, DNA-templated; P:DNA-templated transcription, initiation; P:regulation of transcription, DNA-templated
NJMEEBPL_00489	hypothetical protein [Streptomyces rapamycinicus]	300
NJMEEBPL_00490	two-component sensor histidine kinase	1209
NJMEEBPL_00491	response regulator transcription factor	681	8	F:GO:0003677; C:GO:0005667; F:GO:0003700; P:GO:0000160; P:GO:0006355; P:GO:0006355; P:GO:0035556; F:GO:0000156	F:DNA binding; C:transcription factor complex; F:transcription factor activity, sequence-specific DNA binding; P:phosphorelay signal transduction system; P:regulation of transcription, DNA-templated; P:regulation of transcription, DNA-templated; P:intracellular signal transduction; F:phosphorelay response regulator activity
NJMEEBPL_00492	transcriptional regulator	768
NJMEEBPL_00493	gtp cyclohydrolase i	657
NJMEEBPL_00494	family 16 glycosylhydrolase	978	2	P:GO:0005975; F:GO:0004553	P:carbohydrate metabolic process; F:hydrolase activity, hydrolyzing O-glycosyl compounds
NJMEEBPL_00495	prolyl oligopeptidase family serine peptidase	1380
NJMEEBPL_00496	glycoside hydrolase family 18	195
NJMEEBPL_00497	potassium transporter	1935
NJMEEBPL_00498	duf4142 domain-containing protein	390
NJMEEBPL_00499	family transcriptional regulator	450
NJMEEBPL_00500	copper chaperone pcu c	513
NJMEEBPL_00501	cadmium-translocating p-type atpase	2280	6	F:GO:0005524; F:GO:0046872; F:GO:0043682; P:GO:0008152; C:GO:0016021; P:GO:0035434	F:ATP binding; F:metal ion binding; F:copper-transporting ATPase activity; P:metabolic process; C:integral component of membrane; P:copper ion transmembrane transport
NJMEEBPL_00502	hypothetical protein M271_02545 [Streptomyces rapamycinicus NRRL 5491]	258
NJMEEBPL_00503	l-tyrosine l-tryptophan isonitrile synthase family protein	936
NJMEEBPL_00504	cytochrome p450	1275
NJMEEBPL_00505	asparagine synthase (glutamine-hydrolyzing)	1827	5	F:GO:0005524; P:GO:0070981; P:GO:0006531; F:GO:0004066; P:GO:0006522	F:ATP binding; P:L-asparagine biosynthetic process; P:aspartate metabolic process; F:asparagine synthase (glutamine-hydrolyzing) activity; P:alanine metabolic process
NJMEEBPL_00506	mfs transporter	1410	2	P:GO:0055085; C:GO:0016021	P:transmembrane transport; C:integral component of membrane
NJMEEBPL_00507	abc transporter atp-binding protein	876	3	F:GO:0016887; F:GO:0005524; P:GO:0006200	F:ATPase activity; F:ATP binding; P:obsolete ATP catabolic process
NJMEEBPL_00508	iron abc transporter permease	1095	4	C:GO:0016021; P:GO:0006810; C:GO:0005886; F:GO:0005215	C:integral component of membrane; P:transport; C:plasma membrane; F:transporter activity
NJMEEBPL_00509	abc transporter substrate-binding protein	1083
NJMEEBPL_00510	n-acetyltransferase	339
NJMEEBPL_00511	serine arginine repetitive matrix protein 2	831
NJMEEBPL_00512	family transcriptional regulator	696
NJMEEBPL_00513	hypothetical protein [Streptomyces rapamycinicus]	1104
NJMEEBPL_00514	polyketide cyclase	564
NJMEEBPL_00515	mbl fold metallo-hydrolase	789
NJMEEBPL_00516	sdr family oxidoreductase	693	2	F:GO:0016491; P:GO:0055114	F:oxidoreductase activity; P:oxidation-reduction process
NJMEEBPL_00517	nad h-binding protein	897
NJMEEBPL_00518	family transcriptional regulator	813	5	F:GO:0003677; C:GO:0005667; F:GO:0003700; P:GO:0006355; P:GO:0006355	F:DNA binding; C:transcription factor complex; F:transcription factor activity, sequence-specific DNA binding; P:regulation of transcription, DNA-templated; P:regulation of transcription, DNA-templated
NJMEEBPL_00519	nickel pincer cofactor biosynthesis protein	1215
NJMEEBPL_00520	nickel pincer cofactor biosynthesis protein	684
NJMEEBPL_00521	atp-dependent sacrificial sulfur transferase	825
NJMEEBPL_00522	hypothetical protein M271_02640 [Streptomyces rapamycinicus NRRL 5491]	282
NJMEEBPL_00523	duf2088 domain-containing protein	1425
NJMEEBPL_00524	mfs transporter	1344
NJMEEBPL_00525	2fe-2s iron-sulfur cluster binding domain-containing protein	1263	6	P:GO:0006118; F:GO:0046872; F:GO:0016491; F:GO:0009055; P:GO:0055114; F:GO:0051537	P:obsolete electron transport; F:metal ion binding; F:oxidoreductase activity; F:electron carrier activity; P:oxidation-reduction process; F:2 iron, 2 sulfur cluster binding
NJMEEBPL_00526	molybdopterin dehydrogenase	897	4	F:GO:0050660; P:GO:0006040; F:GO:0008762; P:GO:0055114	F:flavin adenine dinucleotide binding; P:amino sugar metabolic process; F:UDP-N-acetylmuramate dehydrogenase activity; P:oxidation-reduction process
NJMEEBPL_00527	enoyl- hydratase isomerase family protein	780	2	P:GO:0008152; F:GO:0016853	P:metabolic process; F:isomerase activity
NJMEEBPL_00528	xanthine dehydrogenase family protein	2433	2	F:GO:0016491; P:GO:0055114	F:oxidoreductase activity; P:oxidation-reduction process
NJMEEBPL_00529	amp-binding protein	1479	2	P:GO:0008152; F:GO:0016874	P:metabolic process; F:ligase activity
NJMEEBPL_00530	family transcriptional regulator	576
NJMEEBPL_00531	divalent metal cation transporter	1431	3	C:GO:0016020; P:GO:0006810; F:GO:0005215	C:membrane; P:transport; F:transporter activity
NJMEEBPL_00532	phosphoglycerate dehydrogenase	954	3	F:GO:0016616; F:GO:0051287; P:GO:0055114	F:oxidoreductase activity, acting on the CH-OH group of donors, NAD or NADP as acceptor; F:NAD binding; P:oxidation-reduction process
NJMEEBPL_00533	4-hydroxy-2-oxovalerate aldolase	786	3	P:GO:0006725; F:GO:0046872; F:GO:0016830	P:cellular aromatic compound metabolic process; F:metal ion binding; F:carbon-carbon lyase activity
NJMEEBPL_00534	aldo keto reductase	981	2	F:GO:0016491; P:GO:0055114	F:oxidoreductase activity; P:oxidation-reduction process
NJMEEBPL_00535	4-hydroxythreonine-4-phosphate dehydrogenase	1014	7	P:GO:0042823; P:GO:0008615; F:GO:0051287; F:GO:0046872; C:GO:0005737; F:GO:0050570; P:GO:0055114	P:pyridoxal phosphate biosynthetic process; P:pyridoxine biosynthetic process; F:NAD binding; F:metal ion binding; C:cytoplasm; F:4-hydroxythreonine-4-phosphate dehydrogenase activity; P:oxidation-reduction process
NJMEEBPL_00536	sdr family oxidoreductase	738	2	F:GO:0016491; P:GO:0055114	F:oxidoreductase activity; P:oxidation-reduction process
NJMEEBPL_00537	family transcriptional regulator	573	2	F:GO:0003677; P:GO:0006355	F:DNA binding; P:regulation of transcription, DNA-templated
NJMEEBPL_00538	protein translocase subunit	1329
NJMEEBPL_00539	protein translocase subunit	855
NJMEEBPL_00540	hypothetical protein [Streptomyces rapamycinicus]	426
NJMEEBPL_00541	response regulator transcription factor	732
NJMEEBPL_00542	histidine kinase	963
NJMEEBPL_00543	molecular chaperone	330
NJMEEBPL_00544	dna-binding protein	369
NJMEEBPL_00545	rod shape-determining protein	819
NJMEEBPL_00546	hypothetical protein [Streptomyces rapamycinicus]	639
NJMEEBPL_00547	peptidase m9	2352	4	F:GO:0008270; P:GO:0006508; F:GO:0004252; C:GO:0005576	F:zinc ion binding; P:proteolysis; F:serine-type endopeptidase activity; C:extracellular region
NJMEEBPL_00548	aminopeptidase p family protein	1374
NJMEEBPL_00549	family transcriptional regulator	687
NJMEEBPL_00550	dha2 family efflux mfs transporter permease subunit	1776
NJMEEBPL_00551	sdr family oxidoreductase	924
NJMEEBPL_00552	family transcriptional regulator	567
NJMEEBPL_00553	thioesterase	486	2	F:GO:0016788; P:GO:0009058	F:hydrolase activity, acting on ester bonds; P:biosynthetic process
NJMEEBPL_00554	family transcriptional regulator	921
NJMEEBPL_00555	family transcriptional regulator	1389
NJMEEBPL_00556	flavin reductase family protein	492	3	F:GO:0042602; F:GO:0010181; P:GO:0055114	F:riboflavin reductase (NADPH) activity; F:FMN binding; P:oxidation-reduction process
NJMEEBPL_00557	oxidoreductase	1242	4	F:GO:0003995; P:GO:0006118; F:GO:0050660; P:GO:0055114	F:acyl-CoA dehydrogenase activity; P:obsolete electron transport; F:flavin adenine dinucleotide binding; P:oxidation-reduction process
NJMEEBPL_00558	duf3500 domain-containing protein	321
NJMEEBPL_00559	duf3500 domain-containing protein	927
NJMEEBPL_00560	nuclear transport factor 2 family protein	492
NJMEEBPL_00561	-dihydroxyhept-2-ene- -dioic acid aldolase	753
NJMEEBPL_00562	hypothetical protein [Streptomyces rapamycinicus]	849
NJMEEBPL_00563	family transcriptional regulator	483	4	C:GO:0005667; F:GO:0003700; P:GO:0006355; P:GO:0006355	C:transcription factor complex; F:transcription factor activity, sequence-specific DNA binding; P:regulation of transcription, DNA-templated; P:regulation of transcription, DNA-templated
NJMEEBPL_00564	nadp-dependent oxidoreductase	936	3	F:GO:0008270; F:GO:0016491; P:GO:0055114	F:zinc ion binding; F:oxidoreductase activity; P:oxidation-reduction process
NJMEEBPL_00565	family transcriptional regulator	954	5	F:GO:0003677; C:GO:0005667; F:GO:0003700; P:GO:0006355; P:GO:0006355	F:DNA binding; C:transcription factor complex; F:transcription factor activity, sequence-specific DNA binding; P:regulation of transcription, DNA-templated; P:regulation of transcription, DNA-templated
NJMEEBPL_00566	s8 family peptidase	660	4	F:GO:0042802; P:GO:0043086; P:GO:0006508; F:GO:0004252	F:identical protein binding; P:negative regulation of catalytic activity; P:proteolysis; F:serine-type endopeptidase activity
NJMEEBPL_00567	pyridoxal-phosphate dependent enzyme	1428
NJMEEBPL_00568	duf4395 domain-containing protein	411
NJMEEBPL_00569	thioredoxin family protein	450	1	P:GO:0045454	P:cell redox homeostasis
NJMEEBPL_00570	llm class flavin-dependent oxidoreductase	1110
NJMEEBPL_00571	hypothetical protein M271_02860 [Streptomyces rapamycinicus NRRL 5491]	129
NJMEEBPL_00572	family fmn-dependent monooxygenase	1377	3	F:GO:0016705; P:GO:0055114; F:GO:0004497	F:oxidoreductase activity, acting on paired donors, with incorporation or reduction of molecular oxygen; P:oxidation-reduction process; F:monooxygenase activity
NJMEEBPL_00573	llm class flavin-dependent oxidoreductase	1218
NJMEEBPL_00574	hypothetical protein M271_02875 [Streptomyces rapamycinicus NRRL 5491]	123
NJMEEBPL_00575	gnat family n-acetyltransferase	561
NJMEEBPL_00576	family fmn-dependent monooxygenase	1353	3	F:GO:0016705; P:GO:0055114; F:GO:0004497	F:oxidoreductase activity, acting on paired donors, with incorporation or reduction of molecular oxygen; P:oxidation-reduction process; F:monooxygenase activity
NJMEEBPL_00577	gnat family n-acetyltransferase	636
NJMEEBPL_00578	family fmn-dependent monooxygenase	453	1	F:GO:0016491	F:oxidoreductase activity
NJMEEBPL_00579	acyl- dehydrogenase	948
NJMEEBPL_00580	aldo keto reductase	471
NJMEEBPL_00581	abc transporter atp-binding protein	681
NJMEEBPL_00582	nad -dependent oxidoreductase	921
NJMEEBPL_00583	hypothetical protein D3C57_140620 [Streptomyces rapamycinicus NRRL 5491]	588
NJMEEBPL_00584	acyl-- ligase	1707
NJMEEBPL_00585	is110 family transposase	1218	3	F:GO:0003677; F:GO:0004803; P:GO:0006313	F:DNA binding; F:transposase activity; P:transposition, DNA-mediated
NJMEEBPL_00586	hypothetical protein [Streptomyces rapamycinicus]	642
NJMEEBPL_00587	beta-ketoacyl-	1212	2	P:GO:0008152; F:GO:0016740	P:metabolic process; F:transferase activity
NJMEEBPL_00588	acyl carrier protein	264
NJMEEBPL_00589	acyl carrier protein	279
NJMEEBPL_00590	acyl-- ligase	1386
NJMEEBPL_00591	3-dehydroquinate synthase ii family protein	1038
NJMEEBPL_00592	fructose-bisphosphate aldolase	807
NJMEEBPL_00593	flavodoxin family protein	606	3	F:GO:0010181; F:GO:0016491; P:GO:0055114	F:FMN binding; F:oxidoreductase activity; P:oxidation-reduction process
NJMEEBPL_00594	mfs transporter	1608
NJMEEBPL_00595	family transcriptional regulator	903	5	F:GO:0003677; C:GO:0005667; F:GO:0003700; P:GO:0006355; P:GO:0006355	F:DNA binding; C:transcription factor complex; F:transcription factor activity, sequence-specific DNA binding; P:regulation of transcription, DNA-templated; P:regulation of transcription, DNA-templated
NJMEEBPL_00596	hamp domain-containing histidine kinase	1311
NJMEEBPL_00597	response regulator transcription factor	612	6	F:GO:0003677; P:GO:0000160; P:GO:0006355; P:GO:0006355; P:GO:0035556; F:GO:0000156	F:DNA binding; P:phosphorelay signal transduction system; P:regulation of transcription, DNA-templated; P:regulation of transcription, DNA-templated; P:intracellular signal transduction; F:phosphorelay response regulator activity
NJMEEBPL_00598	sarp family transcriptional regulator	2229	1	P:GO:0009987	P:cellular process
NJMEEBPL_00599	hypothetical protein M271_03005 [Streptomyces rapamycinicus NRRL 5491]	1182
NJMEEBPL_00600	sam-dependent methyltransferase	897	1	F:GO:0016740	F:transferase activity
NJMEEBPL_00601	gh3 auxin-responsive promoter family protein	1728
NJMEEBPL_00602	hypothetical protein [Streptomyces rapamycinicus]	636
NJMEEBPL_00603	hypothetical protein [Streptomyces rapamycinicus]	783
NJMEEBPL_00604	family transcriptional regulator	585
NJMEEBPL_00605	sdr family nad -dependent oxidoreductase	951
NJMEEBPL_00606	family transcriptional regulator	951	5	F:GO:0003677; C:GO:0005667; F:GO:0003700; P:GO:0006355; P:GO:0006355	F:DNA binding; C:transcription factor complex; F:transcription factor activity, sequence-specific DNA binding; P:regulation of transcription, DNA-templated; P:regulation of transcription, DNA-templated
NJMEEBPL_00607	family transcriptional regulator	618
NJMEEBPL_00608	duf4440 domain-containing protein	387
NJMEEBPL_00609	sdr family oxidoreductase	126
NJMEEBPL_00610	sdr family oxidoreductase	456
NJMEEBPL_00611	sdr family oxidoreductase	714	2	F:GO:0016491; P:GO:0055114	F:oxidoreductase activity; P:oxidation-reduction process
NJMEEBPL_00612	family mfs transporter	1290
NJMEEBPL_00613	pyruvate dehydrogenase	2352
NJMEEBPL_00614	lrp family transcriptional regulator	462	5	C:GO:0005667; F:GO:0003700; P:GO:0006355; F:GO:0043565; P:GO:0006355	C:transcription factor complex; F:transcription factor activity, sequence-specific DNA binding; P:regulation of transcription, DNA-templated; F:sequence-specific DNA binding; P:regulation of transcription, DNA-templated
NJMEEBPL_00615	aaa family atpase	2967
NJMEEBPL_00616	-trichlorophenol monooxygenase	1515
NJMEEBPL_00617	helix-turn-helix transcriptional regulator	2238
NJMEEBPL_00618	flavin reductase family protein	483
NJMEEBPL_00619	transcriptional regulator	3030
NJMEEBPL_00620	hydroxyquinol -dioxygenase	870
NJMEEBPL_00621	maleylacetate reductase	1056
NJMEEBPL_00622	cupin domain-containing protein	411
NJMEEBPL_00623	carboxymuconolactone decarboxylase family protein	474	5	F:GO:0004601; P:GO:0006979; P:GO:0006804; P:GO:0055114; F:GO:0051920	F:peroxidase activity; P:response to oxidative stress; P:obsolete peroxidase reaction; P:oxidation-reduction process; F:peroxiredoxin activity
NJMEEBPL_00624	hypothetical protein M271_03125 [Streptomyces rapamycinicus NRRL 5491]	648
NJMEEBPL_00625	wd40 repeat domain-containing protein	1368
NJMEEBPL_00626	wd40 repeat domain-containing protein	1389
NJMEEBPL_00627	ester cyclase	408
NJMEEBPL_00628	methyltransferase domain-containing protein	669	2	F:GO:0008168; P:GO:0006479	F:methyltransferase activity; P:protein methylation
NJMEEBPL_00629	two-component sensor histidine kinase	1134
NJMEEBPL_00630	response regulator transcription factor	660	8	F:GO:0003677; C:GO:0005667; F:GO:0003700; P:GO:0000160; P:GO:0006355; P:GO:0006355; P:GO:0035556; F:GO:0000156	F:DNA binding; C:transcription factor complex; F:transcription factor activity, sequence-specific DNA binding; P:phosphorelay signal transduction system; P:regulation of transcription, DNA-templated; P:regulation of transcription, DNA-templated; P:intracellular signal transduction; F:phosphorelay response regulator activity
NJMEEBPL_00631	sdr family nad -dependent oxidoreductase	990
NJMEEBPL_00632	family transcriptional regulator	936
NJMEEBPL_00633	family transcriptional regulator	864
NJMEEBPL_00634	aldo keto reductase family oxidoreductase	873	2	F:GO:0016491; P:GO:0055114	F:oxidoreductase activity; P:oxidation-reduction process
NJMEEBPL_00635	family transcriptional regulator	471	5	F:GO:0003677; C:GO:0005667; F:GO:0003700; P:GO:0006355; P:GO:0006355	F:DNA binding; C:transcription factor complex; F:transcription factor activity, sequence-specific DNA binding; P:regulation of transcription, DNA-templated; P:regulation of transcription, DNA-templated
NJMEEBPL_00636	alkene reductase	1065
NJMEEBPL_00637	lsr2 family protein	357
NJMEEBPL_00638	family transcriptional regulator	573
NJMEEBPL_00639	mfs transporter	672
NJMEEBPL_00640	mfs transporter	939
NJMEEBPL_00641	family transcriptional regulator	453
NJMEEBPL_00642	amidohydrolase	1251
NJMEEBPL_00643	lrp family transcriptional regulator	1023
NJMEEBPL_00644	abc transporter substrate-binding protein	1551
NJMEEBPL_00645	abc transporter permease	1068
NJMEEBPL_00646	dipeptide oligopeptide nickel abc transporter permease atp-binding protein	1719
NJMEEBPL_00647	abc transporter atp-binding protein	828
NJMEEBPL_00648	family transcriptional regulator	612
NJMEEBPL_00649	abc transporter substrate-binding protein	861	2	P:GO:0006810; F:GO:0005215	P:transport; F:transporter activity
NJMEEBPL_00650	amino acid abc transporter permease	897
NJMEEBPL_00651	amino acid abc transporter atp-binding protein	765	3	F:GO:0016887; F:GO:0005524; P:GO:0006200	F:ATPase activity; F:ATP binding; P:obsolete ATP catabolic process
NJMEEBPL_00652	aminotransferase class v-fold plp-dependent enzyme	1308	5	F:GO:0030170; F:GO:0003824; F:GO:0008483; P:GO:0008152; F:GO:0016740	F:pyridoxal phosphate binding; F:catalytic activity; F:transaminase activity; P:metabolic process; F:transferase activity
NJMEEBPL_00653	mfs transporter	2460
NJMEEBPL_00654	lrp family transcriptional regulator	975
NJMEEBPL_00655	aldehyde dehydrogenase family protein	1305	2	P:GO:0055114; F:GO:0016620	P:oxidation-reduction process; F:oxidoreductase activity, acting on the aldehyde or oxo group of donors, NAD or NADP as acceptor
NJMEEBPL_00656	thiamine pyrophosphate-binding protein	1548	1	F:GO:0043169	F:cation binding
NJMEEBPL_00657	lipase	1245	3	P:GO:0046486; P:GO:0016042; F:GO:0004806	P:glycerolipid metabolic process; P:lipid catabolic process; F:triglyceride lipase activity
NJMEEBPL_00658	nucleoside hydrolase	216
NJMEEBPL_00659	alpha beta hydrolase	246
NJMEEBPL_00660	hypothetical protein D3C57_140235 [Streptomyces rapamycinicus NRRL 5491]	153
NJMEEBPL_00661	nadp-dependent oxidoreductase	945
NJMEEBPL_00662	family transcriptional regulator	501	4	C:GO:0005667; F:GO:0003700; P:GO:0006355; P:GO:0006355	C:transcription factor complex; F:transcription factor activity, sequence-specific DNA binding; P:regulation of transcription, DNA-templated; P:regulation of transcription, DNA-templated
NJMEEBPL_00663	family protein	384
NJMEEBPL_00664	nadp-dependent oxidoreductase	933	3	F:GO:0008270; F:GO:0016491; P:GO:0055114	F:zinc ion binding; F:oxidoreductase activity; P:oxidation-reduction process
NJMEEBPL_00665	helix-turn-helix transcriptional regulator	387
NJMEEBPL_00666	membrane protein	831
NJMEEBPL_00667	membrane protein	267
NJMEEBPL_00668	membrane protein	630
NJMEEBPL_00669	hamp domain-containing histidine kinase	1392
NJMEEBPL_00670	response regulator transcription factor	663	6	F:GO:0003677; P:GO:0000160; P:GO:0006355; P:GO:0006355; P:GO:0035556; F:GO:0000156	F:DNA binding; P:phosphorelay signal transduction system; P:regulation of transcription, DNA-templated; P:regulation of transcription, DNA-templated; P:intracellular signal transduction; F:phosphorelay response regulator activity
NJMEEBPL_00671	phosphatase pap2 family protein	723
NJMEEBPL_00672	hypothetical protein M271_03355 [Streptomyces rapamycinicus NRRL 5491]	129
NJMEEBPL_00673	nitronate monooxygenase	558	4	F:GO:0051213; F:GO:0018580; F:GO:0003824; P:GO:0055114	F:dioxygenase activity; F:nitronate monooxygenase activity; F:catalytic activity; P:oxidation-reduction process
NJMEEBPL_00674	nitronate monooxygenase	132
NJMEEBPL_00675	dsd1 family plp-dependent enzyme	1167
NJMEEBPL_00676	duf664 domain-containing protein	519
NJMEEBPL_00677	aminotransferase class i ii-fold pyridoxal phosphate-dependent enzyme	1203
NJMEEBPL_00678	atp-dependent endonuclease	618
NJMEEBPL_00679	nadph:quinone reductase	1020
NJMEEBPL_00680	aldo keto reductase	894
NJMEEBPL_00681	family transcriptional regulator	558
NJMEEBPL_00682	conserved protein containing a zn-ribbon-like possibly rna-binding	612
NJMEEBPL_00683	glu leu phe val dehydrogenase	645
NJMEEBPL_00684	type i polyketide synthase	399	4	F:GO:0008270; F:GO:0016747; F:GO:0016491; P:GO:0055114	F:zinc ion binding; F:transferase activity, transferring acyl groups other than amino-acyl groups; F:oxidoreductase activity; P:oxidation-reduction process
NJMEEBPL_00685	thioesterase	789	2	F:GO:0016788; P:GO:0009058	F:hydrolase activity, acting on ester bonds; P:biosynthetic process
NJMEEBPL_00686	amino acid permease	834
NJMEEBPL_00687	family transcriptional regulator	999
NJMEEBPL_00688	fad-binding oxidoreductase	1173	2	F:GO:0016491; P:GO:0055114	F:oxidoreductase activity; P:oxidation-reduction process
NJMEEBPL_00689	voc family protein	1398
NJMEEBPL_00690	aldehyde dehydrogenase family protein	1530	2	P:GO:0055114; F:GO:0016620	P:oxidation-reduction process; F:oxidoreductase activity, acting on the aldehyde or oxo group of donors, NAD or NADP as acceptor
NJMEEBPL_00691	hypothetical protein [Streptomyces rapamycinicus]	618
NJMEEBPL_00692	voc family protein	411	2	F:GO:0051213; P:GO:0055114	F:dioxygenase activity; P:oxidation-reduction process
NJMEEBPL_00693	gnat family n-acetyltransferase	531
NJMEEBPL_00694	tetratricopeptide repeat protein	3075	2	P:GO:0050794; P:GO:0050896	P:regulation of cellular process; P:response to stimulus
NJMEEBPL_00695	fad-binding oxidoreductase	1614
NJMEEBPL_00696	mfs transporter	981
NJMEEBPL_00697	mfs transporter	348
NJMEEBPL_00698	glu leu phe val dehydrogenase	333	2	F:GO:0016491; P:GO:0044710	F:oxidoreductase activity; P:single-organism metabolic process
NJMEEBPL_00699	hypothetical protein [Streptomyces rapamycinicus]	441
NJMEEBPL_00700	multidrug abc transporter permease	870	4	F:GO:0005524; F:GO:0042626; P:GO:0055085; C:GO:0016020	F:ATP binding; F:ATPase activity, coupled to transmembrane movement of substances; P:transmembrane transport; C:membrane
NJMEEBPL_00701	atp-binding cassette domain-containing protein	855	3	F:GO:0016887; F:GO:0005524; P:GO:0006200	F:ATPase activity; F:ATP binding; P:obsolete ATP catabolic process
NJMEEBPL_00702	family transcriptional regulator	456	5	F:GO:0003677; C:GO:0005667; F:GO:0003700; P:GO:0006355; P:GO:0006355	F:DNA binding; C:transcription factor complex; F:transcription factor activity, sequence-specific DNA binding; P:regulation of transcription, DNA-templated; P:regulation of transcription, DNA-templated
NJMEEBPL_00703	hypothetical protein [Streptomyces rapamycinicus]	1971
NJMEEBPL_00704	abc transporter permease	873
NJMEEBPL_00705	abc transporter permease	945
NJMEEBPL_00706	abc transporter substrate-binding protein	1563
NJMEEBPL_00707	rok family transcriptional regulator	1257	2	F:GO:0003677; P:GO:0006355	F:DNA binding; P:regulation of transcription, DNA-templated
NJMEEBPL_00708	sulfatase-like hydrolase transferase	1437
NJMEEBPL_00709	twin-arginine translocation signal domain-containing protein	159
NJMEEBPL_00710	hypothetical protein M271_03530 [Streptomyces rapamycinicus NRRL 5491]	738
NJMEEBPL_00711	hypothetical protein [Streptomyces rapamycinicus]	363
NJMEEBPL_00712	hypothetical protein [Streptomyces rapamycinicus]	468
NJMEEBPL_00713	fad-binding oxidoreductase	1395
NJMEEBPL_00714	family transcriptional regulator	726
NJMEEBPL_00715	abc transporter substrate-binding protein	1080
NJMEEBPL_00716	abc transporter atp-binding protein	1194
NJMEEBPL_00717	abc transporter permease	924
NJMEEBPL_00718	abc transporter permease	879
NJMEEBPL_00719	fad-binding oxidoreductase	1158
NJMEEBPL_00720	sgnh gdsl hydrolase family protein	1203	2	P:GO:0008152; F:GO:0016787	P:metabolic process; F:hydrolase activity
NJMEEBPL_00721	glycoside hydrolase family 95 protein	2424	2	P:GO:0005975; F:GO:0004560	P:carbohydrate metabolic process; F:alpha-L-fucosidase activity
NJMEEBPL_00722	carbohydrate-binding protein	1821	3	P:GO:0005975; F:GO:0030246; F:GO:0004553	P:carbohydrate metabolic process; F:carbohydrate binding; F:hydrolase activity, hydrolyzing O-glycosyl compounds
NJMEEBPL_00723	rok family transcriptional regulator	1176
NJMEEBPL_00724	alpha-galactosidase	2136	4	F:GO:0004557; P:GO:0001575; P:GO:0046486; P:GO:0006012	F:alpha-galactosidase activity; P:globoside metabolic process; P:glycerolipid metabolic process; P:galactose metabolic process
NJMEEBPL_00725	family transcriptional regulator	885	5	F:GO:0003677; C:GO:0005667; F:GO:0003700; P:GO:0006355; P:GO:0006355	F:DNA binding; C:transcription factor complex; F:transcription factor activity, sequence-specific DNA binding; P:regulation of transcription, DNA-templated; P:regulation of transcription, DNA-templated
NJMEEBPL_00726	family protein	378
NJMEEBPL_00727	hypothetical protein [Streptomyces rapamycinicus]	978
NJMEEBPL_00728	hypothetical protein [Streptomyces rapamycinicus]	495
NJMEEBPL_00729	amp-binding protein	1158
NJMEEBPL_00730	o-succinylbenzoate synthase	1113	3	F:GO:0003824; P:GO:0008152; F:GO:0016829	F:catalytic activity; P:metabolic process; F:lyase activity
NJMEEBPL_00731	sdr family oxidoreductase	780	1	P:GO:0008152	P:metabolic process
NJMEEBPL_00732	enoyl- hydratase isomerase family protein	750
NJMEEBPL_00733	2-succinyl-5-enolpyruvyl-6-hydroxy-3-cyclohexene-1-carboxylic-acid synthase	1767
NJMEEBPL_00734	glucuronyl hydrolase	1443	2	F:GO:0003824; P:GO:0008152	F:catalytic activity; P:metabolic process
NJMEEBPL_00735	isochorismate synthase	1128
NJMEEBPL_00736	tat pathway signal sequence domain protein	492	2	P:GO:0008152; F:GO:0016787	P:metabolic process; F:hydrolase activity
NJMEEBPL_00737	mfs transporter	1368	3	F:GO:0022891; P:GO:0055085; C:GO:0016021	F:substrate-specific transmembrane transporter activity; P:transmembrane transport; C:integral component of membrane
NJMEEBPL_00738	family oxidoreductase	195	8	P:GO:0046487; F:GO:0030151; F:GO:0008863; P:GO:0015947; P:GO:0055114; F:GO:0051539; P:GO:0015942; C:GO:0009326	P:glyoxylate metabolic process; F:molybdenum ion binding; F:formate dehydrogenase (NAD+) activity; P:methane metabolic process; P:oxidation-reduction process; F:4 iron, 4 sulfur cluster binding; P:formate metabolic process; C:formate dehydrogenase complex
NJMEEBPL_00739	family transcriptional regulator	864
NJMEEBPL_00740	agmatinase	999	3	F:GO:0016813; F:GO:0046872; P:GO:0006807	F:hydrolase activity, acting on carbon-nitrogen (but not peptide) bonds, in linear amidines; F:metal ion binding; P:nitrogen compound metabolic process
NJMEEBPL_00741	hd domain-containing protein	648	3	F:GO:0046872; P:GO:0008152; F:GO:0008081	F:metal ion binding; P:metabolic process; F:phosphoric diester hydrolase activity
NJMEEBPL_00742	family transcriptional regulator	1029
NJMEEBPL_00743	abc transporter substrate-binding protein	1041
NJMEEBPL_00744	abc transporter atp-binding protein	825	3	F:GO:0016887; F:GO:0005524; P:GO:0006200	F:ATPase activity; F:ATP binding; P:obsolete ATP catabolic process
NJMEEBPL_00745	abc transporter permease	936	4	C:GO:0016021; P:GO:0006810; C:GO:0005886; F:GO:0005215	C:integral component of membrane; P:transport; C:plasma membrane; F:transporter activity
NJMEEBPL_00746	fad-binding protein	1593
NJMEEBPL_00747	ferredoxin family protein	369	1	F:GO:0051536	F:iron-sulfur cluster binding
NJMEEBPL_00748	family dioxygenase	903	2	F:GO:0051213; P:GO:0055114	F:dioxygenase activity; P:oxidation-reduction process
NJMEEBPL_00749	mfs transporter	1365	3	P:GO:0055085; F:GO:0022857; C:GO:0016021	P:transmembrane transport; F:transmembrane transporter activity; C:integral component of membrane
NJMEEBPL_00750	nad-dependent succinate-semialdehyde dehydrogenase	1479	2	P:GO:0055114; F:GO:0016620	P:oxidation-reduction process; F:oxidoreductase activity, acting on the aldehyde or oxo group of donors, NAD or NADP as acceptor
NJMEEBPL_00751	family transcriptional regulator	873	2	F:GO:0003677; P:GO:0006355	F:DNA binding; P:regulation of transcription, DNA-templated
NJMEEBPL_00752	formaldehyde-activating enzyme	540	2	P:GO:0016051; F:GO:0016840	P:carbohydrate biosynthetic process; F:carbon-nitrogen lyase activity
NJMEEBPL_00753	mandelate racemase muconate lactonizing enzyme family protein	1113	2	F:GO:0003824; P:GO:0008152	F:catalytic activity; P:metabolic process
NJMEEBPL_00754	aldehyde dehydrogenase	1521	2	P:GO:0055114; F:GO:0016620	P:oxidation-reduction process; F:oxidoreductase activity, acting on the aldehyde or oxo group of donors, NAD or NADP as acceptor
NJMEEBPL_00755	nad -dependent oxidoreductase	936	8	F:GO:0050662; F:GO:0004616; P:GO:0006098; P:GO:0006552; P:GO:0006574; P:GO:0006550; F:GO:0008442; P:GO:0019521	F:coenzyme binding; F:phosphogluconate dehydrogenase (decarboxylating) activity; P:pentose-phosphate shunt; P:leucine catabolic process; P:valine catabolic process; P:isoleucine catabolic process; F:3-hydroxyisobutyrate dehydrogenase activity; P:D-gluconate metabolic process
NJMEEBPL_00756	iron-containing alcohol dehydrogenase	1170
NJMEEBPL_00757	winged helix-turn-helix transcriptional regulator	459	4	C:GO:0005667; F:GO:0003700; P:GO:0006355; P:GO:0006355	C:transcription factor complex; F:transcription factor activity, sequence-specific DNA binding; P:regulation of transcription, DNA-templated; P:regulation of transcription, DNA-templated
NJMEEBPL_00758	sam-dependent methyltransferase	864
NJMEEBPL_00759	---NA---	96
NJMEEBPL_00760	amidohydrolase family protein	1257	2	F:GO:0016810; P:GO:0006807	F:hydrolase activity, acting on carbon-nitrogen (but not peptide) bonds; P:nitrogen compound metabolic process
NJMEEBPL_00761	membrane protein	909
NJMEEBPL_00762	a-factor biosynthesis protein	990
NJMEEBPL_00763	nucleoside-diphosphate kinase	1005
NJMEEBPL_00764	sdr family oxidoreductase	1155
NJMEEBPL_00765	acyl carrier protein	342
NJMEEBPL_00766	hypothetical protein [Streptomyces rapamycinicus]	1656
NJMEEBPL_00767	amp-binding protein	1530	2	F:GO:0003824; P:GO:0008152	F:catalytic activity; P:metabolic process
NJMEEBPL_00768	phosphoenolpyruvate synthase	2778
NJMEEBPL_00769	cytochrome p450	1395
NJMEEBPL_00770	helix-turn-helix transcriptional regulator	987	4	C:GO:0005667; F:GO:0003700; P:GO:0006355; P:GO:0006355	C:transcription factor complex; F:transcription factor activity, sequence-specific DNA binding; P:regulation of transcription, DNA-templated; P:regulation of transcription, DNA-templated
NJMEEBPL_00771	mfs transporter	1245	2	P:GO:0055085; C:GO:0016021	P:transmembrane transport; C:integral component of membrane
NJMEEBPL_00772	family transcriptional regulator	606	2	F:GO:0003677; P:GO:0006355	F:DNA binding; P:regulation of transcription, DNA-templated
NJMEEBPL_00773	family transporter	957	1	C:GO:0016020	C:membrane
NJMEEBPL_00774	hypothetical protein [Streptomyces rapamycinicus]	351
NJMEEBPL_00775	family transcriptional regulator	720	2	F:GO:0003677; P:GO:0045892	F:DNA binding; P:negative regulation of transcription, DNA-templated
NJMEEBPL_00776	fad-dependent monooxygenase	1119
NJMEEBPL_00777	fad-binding dehydrogenase	1815	2	F:GO:0016627; P:GO:0055114	F:oxidoreductase activity, acting on the CH-CH group of donors; P:oxidation-reduction process
NJMEEBPL_00778	(2fe-2s) ferredoxin domain-containing protein	384
NJMEEBPL_00779	hypothetical protein [Streptomyces rapamycinicus]	222
NJMEEBPL_00780	alpha-galactosidase	1902	3	P:GO:0005975; F:GO:0046872; F:GO:0052692	P:carbohydrate metabolic process; F:metal ion binding; F:raffinose alpha-galactosidase activity
NJMEEBPL_00781	hypothetical protein [Streptomyces rapamycinicus]	258
NJMEEBPL_00782	php domain-containing protein	1047	4	F:GO:0003677; F:GO:0003887; P:GO:0006261; C:GO:0042575	F:DNA binding; F:DNA-directed DNA polymerase activity; P:DNA-dependent DNA replication; C:DNA polymerase complex
NJMEEBPL_00783	glycoside hydrolase family 65 protein	2346	3	P:GO:0005975; F:GO:0030246; F:GO:0016787	P:carbohydrate metabolic process; F:carbohydrate binding; F:hydrolase activity
NJMEEBPL_00784	beta-phosphoglucomutase family hydrolase	744	2	P:GO:0008152; F:GO:0016787	P:metabolic process; F:hydrolase activity
NJMEEBPL_00785	gfo idh family oxidoreductase	900	2	F:GO:0016491; P:GO:0055114	F:oxidoreductase activity; P:oxidation-reduction process
NJMEEBPL_00786	beta-propeller fold lactonase family protein	1251
NJMEEBPL_00787	family transcriptional regulator	504	5	F:GO:0003677; C:GO:0005667; F:GO:0003700; P:GO:0006355; P:GO:0006355	F:DNA binding; C:transcription factor complex; F:transcription factor activity, sequence-specific DNA binding; P:regulation of transcription, DNA-templated; P:regulation of transcription, DNA-templated
NJMEEBPL_00788	mfs transporter	1272	4	P:GO:0055085; C:GO:0016021; C:GO:0005886; F:GO:0005215	P:transmembrane transport; C:integral component of membrane; C:plasma membrane; F:transporter activity
NJMEEBPL_00789	toxin doc	378
NJMEEBPL_00790	MULTISPECIES: hypothetical protein [Streptomyces]	240
NJMEEBPL_00791	carbon-nitrogen hydrolase family protein	975	3	F:GO:0016810; F:GO:0016746; P:GO:0006807	F:hydrolase activity, acting on carbon-nitrogen (but not peptide) bonds; F:transferase activity, transferring acyl groups; P:nitrogen compound metabolic process
NJMEEBPL_00792	d-galactonate dehydratase family protein	1254	2	P:GO:0009063; F:GO:0003824	P:cellular amino acid catabolic process; F:catalytic activity
NJMEEBPL_00793	aldo keto reductase	984
NJMEEBPL_00794	cellulase family glycosylhydrolase	1947	2	P:GO:0005975; F:GO:0004553	P:carbohydrate metabolic process; F:hydrolase activity, hydrolyzing O-glycosyl compounds
NJMEEBPL_00795	esterase	1452	2	P:GO:0007155; C:GO:0008305	P:cell adhesion; C:integrin complex
NJMEEBPL_00796	gtp-binding protein	1077	1	P:GO:0009236	P:cobalamin biosynthetic process
NJMEEBPL_00797	l-glyceraldehyde 3-phosphate reductase	1008
NJMEEBPL_00798	hypothetical protein [Streptomyces rapamycinicus]	2550	2	F:GO:0003824; P:GO:0008152	F:catalytic activity; P:metabolic process
NJMEEBPL_00799	family 43 glycosylhydrolase	1443	2	P:GO:0005975; F:GO:0004553	P:carbohydrate metabolic process; F:hydrolase activity, hydrolyzing O-glycosyl compounds
NJMEEBPL_00800	family 43 glycosylhydrolase	1911	2	P:GO:0005975; F:GO:0004553	P:carbohydrate metabolic process; F:hydrolase activity, hydrolyzing O-glycosyl compounds
NJMEEBPL_00801	family 43 glycosylhydrolase	1845	2	P:GO:0005975; F:GO:0004553	P:carbohydrate metabolic process; F:hydrolase activity, hydrolyzing O-glycosyl compounds
NJMEEBPL_00802	hypothetical protein [Streptomyces rapamycinicus]	1032
NJMEEBPL_00803	family transcriptional regulator	255	3	F:GO:0003677; F:GO:0003824; P:GO:0006355	F:DNA binding; F:catalytic activity; P:regulation of transcription, DNA-templated
NJMEEBPL_00804	glycoside hydrolase family 127 protein	1995	2	F:GO:0003824; P:GO:0008152	F:catalytic activity; P:metabolic process
NJMEEBPL_00805	hypothetical protein [Streptomyces rapamycinicus]	228
NJMEEBPL_00806	amino acid abc transporter substrate-binding protein	798	3	C:GO:0030288; P:GO:0006810; F:GO:0005215	C:outer membrane-bounded periplasmic space; P:transport; F:transporter activity
NJMEEBPL_00807	amino acid abc transporter permease	786	4	C:GO:0016021; P:GO:0006810; C:GO:0005886; F:GO:0005215	C:integral component of membrane; P:transport; C:plasma membrane; F:transporter activity
NJMEEBPL_00808	amino acid abc transporter atp-binding protein	837	3	F:GO:0016887; F:GO:0005524; P:GO:0006200	F:ATPase activity; F:ATP binding; P:obsolete ATP catabolic process
NJMEEBPL_00809	family transcriptional regulator	1044	5	F:GO:0003677; C:GO:0005667; F:GO:0003700; P:GO:0006355; P:GO:0006355	F:DNA binding; C:transcription factor complex; F:transcription factor activity, sequence-specific DNA binding; P:regulation of transcription, DNA-templated; P:regulation of transcription, DNA-templated
NJMEEBPL_00810	prolyl oligopeptidase family serine peptidase	969
NJMEEBPL_00811	transferase	1176	2	F:GO:0003824; P:GO:0008152	F:catalytic activity; P:metabolic process
NJMEEBPL_00812	duf2071 domain-containing protein	750
NJMEEBPL_00813	amidase	1434
NJMEEBPL_00814	family transcriptional regulator	747
NJMEEBPL_00815	diguanylate cyclase	1197
NJMEEBPL_00816	mfs transporter	1320
NJMEEBPL_00817	---NA---	99
NJMEEBPL_00818	cytochrome p450	1263	5	F:GO:0016705; F:GO:0005506; P:GO:0055114; F:GO:0004497; F:GO:0020037	F:oxidoreductase activity, acting on paired donors, with incorporation or reduction of molecular oxygen; F:iron ion binding; P:oxidation-reduction process; F:monooxygenase activity; F:heme binding
NJMEEBPL_00819	8-amino-7-oxononanoate synthase	1293
NJMEEBPL_00820	hypothetical protein [Streptomyces rapamycinicus]	315
NJMEEBPL_00821	hypothetical protein [Streptomyces rapamycinicus]	1011
NJMEEBPL_00822	family transcriptional regulator	357
NJMEEBPL_00823	hypothetical protein [Streptomyces rapamycinicus]	618
NJMEEBPL_00824	duf4387 domain-containing protein	315
NJMEEBPL_00825	acyclic terpene utilization family protein	1380
NJMEEBPL_00826	mfs transporter	1305	2	P:GO:0055085; C:GO:0016021	P:transmembrane transport; C:integral component of membrane
NJMEEBPL_00827	family transcriptional regulator	753	5	F:GO:0003677; C:GO:0005667; F:GO:0003700; P:GO:0006355; P:GO:0006355	F:DNA binding; C:transcription factor complex; F:transcription factor activity, sequence-specific DNA binding; P:regulation of transcription, DNA-templated; P:regulation of transcription, DNA-templated
NJMEEBPL_00828	hypothetical protein D3C57_139395 [Streptomyces rapamycinicus NRRL 5491]	330
NJMEEBPL_00829	duf427 domain-containing protein	834
NJMEEBPL_00830	arabinan endo- -alpha-l-arabinosidase	972	2	P:GO:0031222; F:GO:0046558	P:arabinan catabolic process; F:arabinan endo-1,5-alpha-L-arabinosidase activity
NJMEEBPL_00831	family transporter	1572
NJMEEBPL_00832	amidohydrolase family protein	1302	2	F:GO:0016810; P:GO:0006807	F:hydrolase activity, acting on carbon-nitrogen (but not peptide) bonds; P:nitrogen compound metabolic process
NJMEEBPL_00833	lrp family transcriptional regulator	1062	5	C:GO:0005667; F:GO:0003700; P:GO:0006355; F:GO:0043565; P:GO:0006355	C:transcription factor complex; F:transcription factor activity, sequence-specific DNA binding; P:regulation of transcription, DNA-templated; F:sequence-specific DNA binding; P:regulation of transcription, DNA-templated
NJMEEBPL_00834	o-antigen ligase family protein	1275
NJMEEBPL_00835	family translocator	627	3	C:GO:0016021; P:GO:0006865; C:GO:0005886	C:integral component of membrane; P:amino acid transport; C:plasma membrane
NJMEEBPL_00836	alpha beta fold hydrolase	801	2	P:GO:0008152; F:GO:0016787	P:metabolic process; F:hydrolase activity
NJMEEBPL_00837	amp-binding protein	1518	2	P:GO:0008152; F:GO:0016874	P:metabolic process; F:ligase activity
NJMEEBPL_00838	transferase	2301	2	F:GO:0003824; P:GO:0008152	F:catalytic activity; P:metabolic process
NJMEEBPL_00839	alpha beta hydrolase	861	2	P:GO:0008152; F:GO:0016787	P:metabolic process; F:hydrolase activity
NJMEEBPL_00840	family dehydratase	477
NJMEEBPL_00841	acyl dehydratase	399
NJMEEBPL_00842	zinc-binding alcohol dehydrogenase family protein	954	3	F:GO:0008270; F:GO:0016491; P:GO:0055114	F:zinc ion binding; F:oxidoreductase activity; P:oxidation-reduction process
NJMEEBPL_00843	rieske 2fe-2s domain-containing protein	1236	4	F:GO:0046872; F:GO:0016491; P:GO:0055114; F:GO:0051537	F:metal ion binding; F:oxidoreductase activity; P:oxidation-reduction process; F:2 iron, 2 sulfur cluster binding
NJMEEBPL_00844	hypothetical protein M271_04205 [Streptomyces rapamycinicus NRRL 5491]	117
NJMEEBPL_00845	peptidase dimerisation domain-containing protein	1350
NJMEEBPL_00846	catechol -dioxygenase	963	4	P:GO:0006725; F:GO:0051213; F:GO:0008198; P:GO:0055114	P:cellular aromatic compound metabolic process; F:dioxygenase activity; F:ferrous iron binding; P:oxidation-reduction process
NJMEEBPL_00847	alpha beta fold hydrolase	864	2	P:GO:0008152; F:GO:0016787	P:metabolic process; F:hydrolase activity
NJMEEBPL_00848	family transcriptional regulator	783	2	F:GO:0003677; P:GO:0006355	F:DNA binding; P:regulation of transcription, DNA-templated
NJMEEBPL_00849	family dehydratase	537
NJMEEBPL_00850	acyl dehydratase	396	2	F:GO:0016491; P:GO:0055114	F:oxidoreductase activity; P:oxidation-reduction process
NJMEEBPL_00851	nad fad-dependent oxidoreductase	1023	5	F:GO:0050661; P:GO:0006118; F:GO:0050660; P:GO:0055114; F:GO:0004324	F:NADP binding; P:obsolete electron transport; F:flavin adenine dinucleotide binding; P:oxidation-reduction process; F:ferredoxin-NADP+ reductase activity
NJMEEBPL_00852	4fe-4s dicluster domain-containing protein	321	4	P:GO:0006118; F:GO:0046872; F:GO:0009055; F:GO:0051539	P:obsolete electron transport; F:metal ion binding; F:electron carrier activity; F:4 iron, 4 sulfur cluster binding
NJMEEBPL_00853	family transcriptional regulator	813	2	F:GO:0003677; P:GO:0006355	F:DNA binding; P:regulation of transcription, DNA-templated
NJMEEBPL_00854	rok family protein	1218
NJMEEBPL_00855	gfo idh family oxidoreductase	1104	2	F:GO:0016491; P:GO:0055114	F:oxidoreductase activity; P:oxidation-reduction process
NJMEEBPL_00856	is110 family transposase	1191	3	F:GO:0003677; F:GO:0004803; P:GO:0006313	F:DNA binding; F:transposase activity; P:transposition, DNA-mediated
NJMEEBPL_00857	tim barrel protein	888	3	C:GO:0005581; P:GO:0008152; F:GO:0016853	C:collagen trimer; P:metabolic process; F:isomerase activity
NJMEEBPL_00858	peptide abc transporter substrate-binding protein	1506	2	P:GO:0006810; F:GO:0005215	P:transport; F:transporter activity
NJMEEBPL_00859	abc transporter permease	942	4	C:GO:0016021; P:GO:0006810; C:GO:0005886; F:GO:0005215	C:integral component of membrane; P:transport; C:plasma membrane; F:transporter activity
NJMEEBPL_00860	dipeptide oligopeptide nickel abc transporter permease atp-binding protein	1800	7	F:GO:0016887; F:GO:0005524; C:GO:0016021; P:GO:0006200; P:GO:0015833; F:GO:0005215; C:GO:0005886	F:ATPase activity; F:ATP binding; C:integral component of membrane; P:obsolete ATP catabolic process; P:peptide transport; F:transporter activity; C:plasma membrane
NJMEEBPL_00861	abc transporter atp-binding protein	846	4	F:GO:0016887; F:GO:0005524; P:GO:0006200; P:GO:0015833	F:ATPase activity; F:ATP binding; P:obsolete ATP catabolic process; P:peptide transport
NJMEEBPL_00862	nadp-dependent oxidoreductase	945	3	F:GO:0008270; F:GO:0016491; P:GO:0055114	F:zinc ion binding; F:oxidoreductase activity; P:oxidation-reduction process
NJMEEBPL_00863	4-hydroxyphenylacetate 3-monooxygenase reductase subunit	504	4	F:GO:0042602; F:GO:0010181; P:GO:0055114; F:GO:0004497	F:riboflavin reductase (NADPH) activity; F:FMN binding; P:oxidation-reduction process; F:monooxygenase activity
NJMEEBPL_00864	sdr family oxidoreductase	753	2	F:GO:0016491; P:GO:0055114	F:oxidoreductase activity; P:oxidation-reduction process
NJMEEBPL_00865	hypothetical protein [Streptomyces rapamycinicus]	369
NJMEEBPL_00866	acyl- dehydrogenase	1164	4	F:GO:0003995; P:GO:0006118; F:GO:0050660; P:GO:0055114	F:acyl-CoA dehydrogenase activity; P:obsolete electron transport; F:flavin adenine dinucleotide binding; P:oxidation-reduction process
NJMEEBPL_00867	pas domain s-box protein	1437	6	F:GO:0000155; F:GO:0005524; C:GO:0009365; P:GO:0000160; C:GO:0016020; P:GO:0023014	F:phosphorelay sensor kinase activity; F:ATP binding; C:protein histidine kinase complex; P:phosphorelay signal transduction system; C:membrane; P:signal transduction by protein phosphorylation
NJMEEBPL_00868	response regulator transcription factor	618	8	F:GO:0003677; C:GO:0005667; F:GO:0003700; P:GO:0000160; P:GO:0006355; P:GO:0006355; P:GO:0035556; F:GO:0000156	F:DNA binding; C:transcription factor complex; F:transcription factor activity, sequence-specific DNA binding; P:phosphorelay signal transduction system; P:regulation of transcription, DNA-templated; P:regulation of transcription, DNA-templated; P:intracellular signal transduction; F:phosphorelay response regulator activity
NJMEEBPL_00869	abc transporter atp-binding protein	828	4	F:GO:0016887; F:GO:0005524; P:GO:0006200; P:GO:0015833	F:ATPase activity; F:ATP binding; P:obsolete ATP catabolic process; P:peptide transport
NJMEEBPL_00870	dipeptide oligopeptide nickel abc transporter permease atp-binding protein	1773	7	F:GO:0016887; F:GO:0005524; C:GO:0016021; P:GO:0006200; P:GO:0015833; F:GO:0005215; C:GO:0005886	F:ATPase activity; F:ATP binding; C:integral component of membrane; P:obsolete ATP catabolic process; P:peptide transport; F:transporter activity; C:plasma membrane
NJMEEBPL_00871	abc transporter permease	942	4	C:GO:0016021; P:GO:0006810; C:GO:0005886; F:GO:0005215	C:integral component of membrane; P:transport; C:plasma membrane; F:transporter activity
NJMEEBPL_00872	peptide abc transporter substrate-binding protein	1506	2	P:GO:0006810; F:GO:0005215	P:transport; F:transporter activity
NJMEEBPL_00873	tim barrel protein	894	2	P:GO:0008152; F:GO:0016853	P:metabolic process; F:isomerase activity
NJMEEBPL_00874	gfo idh family oxidoreductase	1110	2	F:GO:0016491; P:GO:0055114	F:oxidoreductase activity; P:oxidation-reduction process
NJMEEBPL_00875	sugar phosphate isomerase epimerase	921	2	P:GO:0008152; F:GO:0016853	P:metabolic process; F:isomerase activity
NJMEEBPL_00876	gfo idh family oxidoreductase	1152	2	F:GO:0016491; P:GO:0055114	F:oxidoreductase activity; P:oxidation-reduction process
NJMEEBPL_00877	rok family protein	1236
NJMEEBPL_00878	glyceraldehyde-3-phosphate dehydrogenase	1455	5	F:GO:0050661; F:GO:0051287; P:GO:0055114; P:GO:0006006; F:GO:0016620	F:NADP binding; F:NAD binding; P:oxidation-reduction process; P:glucose metabolic process; F:oxidoreductase activity, acting on the aldehyde or oxo group of donors, NAD or NADP as acceptor
NJMEEBPL_00879	asparagine synthase (glutamine-hydrolyzing)	1842	5	F:GO:0005524; P:GO:0070981; P:GO:0006531; F:GO:0004066; P:GO:0006522	F:ATP binding; P:L-asparagine biosynthetic process; P:aspartate metabolic process; F:asparagine synthase (glutamine-hydrolyzing) activity; P:alanine metabolic process
NJMEEBPL_00880	family transcriptional regulator	696
NJMEEBPL_00881	flavin-nucleotide-binding protein	630
NJMEEBPL_00882	oxidoreductase	909
NJMEEBPL_00883	siderophore-interacting protein	804
NJMEEBPL_00884	dj-1 family protein	603
NJMEEBPL_00885	4-oxalocrotonate tautomerase	423
NJMEEBPL_00886	sdr family oxidoreductase	702	2	F:GO:0016491; P:GO:0055114	F:oxidoreductase activity; P:oxidation-reduction process
NJMEEBPL_00887	family transcriptional regulator	630	2	F:GO:0003677; P:GO:0006355	F:DNA binding; P:regulation of transcription, DNA-templated
NJMEEBPL_00888	sugar kinase	1011	3	P:GO:0016310; F:GO:0016773; F:GO:0016301	P:phosphorylation; F:phosphotransferase activity, alcohol group as acceptor; F:kinase activity
NJMEEBPL_00889	allantoin permease	1494	3	P:GO:0015851; C:GO:0016021; F:GO:0015205	P:nucleobase transport; C:integral component of membrane; F:nucleobase transmembrane transporter activity
NJMEEBPL_00890	adp-ribosylglycohydrolase	1008
NJMEEBPL_00891	family transcriptional regulator	768	5	F:GO:0003677; C:GO:0005667; F:GO:0003700; P:GO:0006355; P:GO:0006355	F:DNA binding; C:transcription factor complex; F:transcription factor activity, sequence-specific DNA binding; P:regulation of transcription, DNA-templated; P:regulation of transcription, DNA-templated
NJMEEBPL_00892	d-cysteine desulfhydrase family protein	1056
NJMEEBPL_00893	helix-turn-helix transcriptional regulator	525
NJMEEBPL_00894	sdr family oxidoreductase	780	2	F:GO:0016491; P:GO:0055114	F:oxidoreductase activity; P:oxidation-reduction process
NJMEEBPL_00895	hydroxyacid dehydrogenase	1050
NJMEEBPL_00896	peptide abc transporter substrate-binding protein	1596	2	P:GO:0006810; F:GO:0005215	P:transport; F:transporter activity
NJMEEBPL_00897	abc transporter permease	930	4	C:GO:0016021; P:GO:0006810; C:GO:0005886; F:GO:0005215	C:integral component of membrane; P:transport; C:plasma membrane; F:transporter activity
NJMEEBPL_00898	abc transporter permease	990	4	C:GO:0016021; P:GO:0006810; C:GO:0005886; F:GO:0005215	C:integral component of membrane; P:transport; C:plasma membrane; F:transporter activity
NJMEEBPL_00899	abc transporter atp-binding protein	1014	6	F:GO:0016887; F:GO:0005524; F:GO:0015197; C:GO:0016020; P:GO:0006200; P:GO:0015833	F:ATPase activity; F:ATP binding; F:peptide transporter activity; C:membrane; P:obsolete ATP catabolic process; P:peptide transport
NJMEEBPL_00900	abc transporter atp-binding protein	1062	6	F:GO:0016887; F:GO:0005524; F:GO:0015197; C:GO:0016020; P:GO:0006200; P:GO:0015833	F:ATPase activity; F:ATP binding; F:peptide transporter activity; C:membrane; P:obsolete ATP catabolic process; P:peptide transport
NJMEEBPL_00901	sulfite exporter family protein	717	1	C:GO:0016021	C:integral component of membrane
NJMEEBPL_00902	hypothetical protein [Streptomyces rapamycinicus]	333
NJMEEBPL_00903	glutamine amidotransferase	690
NJMEEBPL_00904	family transcriptional regulator	1032	5	F:GO:0003677; C:GO:0005667; F:GO:0003700; P:GO:0006355; P:GO:0006355	F:DNA binding; C:transcription factor complex; F:transcription factor activity, sequence-specific DNA binding; P:regulation of transcription, DNA-templated; P:regulation of transcription, DNA-templated
NJMEEBPL_00905	phytanoyl- dioxygenase	1194	2	F:GO:0051213; P:GO:0055114	F:dioxygenase activity; P:oxidation-reduction process
NJMEEBPL_00906	sdr family oxidoreductase	777	2	F:GO:0016491; P:GO:0055114	F:oxidoreductase activity; P:oxidation-reduction process
NJMEEBPL_00907	dehydrogenase	1005	2	F:GO:0016491; P:GO:0055114	F:oxidoreductase activity; P:oxidation-reduction process
NJMEEBPL_00908	gfo idh family oxidoreductase	1023	2	F:GO:0016491; P:GO:0055114	F:oxidoreductase activity; P:oxidation-reduction process
NJMEEBPL_00909	family transcriptional regulator	621	2	F:GO:0003677; P:GO:0006355	F:DNA binding; P:regulation of transcription, DNA-templated
NJMEEBPL_00910	2fe-2s iron-sulfur cluster binding domain-containing protein	558	6	P:GO:0006118; F:GO:0046872; F:GO:0016491; F:GO:0009055; P:GO:0055114; F:GO:0051537	P:obsolete electron transport; F:metal ion binding; F:oxidoreductase activity; F:electron carrier activity; P:oxidation-reduction process; F:2 iron, 2 sulfur cluster binding
NJMEEBPL_00911	xanthine dehydrogenase family protein subunit m	993	4	F:GO:0050660; P:GO:0006040; F:GO:0008762; P:GO:0055114	F:flavin adenine dinucleotide binding; P:amino sugar metabolic process; F:UDP-N-acetylmuramate dehydrogenase activity; P:oxidation-reduction process
NJMEEBPL_00912	xanthine dehydrogenase family protein molybdopterin-binding subunit	2151	2	F:GO:0016491; P:GO:0055114	F:oxidoreductase activity; P:oxidation-reduction process
NJMEEBPL_00913	bacterioferritin	534	2	P:GO:0006879; F:GO:0008199	P:cellular iron ion homeostasis; F:ferric iron binding
NJMEEBPL_00914	pentapeptide repeat-containing protein	708
NJMEEBPL_00915	hypothetical protein [Streptomyces rapamycinicus]	345
NJMEEBPL_00916	family transcriptional regulator	867	5	C:GO:0005667; F:GO:0003700; P:GO:0006355; F:GO:0043565; P:GO:0006355	C:transcription factor complex; F:transcription factor activity, sequence-specific DNA binding; P:regulation of transcription, DNA-templated; F:sequence-specific DNA binding; P:regulation of transcription, DNA-templated
NJMEEBPL_00917	apc family permease	1437	3	C:GO:0016021; F:GO:0015171; P:GO:0003333	C:integral component of membrane; F:amino acid transmembrane transporter activity; P:amino acid transmembrane transport
NJMEEBPL_00918	carbon-nitrogen hydrolase family protein	804
NJMEEBPL_00919	family transcriptional regulator	762	5	F:GO:0003677; C:GO:0005667; F:GO:0003700; P:GO:0006355; P:GO:0006355	F:DNA binding; C:transcription factor complex; F:transcription factor activity, sequence-specific DNA binding; P:regulation of transcription, DNA-templated; P:regulation of transcription, DNA-templated
NJMEEBPL_00920	family protein	1281
NJMEEBPL_00921	duf3616 domain-containing protein	1434
NJMEEBPL_00922	hydrolase	789	2	P:GO:0008152; F:GO:0016787	P:metabolic process; F:hydrolase activity
NJMEEBPL_00923	family protein	408
NJMEEBPL_00924	helix-turn-helix transcriptional regulator	381
NJMEEBPL_00925	alpha beta hydrolase	885	2	P:GO:0008152; F:GO:0016787	P:metabolic process; F:hydrolase activity
NJMEEBPL_00926	family transcriptional regulator	609	2	F:GO:0003677; P:GO:0006355	F:DNA binding; P:regulation of transcription, DNA-templated
NJMEEBPL_00927	acp s-malonyltransferase	1020
NJMEEBPL_00928	acyl-- ligase	1437	2	P:GO:0008152; F:GO:0016874	P:metabolic process; F:ligase activity
NJMEEBPL_00929	type i polyketide synthase	6915	5	F:GO:0008270; F:GO:0016747; F:GO:0016491; P:GO:0055114; F:GO:0031177	F:zinc ion binding; F:transferase activity, transferring acyl groups other than amino-acyl groups; F:oxidoreductase activity; P:oxidation-reduction process; F:phosphopantetheine binding
NJMEEBPL_00930	type i polyketide synthase	6342
NJMEEBPL_00931	sdr family nad -dependent oxidoreductase	8637	4	F:GO:0048037; P:GO:0008152; F:GO:0031177; F:GO:0016740	F:cofactor binding; P:metabolic process; F:phosphopantetheine binding; F:transferase activity
NJMEEBPL_00932	type i polyketide synthase	1521	4	F:GO:0048037; P:GO:0008152; F:GO:0031177; F:GO:0016740	F:cofactor binding; P:metabolic process; F:phosphopantetheine binding; F:transferase activity
NJMEEBPL_00933	sdr family nad -dependent oxidoreductase	504
NJMEEBPL_00934	sdr family nad -dependent oxidoreductase	8376	4	F:GO:0048037; P:GO:0008152; F:GO:0031177; F:GO:0016740	F:cofactor binding; P:metabolic process; F:phosphopantetheine binding; F:transferase activity
NJMEEBPL_00935	type i polyketide synthase	15573	3	P:GO:0008152; F:GO:0031177; F:GO:0016740	P:metabolic process; F:phosphopantetheine binding; F:transferase activity
NJMEEBPL_00936	ferredoxin	207	3	P:GO:0006118; F:GO:0005506; F:GO:0009055	P:obsolete electron transport; F:iron ion binding; F:electron carrier activity
NJMEEBPL_00937	cytochrome p450	1200	5	F:GO:0016705; F:GO:0005506; P:GO:0055114; F:GO:0004497; F:GO:0020037	F:oxidoreductase activity, acting on paired donors, with incorporation or reduction of molecular oxygen; F:iron ion binding; P:oxidation-reduction process; F:monooxygenase activity; F:heme binding
NJMEEBPL_00938	membrane protein	4767
NJMEEBPL_00939	hypothetical protein M271_04715 [Streptomyces rapamycinicus NRRL 5491]	1221
NJMEEBPL_00940	nhl repeat-containing protein	627
NJMEEBPL_00941	baseplate assembly protein	2265
NJMEEBPL_00942	baseplate assembly protein	1941
NJMEEBPL_00943	gpw gp25 family protein	423	3	P:GO:0009308; F:GO:0005507; F:GO:0048038	P:amine metabolic process; F:copper ion binding; F:quinone binding
NJMEEBPL_00944	type iv secretion protein rhs	696
NJMEEBPL_00945	phage late control d family protein	1182
NJMEEBPL_00946	peptidoglycan-binding domain-containing protein	672	1	P:GO:0016998	P:cell wall macromolecule catabolic process
NJMEEBPL_00947	hypothetical protein [Streptomyces rapamycinicus]	186
NJMEEBPL_00948	phage tail protein	519	1	F:GO:0005198	F:structural molecule activity
NJMEEBPL_00949	phage tail protein	1494
NJMEEBPL_00950	phage tail protein	456	1	F:GO:0005198	F:structural molecule activity
NJMEEBPL_00951	phage tail protein	2265
NJMEEBPL_00952	carboxypeptidase regulatory-like domain-containing protein	726
NJMEEBPL_00953	duf4255 domain-containing protein	579
NJMEEBPL_00954	hypothetical protein [Streptomyces rapamycinicus]	198
NJMEEBPL_00955	transcriptional regulator	837
NJMEEBPL_00956	abc transporter atp-binding protein	1884	5	F:GO:0005524; F:GO:0042626; P:GO:0055085; C:GO:0016021; P:GO:0006200	F:ATP binding; F:ATPase activity, coupled to transmembrane movement of substances; P:transmembrane transport; C:integral component of membrane; P:obsolete ATP catabolic process
NJMEEBPL_00957	family transcriptional regulator	441	5	F:GO:0003677; C:GO:0005667; F:GO:0003700; P:GO:0006355; P:GO:0006355	F:DNA binding; C:transcription factor complex; F:transcription factor activity, sequence-specific DNA binding; P:regulation of transcription, DNA-templated; P:regulation of transcription, DNA-templated
NJMEEBPL_00958	-transpeptidase family protein	741	2	P:GO:0008152; F:GO:0016740	P:metabolic process; F:transferase activity
NJMEEBPL_00959	abc transporter atp-binding protein	1986	5	F:GO:0005524; F:GO:0042626; P:GO:0055085; C:GO:0016021; P:GO:0006200	F:ATP binding; F:ATPase activity, coupled to transmembrane movement of substances; P:transmembrane transport; C:integral component of membrane; P:obsolete ATP catabolic process
NJMEEBPL_00960	abc transporter atp-binding protein	1782	5	F:GO:0005524; F:GO:0042626; P:GO:0055085; C:GO:0016021; P:GO:0006200	F:ATP binding; F:ATPase activity, coupled to transmembrane movement of substances; P:transmembrane transport; C:integral component of membrane; P:obsolete ATP catabolic process
NJMEEBPL_00961	metal-dependent hydrolase	792
NJMEEBPL_00962	dead deah box helicase	2529	4	F:GO:0003676; F:GO:0005524; P:GO:0006200; F:GO:0008026	F:nucleic acid binding; F:ATP binding; P:obsolete ATP catabolic process; F:ATP-dependent helicase activity
NJMEEBPL_00963	acyl- thioesterase ii	891	2	P:GO:0006637; F:GO:0047617	P:acyl-CoA metabolic process; F:acyl-CoA hydrolase activity
NJMEEBPL_00964	hypothetical protein [Streptomyces rapamycinicus]	963
NJMEEBPL_00965	roadblock lc7 domain-containing protein	405
NJMEEBPL_00966	ppox class f420-dependent oxidoreductase	429	5	F:GO:0004733; P:GO:0042823; P:GO:0008615; F:GO:0010181; P:GO:0055114	F:pyridoxamine-phosphate oxidase activity; P:pyridoxal phosphate biosynthetic process; P:pyridoxine biosynthetic process; F:FMN binding; P:oxidation-reduction process
NJMEEBPL_00967	glutathione-dependent formaldehyde dehydrogenase	1194	3	F:GO:0008270; F:GO:0016491; P:GO:0055114	F:zinc ion binding; F:oxidoreductase activity; P:oxidation-reduction process
NJMEEBPL_00968	roadblock lc7 domain-containing protein	516
NJMEEBPL_00969	methyltransferase domain-containing protein	621
NJMEEBPL_00970	alpha beta hydrolase	768
NJMEEBPL_00971	family transcriptional regulator	555
NJMEEBPL_00972	hypothetical protein [Streptomyces rapamycinicus]	798
NJMEEBPL_00973	hypothetical protein [Streptomyces rapamycinicus]	183
NJMEEBPL_00974	dead deah box helicase	2952	4	F:GO:0005524; F:GO:0003677; P:GO:0008152; F:GO:0004386	F:ATP binding; F:DNA binding; P:metabolic process; F:helicase activity
NJMEEBPL_00975	swf or snf family helicase	1275
NJMEEBPL_00976	pectin esterase	1074	5	C:GO:0005618; P:GO:0005982; P:GO:0042545; P:GO:0005985; F:GO:0030599	C:cell wall; P:starch metabolic process; P:cell wall modification; P:sucrose metabolic process; F:pectinesterase activity
NJMEEBPL_00977	xylose isomerase	1173	7	F:GO:0000287; C:GO:0005737; F:GO:0009045; P:GO:0006098; P:GO:0006013; P:GO:0006000; P:GO:0042732	F:magnesium ion binding; C:cytoplasm; F:xylose isomerase activity; P:pentose-phosphate shunt; P:mannose metabolic process; P:fructose metabolic process; P:D-xylose metabolic process
NJMEEBPL_00978	xylulokinase	1458	3	P:GO:0005997; F:GO:0004856; P:GO:0046835	P:xylulose metabolic process; F:xylulokinase activity; P:carbohydrate phosphorylation
NJMEEBPL_00979	rok family transcriptional regulator	1266
NJMEEBPL_00980	gnat family n-acetyltransferase	501	2	P:GO:0042967; F:GO:0008080	P:acyl-carrier-protein biosynthetic process; F:N-acetyltransferase activity
NJMEEBPL_00981	hypothetical protein [Streptomyces rapamycinicus]	918	2	P:GO:0006629; F:GO:0008081	P:lipid metabolic process; F:phosphoric diester hydrolase activity
NJMEEBPL_00982	cyclic nucleotide-binding domain-containing protein	1413
NJMEEBPL_00983	cyclic nucleotide-binding domain-containing protein	1389
NJMEEBPL_00984	MULTISPECIES: hypothetical protein [Streptomyces]	195
NJMEEBPL_00985	glucose-methanol-choline oxidoreductase	1521	7	F:GO:0050660; P:GO:0006563; P:GO:0055114; P:GO:0006066; F:GO:0008812; P:GO:0006544; P:GO:0006566	F:flavin adenine dinucleotide binding; P:L-serine metabolic process; P:oxidation-reduction process; P:alcohol metabolic process; F:choline dehydrogenase activity; P:glycine metabolic process; P:threonine metabolic process
NJMEEBPL_00986	acyl- acyl-acp dehydrogenase	1152	3	F:GO:0016627; F:GO:0050660; P:GO:0055114	F:oxidoreductase activity, acting on the CH-CH group of donors; F:flavin adenine dinucleotide binding; P:oxidation-reduction process
NJMEEBPL_00987	acyl- dehydrogenase	1206	4	F:GO:0003995; P:GO:0006118; F:GO:0050660; P:GO:0055114	F:acyl-CoA dehydrogenase activity; P:obsolete electron transport; F:flavin adenine dinucleotide binding; P:oxidation-reduction process
NJMEEBPL_00988	nadph:quinone oxidoreductase family protein	1005	3	F:GO:0008270; F:GO:0016491; P:GO:0055114	F:zinc ion binding; F:oxidoreductase activity; P:oxidation-reduction process
NJMEEBPL_00989	ergothioneine biosynthesis glutamate--cysteine ligase	1257	4	P:GO:0052699; C:GO:0017109; P:GO:0006749; F:GO:0004357	P:ergothioneine biosynthetic process; C:glutamate-cysteine ligase complex; P:glutathione metabolic process; F:glutamate-cysteine ligase activity
NJMEEBPL_00990	ergothioneine biosynthesis protein	1329	1	P:GO:0052699	P:ergothioneine biosynthetic process
NJMEEBPL_00991	ergothioneine biosynthesis protein	756	1	P:GO:0052699	P:ergothioneine biosynthetic process
NJMEEBPL_00992	l-histidine n -methyltransferase	966	2	F:GO:0008168; P:GO:0032259	F:methyltransferase activity; P:methylation
NJMEEBPL_00994	peptidoglycan dd-metalloendopeptidase family protein	1212	2	P:GO:0016998; C:GO:0005576	P:cell wall macromolecule catabolic process; C:extracellular region
NJMEEBPL_00995	nad fad-dependent oxidoreductase	1575
NJMEEBPL_00996	-transferase	741	2	P:GO:0008152; F:GO:0008410	P:metabolic process; F:CoA-transferase activity
NJMEEBPL_00997	2-nitropropane dioxygenase	531	4	F:GO:0051213; F:GO:0018580; P:GO:0006807; P:GO:0055114	F:dioxygenase activity; F:nitronate monooxygenase activity; P:nitrogen compound metabolic process; P:oxidation-reduction process
NJMEEBPL_00998	2-nitropropane dioxygenase	492	4	F:GO:0051213; F:GO:0018580; P:GO:0006807; P:GO:0055114	F:dioxygenase activity; F:nitronate monooxygenase activity; P:nitrogen compound metabolic process; P:oxidation-reduction process
NJMEEBPL_00999	glutamate synthase subunit beta	1506	5	P:GO:0006118; P:GO:0006537; F:GO:0016639; P:GO:0055114; F:GO:0051536	P:obsolete electron transport; P:glutamate biosynthetic process; F:oxidoreductase activity, acting on the CH-NH2 group of donors, NAD or NADP as acceptor; P:oxidation-reduction process; F:iron-sulfur cluster binding
NJMEEBPL_01000	mbl fold metallo-hydrolase	999
NJMEEBPL_01001	family protein phosphatase	2652	5	F:GO:0005524; P:GO:0007165; P:GO:0016310; F:GO:0004871; F:GO:0016301	F:ATP binding; P:signal transduction; P:phosphorylation; F:signal transducer activity; F:kinase activity
NJMEEBPL_01002	dihydrolipoyl dehydrogenase	1401
NJMEEBPL_01003	rna-binding s4 domain-containing protein	390	4	F:GO:0003677; P:GO:0034605; F:GO:0003727; F:GO:0043023	F:DNA binding; P:cellular response to heat; F:single-stranded RNA binding; F:ribosomal large subunit binding
NJMEEBPL_01004	nad -binding protein	1254	2	P:GO:0055114; F:GO:0004497	P:oxidation-reduction process; F:monooxygenase activity
NJMEEBPL_01005	nad fad-dependent oxidoreductase	1428	2	F:GO:0016491; P:GO:0055114	F:oxidoreductase activity; P:oxidation-reduction process
NJMEEBPL_01006	carbohydrate kinase	1497	4	P:GO:0005975; P:GO:0016310; F:GO:0016773; F:GO:0016301	P:carbohydrate metabolic process; P:phosphorylation; F:phosphotransferase activity, alcohol group as acceptor; F:kinase activity
NJMEEBPL_01007	hypothetical protein [Streptomyces rapamycinicus]	1008
NJMEEBPL_01008	amino acid permease	1521	3	C:GO:0016021; F:GO:0015171; P:GO:0003333	C:integral component of membrane; F:amino acid transmembrane transporter activity; P:amino acid transmembrane transport
NJMEEBPL_01009	fad-dependent oxidoreductase	1254
NJMEEBPL_01010	peptidoglycan-binding protein	741
NJMEEBPL_01011	stress protein	1389	1	P:GO:0006950	P:response to stress
NJMEEBPL_01012	nad-dependent succinate-semialdehyde dehydrogenase	1473	2	P:GO:0055114; F:GO:0016620	P:oxidation-reduction process; F:oxidoreductase activity, acting on the aldehyde or oxo group of donors, NAD or NADP as acceptor
NJMEEBPL_01013	aminotransferase class iii-fold pyridoxal phosphate-dependent enzyme	1260	3	F:GO:0030170; F:GO:0008483; P:GO:0008152	F:pyridoxal phosphate binding; F:transaminase activity; P:metabolic process
NJMEEBPL_01014	family transcriptional regulator	1686
NJMEEBPL_01015	pas domain-containing protein	687	7	F:GO:0003677; C:GO:0005667; F:GO:0003700; P:GO:0007165; P:GO:0006355; P:GO:0006355; F:GO:0004871	F:DNA binding; C:transcription factor complex; F:transcription factor activity, sequence-specific DNA binding; P:signal transduction; P:regulation of transcription, DNA-templated; P:regulation of transcription, DNA-templated; F:signal transducer activity
NJMEEBPL_01016	family transcriptional regulator	2811	5	F:GO:0003677; C:GO:0005667; F:GO:0003700; P:GO:0006355; P:GO:0006355	F:DNA binding; C:transcription factor complex; F:transcription factor activity, sequence-specific DNA binding; P:regulation of transcription, DNA-templated; P:regulation of transcription, DNA-templated
NJMEEBPL_01017	family transcriptional regulator	2757	5	F:GO:0003677; C:GO:0005667; F:GO:0003700; P:GO:0006355; P:GO:0006355	F:DNA binding; C:transcription factor complex; F:transcription factor activity, sequence-specific DNA binding; P:regulation of transcription, DNA-templated; P:regulation of transcription, DNA-templated
NJMEEBPL_01018	aaa family atpase	2901	5	F:GO:0003677; C:GO:0005667; F:GO:0003700; P:GO:0006355; P:GO:0006355	F:DNA binding; C:transcription factor complex; F:transcription factor activity, sequence-specific DNA binding; P:regulation of transcription, DNA-templated; P:regulation of transcription, DNA-templated
NJMEEBPL_01019	atp-binding protein	504	1	F:GO:0005524	F:ATP binding
NJMEEBPL_01020	aaa family atpase	2376	6	F:GO:0003677; C:GO:0005667; F:GO:0003700; P:GO:0006355; P:GO:0006952; P:GO:0006355	F:DNA binding; C:transcription factor complex; F:transcription factor activity, sequence-specific DNA binding; P:regulation of transcription, DNA-templated; P:defense response; P:regulation of transcription, DNA-templated
NJMEEBPL_01021	aminotransferase class i ii-fold pyridoxal phosphate-dependent enzyme	2016	3	F:GO:0030170; F:GO:0008483; P:GO:0009058	F:pyridoxal phosphate binding; F:transaminase activity; P:biosynthetic process
NJMEEBPL_01022	hypothetical protein [Streptomyces rapamycinicus]	483
NJMEEBPL_01023	helix-turn-helix domain-containing protein	861	1	F:GO:0043565	F:sequence-specific DNA binding
NJMEEBPL_01024	multispecies: duf397 domain-containing protein	237
NJMEEBPL_01025	m20 family metallopeptidase	1155	2	P:GO:0008152; F:GO:0016787	P:metabolic process; F:hydrolase activity
NJMEEBPL_01026	family transporter	1656
NJMEEBPL_01027	lrp family transcriptional regulator	1089	2	P:GO:0006355; F:GO:0043565	P:regulation of transcription, DNA-templated; F:sequence-specific DNA binding
NJMEEBPL_01028	activator of hsp90 atpase	411	1	P:GO:0006950	P:response to stress
NJMEEBPL_01029	mosc domain-containing protein	834	4	F:GO:0030170; F:GO:0003824; P:GO:0008152; F:GO:0030151	F:pyridoxal phosphate binding; F:catalytic activity; P:metabolic process; F:molybdenum ion binding
NJMEEBPL_01030	xre family transcriptional regulator	789	2	F:GO:0003677; F:GO:0043565	F:DNA binding; F:sequence-specific DNA binding
NJMEEBPL_01031	peptidoglycan dd-metalloendopeptidase family protein	1158
NJMEEBPL_01032	duf429 domain-containing protein	735
NJMEEBPL_01033	molybdopterin-dependent oxidoreductase	3264	4	F:GO:0016491; F:GO:0030151; P:GO:0055114; F:GO:0051536	F:oxidoreductase activity; F:molybdenum ion binding; P:oxidation-reduction process; F:iron-sulfur cluster binding
NJMEEBPL_01034	4fe-4s dicluster domain-containing protein	1029	1	F:GO:0051536	F:iron-sulfur cluster binding
NJMEEBPL_01035	polysulfide reductase	1050
NJMEEBPL_01036	duf4157 domain-containing protein	792
NJMEEBPL_01037	hypothetical protein M271_05170 [Streptomyces rapamycinicus NRRL 5491]	1371
NJMEEBPL_01038	response regulator transcription factor	639	5	F:GO:0003677; C:GO:0005667; F:GO:0003700; P:GO:0006355; P:GO:0006355	F:DNA binding; C:transcription factor complex; F:transcription factor activity, sequence-specific DNA binding; P:regulation of transcription, DNA-templated; P:regulation of transcription, DNA-templated
NJMEEBPL_01039	vwa domain-containing protein	2628	1	P:GO:0007229	P:integrin-mediated signaling pathway
NJMEEBPL_01040	duf4255 domain-containing protein	696
NJMEEBPL_01041	atp-binding protein	2097	3	F:GO:0005524; P:GO:0008152; F:GO:0017111	F:ATP binding; P:metabolic process; F:nucleoside-triphosphatase activity
NJMEEBPL_01042	sulfatase	2142
NJMEEBPL_01043	family transcriptional regulator	372	2	F:GO:0003677; P:GO:0006355	F:DNA binding; P:regulation of transcription, DNA-templated
NJMEEBPL_01044	glyoxalase	351
NJMEEBPL_01045	family protein	516
NJMEEBPL_01046	aminotransferase class iv family protein	762
NJMEEBPL_01047	fad-dependent monooxygenase	1134
NJMEEBPL_01048	family transcriptional regulator	768
NJMEEBPL_01049	molybdenum cofactor biosynthesis protein	612
NJMEEBPL_01050	duf1524 domain-containing protein	3294
NJMEEBPL_01051	phage tail sheath family protein	1569
NJMEEBPL_01052	multispecies: phage tail protein	444	1	F:GO:0005198	F:structural molecule activity
NJMEEBPL_01053	hypothetical protein [Streptomyces rapamycinicus]	432
NJMEEBPL_01054	hypothetical protein M271_05245 [Streptomyces rapamycinicus NRRL 5491]	144
NJMEEBPL_01055	hypothetical protein [Streptomyces rapamycinicus]	1686
NJMEEBPL_01056	phage tail protein	432	1	F:GO:0005198	F:structural molecule activity
NJMEEBPL_01057	peptidoglycan-binding domain-containing protein	804	1	P:GO:0016998	P:cell wall macromolecule catabolic process
NJMEEBPL_01058	-related protein	1917
NJMEEBPL_01059	repeat-containing protein	276
NJMEEBPL_01060	gpw gp25 family protein	408	3	P:GO:0009308; F:GO:0005507; F:GO:0048038	P:amine metabolic process; F:copper ion binding; F:quinone binding
NJMEEBPL_01061	baseplate assembly protein	1977
NJMEEBPL_01062	phage tail protein	561
NJMEEBPL_01063	discoidin domain-containing protein	1278	1	P:GO:0007155	P:cell adhesion
NJMEEBPL_01064	family transcriptional regulator	759	5	F:GO:0003677; C:GO:0005667; F:GO:0003700; P:GO:0006355; P:GO:0006355	F:DNA binding; C:transcription factor complex; F:transcription factor activity, sequence-specific DNA binding; P:regulation of transcription, DNA-templated; P:regulation of transcription, DNA-templated
NJMEEBPL_01065	d-galactonate dehydratase family protein	1218	2	P:GO:0009063; F:GO:0003824	P:cellular amino acid catabolic process; F:catalytic activity
NJMEEBPL_01066	mannitol dehydrogenase family protein	1434	4	F:GO:0050662; F:GO:0016616; P:GO:0019594; P:GO:0055114	F:coenzyme binding; F:oxidoreductase activity, acting on the CH-OH group of donors, NAD or NADP as acceptor; P:mannitol metabolic process; P:oxidation-reduction process
NJMEEBPL_01067	mfs transporter	1380	2	P:GO:0055085; C:GO:0016021	P:transmembrane transport; C:integral component of membrane
NJMEEBPL_01068	nad -dependent alcohol dehydrogenase	1071
NJMEEBPL_01069	upf0225 protein ychj	432
NJMEEBPL_01070	multidrug transporter	3507	2	P:GO:0008152; F:GO:0016787	P:metabolic process; F:hydrolase activity
NJMEEBPL_01071	tyrosine-type recombinase integrase	558	3	F:GO:0003677; P:GO:0015074; P:GO:0006310	F:DNA binding; P:DNA integration; P:DNA recombination
NJMEEBPL_01072	metallophosphoesterase	528
NJMEEBPL_01073	mfs transporter	1392	2	P:GO:0055085; C:GO:0016021	P:transmembrane transport; C:integral component of membrane
NJMEEBPL_01074	family protein	564
NJMEEBPL_01075	hypothetical protein [Streptomyces rapamycinicus]	510
NJMEEBPL_01076	hypothetical protein [Streptomyces rapamycinicus]	180
NJMEEBPL_01077	alpha beta hydrolase	774
NJMEEBPL_01078	sensor histidine kinase	651
NJMEEBPL_01079	abc transporter permease	762
NJMEEBPL_01080	abc transporter atp-binding protein	681
NJMEEBPL_01081	atp-binding cassette domain-containing protein	177	3	F:GO:0016887; F:GO:0005524; P:GO:0006200	F:ATPase activity; F:ATP binding; P:obsolete ATP catabolic process
NJMEEBPL_01082	mfs transporter	1494
NJMEEBPL_01083	family transcriptional regulator	600
NJMEEBPL_01084	mfs transporter	1227	2	P:GO:0055085; C:GO:0016021	P:transmembrane transport; C:integral component of membrane
NJMEEBPL_01085	alpha beta fold hydrolase	1221
NJMEEBPL_01086	alpha beta hydrolase	1521	2	P:GO:0008152; F:GO:0016787	P:metabolic process; F:hydrolase activity
NJMEEBPL_01087	heat repeat domain-containing protein	549
NJMEEBPL_01088	nad -binding protein	1143	2	F:GO:0016491; P:GO:0055114	F:oxidoreductase activity; P:oxidation-reduction process
NJMEEBPL_01089	winged helix-turn-helix transcriptional regulator	336	5	F:GO:0003677; C:GO:0005667; F:GO:0003700; P:GO:0006355; P:GO:0006355	F:DNA binding; C:transcription factor complex; F:transcription factor activity, sequence-specific DNA binding; P:regulation of transcription, DNA-templated; P:regulation of transcription, DNA-templated
NJMEEBPL_01090	is5 is1182 family transposase	156
NJMEEBPL_01091	response regulator transcription factor	657
NJMEEBPL_01092	sensor histidine kinase	1281
NJMEEBPL_01093	hypothetical protein D3C57_138070 [Streptomyces rapamycinicus NRRL 5491]	237
NJMEEBPL_01094	transporter	174
NJMEEBPL_01095	nadp-dependent phosphogluconate dehydrogenase	1455	4	F:GO:0050661; F:GO:0004616; P:GO:0006098; P:GO:0019521	F:NADP binding; F:phosphogluconate dehydrogenase (decarboxylating) activity; P:pentose-phosphate shunt; P:D-gluconate metabolic process
NJMEEBPL_01096	mfs transporter	1344
NJMEEBPL_01097	family protein	1152
NJMEEBPL_01098	2fe-2s iron-sulfur cluster binding domain-containing protein	549
NJMEEBPL_01099	xanthine dehydrogenase family protein subunit m	1002	4	F:GO:0050660; P:GO:0006040; F:GO:0008762; P:GO:0055114	F:flavin adenine dinucleotide binding; P:amino sugar metabolic process; F:UDP-N-acetylmuramate dehydrogenase activity; P:oxidation-reduction process
NJMEEBPL_01100	xanthine dehydrogenase family protein molybdopterin-binding subunit	2163	2	F:GO:0016491; P:GO:0055114	F:oxidoreductase activity; P:oxidation-reduction process
NJMEEBPL_01101	family transcriptional regulator	648	2	F:GO:0003677; P:GO:0006355	F:DNA binding; P:regulation of transcription, DNA-templated
NJMEEBPL_01102	lysozyme	897	4	P:GO:0005975; P:GO:0016998; P:GO:0009253; F:GO:0003796	P:carbohydrate metabolic process; P:cell wall macromolecule catabolic process; P:peptidoglycan catabolic process; F:lysozyme activity
NJMEEBPL_01103	extensin	612
NJMEEBPL_01104	acyltransferase	1239	3	F:GO:0016747; P:GO:0008152; C:GO:0016020	F:transferase activity, transferring acyl groups other than amino-acyl groups; P:metabolic process; C:membrane
NJMEEBPL_01105	glycosyltransferase	2340	6	F:GO:0016849; P:GO:0000160; P:GO:0006355; P:GO:0035556; P:GO:0009190; F:GO:0000156	F:phosphorus-oxygen lyase activity; P:phosphorelay signal transduction system; P:regulation of transcription, DNA-templated; P:intracellular signal transduction; P:cyclic nucleotide biosynthetic process; F:phosphorelay response regulator activity
NJMEEBPL_01106	fad-dependent oxidoreductase	1182
NJMEEBPL_01107	abc transporter permease subunit	864
NJMEEBPL_01108	alpha beta fold hydrolase	2805	5	F:GO:0016887; F:GO:0005524; P:GO:0006508; P:GO:0006200; F:GO:0008239	F:ATPase activity; F:ATP binding; P:proteolysis; P:obsolete ATP catabolic process; F:dipeptidyl-peptidase activity
NJMEEBPL_01109	vwa domain-containing protein	1269
NJMEEBPL_01110	hypothetical protein [Streptomyces rapamycinicus]	876
NJMEEBPL_01111	family protein	531	1	P:GO:0006950	P:response to stress
NJMEEBPL_01112	family transcriptional regulator	369	2	F:GO:0003677; P:GO:0045892	F:DNA binding; P:negative regulation of transcription, DNA-templated
NJMEEBPL_01113	m56 family metallopeptidase	918	3	C:GO:0016020; P:GO:0006508; F:GO:0004222	C:membrane; P:proteolysis; F:metalloendopeptidase activity
NJMEEBPL_01114	duf305 domain-containing protein	669
NJMEEBPL_01115	hypothetical protein M271_05540 [Streptomyces rapamycinicus NRRL 5491]	543
NJMEEBPL_01116	membrane protein	480
NJMEEBPL_01117	hypothetical protein [Streptomyces rapamycinicus]	306
NJMEEBPL_01118	arsenate reductase family protein	369
NJMEEBPL_01119	amp-binding protein	1635	2	P:GO:0008152; F:GO:0016874	P:metabolic process; F:ligase activity
NJMEEBPL_01120	m6 family metalloprotease domain-containing protein	2034	2	P:GO:0006508; F:GO:0008237	P:proteolysis; F:metallopeptidase activity
NJMEEBPL_01121	m28 family peptidase	1398	2	P:GO:0006508; F:GO:0008233	P:proteolysis; F:peptidase activity
NJMEEBPL_01122	hypothetical protein [Streptomyces rapamycinicus]	660
NJMEEBPL_01123	type i polyketide synthase	14391	4	F:GO:0048037; P:GO:0008152; F:GO:0031177; F:GO:0016740	F:cofactor binding; P:metabolic process; F:phosphopantetheine binding; F:transferase activity
NJMEEBPL_01124	type i polyketide synthase	6591	5	F:GO:0016747; F:GO:0016491; F:GO:0048037; P:GO:0055114; F:GO:0031177	F:transferase activity, transferring acyl groups other than amino-acyl groups; F:oxidoreductase activity; F:cofactor binding; P:oxidation-reduction process; F:phosphopantetheine binding
NJMEEBPL_01125	type i polyketide synthase	5826	4	F:GO:0048037; P:GO:0008152; F:GO:0031177; F:GO:0016740	F:cofactor binding; P:metabolic process; F:phosphopantetheine binding; F:transferase activity
NJMEEBPL_01126	nuclear transport factor 2	438
NJMEEBPL_01127	hypothetical protein [Streptomyces rapamycinicus]	483
NJMEEBPL_01128	fad-dependent oxidoreductase	1431
NJMEEBPL_01129	type i polyketide synthase	3858	3	F:GO:0048037; P:GO:0008152; F:GO:0016740	F:cofactor binding; P:metabolic process; F:transferase activity
NJMEEBPL_01130	acyl carrier protein	411
NJMEEBPL_01131	cytochrome p450	1260	5	F:GO:0016705; F:GO:0005506; P:GO:0055114; F:GO:0004497; F:GO:0020037	F:oxidoreductase activity, acting on paired donors, with incorporation or reduction of molecular oxygen; F:iron ion binding; P:oxidation-reduction process; F:monooxygenase activity; F:heme binding
NJMEEBPL_01132	alpha beta fold hydrolase	870	2	P:GO:0008152; F:GO:0016787	P:metabolic process; F:hydrolase activity
NJMEEBPL_01133	family transcriptional regulator	696
NJMEEBPL_01134	amidohydrolase	1677
NJMEEBPL_01135	abc transporter substrate-binding protein	1674
NJMEEBPL_01136	abc transporter permease	969
NJMEEBPL_01137	abc transporter permease	864
NJMEEBPL_01138	abc transporter atp-binding protein	1032
NJMEEBPL_01139	abc transporter atp-binding protein	831
NJMEEBPL_01140	type i polyketide synthase	5034	4	F:GO:0048037; P:GO:0008152; F:GO:0031177; F:GO:0016740	F:cofactor binding; P:metabolic process; F:phosphopantetheine binding; F:transferase activity
NJMEEBPL_01141	type i polyketide synthase	12180	6	F:GO:0008270; F:GO:0016747; F:GO:0016491; F:GO:0048037; P:GO:0055114; F:GO:0031177	F:zinc ion binding; F:transferase activity, transferring acyl groups other than amino-acyl groups; F:oxidoreductase activity; F:cofactor binding; P:oxidation-reduction process; F:phosphopantetheine binding
NJMEEBPL_01142	type i polyketide synthase	12657	6	F:GO:0008270; F:GO:0016747; F:GO:0016491; F:GO:0048037; P:GO:0055114; F:GO:0031177	F:zinc ion binding; F:transferase activity, transferring acyl groups other than amino-acyl groups; F:oxidoreductase activity; F:cofactor binding; P:oxidation-reduction process; F:phosphopantetheine binding
NJMEEBPL_01143	type i polyketide synthase	12237	6	F:GO:0008270; F:GO:0016747; F:GO:0016491; F:GO:0048037; P:GO:0055114; F:GO:0031177	F:zinc ion binding; F:transferase activity, transferring acyl groups other than amino-acyl groups; F:oxidoreductase activity; F:cofactor binding; P:oxidation-reduction process; F:phosphopantetheine binding
NJMEEBPL_01144	type i polyketide synthase	6717	6	F:GO:0008270; F:GO:0016747; F:GO:0016491; F:GO:0048037; P:GO:0055114; F:GO:0031177	F:zinc ion binding; F:transferase activity, transferring acyl groups other than amino-acyl groups; F:oxidoreductase activity; F:cofactor binding; P:oxidation-reduction process; F:phosphopantetheine binding
NJMEEBPL_01145	type i polyketide synthase	7419	3	P:GO:0008152; F:GO:0031177; F:GO:0016740	P:metabolic process; F:phosphopantetheine binding; F:transferase activity
NJMEEBPL_01146	methyltransferase domain-containing protein	813	2	F:GO:0008168; P:GO:0032259	F:methyltransferase activity; P:methylation
NJMEEBPL_01147	sarp family transcriptional regulator	783	6	F:GO:0003677; P:GO:0000160; P:GO:0006355; P:GO:0006355; P:GO:0035556; F:GO:0000156	F:DNA binding; P:phosphorelay signal transduction system; P:regulation of transcription, DNA-templated; P:regulation of transcription, DNA-templated; P:intracellular signal transduction; F:phosphorelay response regulator activity
NJMEEBPL_01148	hypothetical protein [Streptomyces rapamycinicus]	231
NJMEEBPL_01149	xaa-pro dipeptidyl-peptidase	1908	3	P:GO:0006508; F:GO:0004177; F:GO:0008239	P:proteolysis; F:aminopeptidase activity; F:dipeptidyl-peptidase activity
NJMEEBPL_01150	class i sam-dependent methyltransferase	852
NJMEEBPL_01151	family protein	1170
NJMEEBPL_01152	atp-dependent clp protease atp-binding subunit	2625	3	P:GO:0019538; F:GO:0005524; F:GO:0017111	P:protein metabolic process; F:ATP binding; F:nucleoside-triphosphatase activity
NJMEEBPL_01153	serine threonine-protein phosphatase	1053	2	F:GO:0003824; P:GO:0008152	F:catalytic activity; P:metabolic process
NJMEEBPL_01154	sigma-70 family rna polymerase sigma factor	873	7	F:GO:0003677; F:GO:0016987; C:GO:0005667; F:GO:0003700; P:GO:0006355; P:GO:0006352; P:GO:0006355	F:DNA binding; F:sigma factor activity; C:transcription factor complex; F:transcription factor activity, sequence-specific DNA binding; P:regulation of transcription, DNA-templated; P:DNA-templated transcription, initiation; P:regulation of transcription, DNA-templated
NJMEEBPL_01155	pyridine nucleotide-disulfide oxidoreductase	1083	2	F:GO:0016491; P:GO:0055114	F:oxidoreductase activity; P:oxidation-reduction process
NJMEEBPL_01156	aldehyde dehydrogenase family protein	1461
NJMEEBPL_01157	abc transporter permease subunit	1905	4	C:GO:0016021; P:GO:0006810; C:GO:0005886; F:GO:0005215	C:integral component of membrane; P:transport; C:plasma membrane; F:transporter activity
NJMEEBPL_01158	abc transporter substrate-binding protein	1656	2	P:GO:0006810; F:GO:0005215	P:transport; F:transporter activity
NJMEEBPL_01159	gnat family n-acetyltransferase	561	2	P:GO:0042967; F:GO:0008080	P:acyl-carrier-protein biosynthetic process; F:N-acetyltransferase activity
NJMEEBPL_01160	tetratricopeptide repeat protein	2415
NJMEEBPL_01161	hypothetical protein [Streptomyces rapamycinicus]	330
NJMEEBPL_01162	hypothetical protein [Streptomyces rapamycinicus]	570
NJMEEBPL_01163	family dna-binding protein	369
NJMEEBPL_01164	gnat family n-acetyltransferase	804
NJMEEBPL_01165	pseudouridine-5 -phosphate glycosidase	936	3	F:GO:0046872; P:GO:0008152; F:GO:0016798	F:metal ion binding; P:metabolic process; F:hydrolase activity, acting on glycosyl bonds
NJMEEBPL_01166	winged helix-turn-helix transcriptional regulator	1137	3	P:GO:0016310; F:GO:0016773; F:GO:0016301	P:phosphorylation; F:phosphotransferase activity, alcohol group as acceptor; F:kinase activity
NJMEEBPL_01167	atp-grasp domain-containing protein	918	4	F:GO:0005524; F:GO:0046872; F:GO:0003824; P:GO:0008152	F:ATP binding; F:metal ion binding; F:catalytic activity; P:metabolic process
NJMEEBPL_01168	alpha-l-glutamate ligase	834	3	F:GO:0005524; F:GO:0003824; P:GO:0008152	F:ATP binding; F:catalytic activity; P:metabolic process
NJMEEBPL_01169	thioesterase	756	2	F:GO:0016788; P:GO:0009058	F:hydrolase activity, acting on ester bonds; P:biosynthetic process
NJMEEBPL_01170	duf4032 domain-containing protein	1215	4	F:GO:0005524; C:GO:0016020; P:GO:0009103; F:GO:0016773	F:ATP binding; C:membrane; P:lipopolysaccharide biosynthetic process; F:phosphotransferase activity, alcohol group as acceptor
NJMEEBPL_01171	sdr family oxidoreductase	789
NJMEEBPL_01172	helix-turn-helix transcriptional regulator	837	5	C:GO:0005667; F:GO:0003700; P:GO:0006355; F:GO:0043565; P:GO:0006355	C:transcription factor complex; F:transcription factor activity, sequence-specific DNA binding; P:regulation of transcription, DNA-templated; F:sequence-specific DNA binding; P:regulation of transcription, DNA-templated
NJMEEBPL_01173	potassium transporter	1875
NJMEEBPL_01174	family protein phosphatase	2766
NJMEEBPL_01175	hypothetical protein [Streptomyces rapamycinicus]	375
NJMEEBPL_01176	gfo idh family oxidoreductase	1380	2	F:GO:0016491; P:GO:0055114	F:oxidoreductase activity; P:oxidation-reduction process
NJMEEBPL_01177	duf4232 domain-containing protein	693
NJMEEBPL_01178	type i polyketide synthase	6726	5	F:GO:0008270; F:GO:0016747; F:GO:0016491; P:GO:0055114; F:GO:0031177	F:zinc ion binding; F:transferase activity, transferring acyl groups other than amino-acyl groups; F:oxidoreductase activity; P:oxidation-reduction process; F:phosphopantetheine binding
NJMEEBPL_01179	ketoacyl synthase	1347	2	P:GO:0008152; F:GO:0016740	P:metabolic process; F:transferase activity
NJMEEBPL_01180	lrp family transcriptional regulator	492	5	C:GO:0005667; F:GO:0003700; P:GO:0006355; F:GO:0043565; P:GO:0006355	C:transcription factor complex; F:transcription factor activity, sequence-specific DNA binding; P:regulation of transcription, DNA-templated; F:sequence-specific DNA binding; P:regulation of transcription, DNA-templated
NJMEEBPL_01181	amidinotransferase	810	6	P:GO:0006527; C:GO:0005737; P:GO:0006560; P:GO:0018101; F:GO:0016990; F:GO:0016740	P:arginine catabolic process; C:cytoplasm; P:proline metabolic process; P:protein citrullination; F:arginine deiminase activity; F:transferase activity
NJMEEBPL_01182	ornithine--oxo-acid transaminase	1272	3	F:GO:0030170; F:GO:0008483; P:GO:0008152	F:pyridoxal phosphate binding; F:transaminase activity; P:metabolic process
NJMEEBPL_01183	membrane protein	597
NJMEEBPL_01184	aminodeoxychorismate synthase component i	2325	2	F:GO:0016833; P:GO:0009396	F:oxo-acid-lyase activity; P:folic acid-containing compound biosynthetic process
NJMEEBPL_01185	amp-binding protein	1602	2	F:GO:0003824; P:GO:0008152	F:catalytic activity; P:metabolic process
NJMEEBPL_01186	acyl- synthetase	1590	2	F:GO:0003824; P:GO:0008152	F:catalytic activity; P:metabolic process
NJMEEBPL_01187	fad-dependent oxidoreductase	1215	2	F:GO:0016491; P:GO:0055114	F:oxidoreductase activity; P:oxidation-reduction process
NJMEEBPL_01188	aminotransferase class iv	864	2	F:GO:0008483; P:GO:0008152	F:transaminase activity; P:metabolic process
NJMEEBPL_01189	carboxymuconolactone decarboxylase family protein	498	5	F:GO:0004601; P:GO:0006979; P:GO:0006804; P:GO:0055114; F:GO:0051920	F:peroxidase activity; P:response to oxidative stress; P:obsolete peroxidase reaction; P:oxidation-reduction process; F:peroxiredoxin activity
NJMEEBPL_01190	hypothetical protein [Streptomyces rapamycinicus]	615
NJMEEBPL_01191	duf1876 domain-containing protein	291
NJMEEBPL_01192	multispecies: aromatic ring-opening dioxygenase	1257	1	P:GO:0005975	P:carbohydrate metabolic process
NJMEEBPL_01193	mfs transporter	1383	3	P:GO:0055085; F:GO:0022857; C:GO:0016021	P:transmembrane transport; F:transmembrane transporter activity; C:integral component of membrane
NJMEEBPL_01194	anhydro-n-acetylmuramic acid kinase	1173	8	P:GO:0005975; F:GO:0005524; P:GO:0009254; P:GO:0006040; P:GO:0016310; F:GO:0016773; F:GO:0016301; P:GO:0097175	P:carbohydrate metabolic process; F:ATP binding; P:peptidoglycan turnover; P:amino sugar metabolic process; P:phosphorylation; F:phosphotransferase activity, alcohol group as acceptor; F:kinase activity; P:1,6-anhydro-N-acetyl-beta-muramic acid catabolic process
NJMEEBPL_01195	hypothetical protein [Streptomyces rapamycinicus]	1968
NJMEEBPL_01196	abc transporter substrate-binding protein	1467
NJMEEBPL_01197	molecular chaperone	1899	4	F:GO:0005524; F:GO:0051082; P:GO:0006457; P:GO:0006950	F:ATP binding; F:unfolded protein binding; P:protein folding; P:response to stress
NJMEEBPL_01198	si-specific nad (+) transhydrogenase	1389	4	F:GO:0050660; F:GO:0016491; P:GO:0045454; P:GO:0055114	F:flavin adenine dinucleotide binding; F:oxidoreductase activity; P:cell redox homeostasis; P:oxidation-reduction process
NJMEEBPL_01199	duf1275 domain-containing protein	771
NJMEEBPL_01200	cgnr zinc finger domain-containing protein	630
NJMEEBPL_01201	ketopantoate reductase family protein	939	5	P:GO:0015940; F:GO:0050661; C:GO:0005737; P:GO:0055114; F:GO:0008677	P:pantothenate biosynthetic process; F:NADP binding; C:cytoplasm; P:oxidation-reduction process; F:2-dehydropantoate 2-reductase activity
NJMEEBPL_01202	duf2000 domain-containing protein	465
NJMEEBPL_01203	lrp family transcriptional regulator	495	5	C:GO:0005667; F:GO:0003700; P:GO:0006355; F:GO:0043565; P:GO:0006355	C:transcription factor complex; F:transcription factor activity, sequence-specific DNA binding; P:regulation of transcription, DNA-templated; F:sequence-specific DNA binding; P:regulation of transcription, DNA-templated
NJMEEBPL_01204	cytosine permease	1428	3	P:GO:0015851; C:GO:0016020; F:GO:0015205	P:nucleobase transport; C:membrane; F:nucleobase transmembrane transporter activity
NJMEEBPL_01205	duf4440 domain-containing protein	918	3	F:GO:0042602; F:GO:0010181; P:GO:0055114	F:riboflavin reductase (NADPH) activity; F:FMN binding; P:oxidation-reduction process
NJMEEBPL_01206	llm class flavin-dependent oxidoreductase	1140	2	F:GO:0016705; P:GO:0055114	F:oxidoreductase activity, acting on paired donors, with incorporation or reduction of molecular oxygen; P:oxidation-reduction process
NJMEEBPL_01207	amino acid synthesis family protein	609
NJMEEBPL_01208	amino acid synthesis family protein	552
NJMEEBPL_01209	alpha beta fold hydrolase	930
NJMEEBPL_01210	aldehyde dehydrogenase	1488	2	P:GO:0055114; F:GO:0016620	P:oxidation-reduction process; F:oxidoreductase activity, acting on the aldehyde or oxo group of donors, NAD or NADP as acceptor
NJMEEBPL_01211	family transcriptional regulator	681	5	F:GO:0003677; C:GO:0005667; F:GO:0003700; P:GO:0006355; P:GO:0006355	F:DNA binding; C:transcription factor complex; F:transcription factor activity, sequence-specific DNA binding; P:regulation of transcription, DNA-templated; P:regulation of transcription, DNA-templated
NJMEEBPL_01212	glycosyl hydrolase	2286	2	P:GO:0005975; F:GO:0004553	P:carbohydrate metabolic process; F:hydrolase activity, hydrolyzing O-glycosyl compounds
NJMEEBPL_01213	aec family transporter	921	2	P:GO:0055085; C:GO:0016021	P:transmembrane transport; C:integral component of membrane
NJMEEBPL_01214	family rna polymerase sigma factor	819	7	F:GO:0003677; F:GO:0016987; C:GO:0005667; F:GO:0003700; P:GO:0006355; P:GO:0006352; P:GO:0006355	F:DNA binding; F:sigma factor activity; C:transcription factor complex; F:transcription factor activity, sequence-specific DNA binding; P:regulation of transcription, DNA-templated; P:DNA-templated transcription, initiation; P:regulation of transcription, DNA-templated
NJMEEBPL_01215	sdr family oxidoreductase	840	2	F:GO:0016491; P:GO:0055114	F:oxidoreductase activity; P:oxidation-reduction process
NJMEEBPL_01216	hypothetical protein [Streptomyces rapamycinicus]	642
NJMEEBPL_01217	llm class f420-dependent oxidoreductase	828	2	F:GO:0016705; P:GO:0055114	F:oxidoreductase activity, acting on paired donors, with incorporation or reduction of molecular oxygen; P:oxidation-reduction process
NJMEEBPL_01218	tigr03668 family ppox class f420-dependent oxidoreductase	432	5	F:GO:0004733; P:GO:0042823; P:GO:0008615; F:GO:0010181; P:GO:0055114	F:pyridoxamine-phosphate oxidase activity; P:pyridoxal phosphate biosynthetic process; P:pyridoxine biosynthetic process; F:FMN binding; P:oxidation-reduction process
NJMEEBPL_01219	duf2267 domain-containing protein	378
NJMEEBPL_01220	family acid-resistance protein	717
NJMEEBPL_01221	hypothetical protein D3C57_137430 [Streptomyces rapamycinicus NRRL 5491]	372
NJMEEBPL_01222	exo-beta-d-glucosaminidase	2766	3	P:GO:0000272; F:GO:0052761; C:GO:0005576	P:polysaccharide catabolic process; F:exo-1,4-beta-D-glucosaminidase activity; C:extracellular region
NJMEEBPL_01223	hypothetical protein [Streptomyces rapamycinicus]	1155
NJMEEBPL_01224	dna polymerase 3 -5 exonuclease	1746	5	F:GO:0003677; P:GO:0006281; F:GO:0003887; P:GO:0006261; C:GO:0042575	F:DNA binding; P:DNA repair; F:DNA-directed DNA polymerase activity; P:DNA-dependent DNA replication; C:DNA polymerase complex
NJMEEBPL_01225	uracil-dna glycosylase	765
NJMEEBPL_01226	s1 family peptidase	1602
NJMEEBPL_01227	l-rhamnose mutarotase	372	3	F:GO:0016857; C:GO:0005737; P:GO:0019299	F:racemase and epimerase activity, acting on carbohydrates and derivatives; C:cytoplasm; P:rhamnose metabolic process
NJMEEBPL_01228	family 16 glycosylhydrolase	1893	3	P:GO:0005975; P:GO:0007155; F:GO:0004553	P:carbohydrate metabolic process; P:cell adhesion; F:hydrolase activity, hydrolyzing O-glycosyl compounds
NJMEEBPL_01229	basic proline-rich	879
NJMEEBPL_01230	beta-glucosidase	1365	2	F:GO:0008422; P:GO:0030245	F:beta-glucosidase activity; P:cellulose catabolic process
NJMEEBPL_01231	carbohydrate abc transporter permease	888
NJMEEBPL_01232	sugar abc transporter permease	999	4	C:GO:0016021; P:GO:0008643; C:GO:0005886; F:GO:0005215	C:integral component of membrane; P:carbohydrate transport; C:plasma membrane; F:transporter activity
NJMEEBPL_01233	sugar abc transporter substrate-binding protein	1323	2	P:GO:0006810; F:GO:0005215	P:transport; F:transporter activity
NJMEEBPL_01234	rok family protein	1308
NJMEEBPL_01235	family transcriptional regulator	1041	5	F:GO:0003677; C:GO:0005667; F:GO:0003700; P:GO:0006355; P:GO:0006355	F:DNA binding; C:transcription factor complex; F:transcription factor activity, sequence-specific DNA binding; P:regulation of transcription, DNA-templated; P:regulation of transcription, DNA-templated
NJMEEBPL_01236	glycosyl hydrolases family tim barrel partial	1749	2	P:GO:0005975; P:GO:0007155	P:carbohydrate metabolic process; P:cell adhesion
NJMEEBPL_01237	duf1996 domain-containing protein	1119
NJMEEBPL_01238	coagulation factor 5 8 type domain-containing protein	1806	2	F:GO:0004567; P:GO:0046355	F:beta-mannosidase activity; P:mannan catabolic process
NJMEEBPL_01239	type ii 3-dehydroquinate dehydratase	474	5	F:GO:0003855; P:GO:0009094; P:GO:0000162; P:GO:0006571; P:GO:0009423	F:3-dehydroquinate dehydratase activity; P:L-phenylalanine biosynthetic process; P:tryptophan biosynthetic process; P:tyrosine biosynthetic process; P:chorismate biosynthetic process
NJMEEBPL_01240	transcriptional regulator	795
NJMEEBPL_01241	sis domain-containing protein	894	3	P:GO:0005975; F:GO:0030246; F:GO:0016853	P:carbohydrate metabolic process; F:carbohydrate binding; F:isomerase activity
NJMEEBPL_01242	class ii fructose-bisphosphate aldolase	840	3	F:GO:0016832; P:GO:0005975; F:GO:0008270	F:aldehyde-lyase activity; P:carbohydrate metabolic process; F:zinc ion binding
NJMEEBPL_01243	hypothetical protein D3C57_137320 [Streptomyces rapamycinicus NRRL 5491]	213
NJMEEBPL_01244	hypothetical protein [Streptomyces rapamycinicus]	702
NJMEEBPL_01245	stas domain-containing protein	420
NJMEEBPL_01246	sigma-70 family rna polymerase sigma factor	1002	7	F:GO:0003677; F:GO:0016987; C:GO:0005667; F:GO:0003700; P:GO:0006355; P:GO:0006352; P:GO:0006355	F:DNA binding; F:sigma factor activity; C:transcription factor complex; F:transcription factor activity, sequence-specific DNA binding; P:regulation of transcription, DNA-templated; P:DNA-templated transcription, initiation; P:regulation of transcription, DNA-templated
NJMEEBPL_01247	hypothetical protein [Streptomyces rapamycinicus]	240
NJMEEBPL_01248	cation-transporting p-type atpase	4506
NJMEEBPL_01249	signal transduction histidine nitrogen	495
NJMEEBPL_01250	pas domain s-box protein	606	7	F:GO:0003677; C:GO:0005667; F:GO:0003700; P:GO:0007165; P:GO:0006355; P:GO:0006355; F:GO:0004871	F:DNA binding; C:transcription factor complex; F:transcription factor activity, sequence-specific DNA binding; P:signal transduction; P:regulation of transcription, DNA-templated; P:regulation of transcription, DNA-templated; F:signal transducer activity
NJMEEBPL_01251	hypothetical protein [Streptomyces rapamycinicus]	837
NJMEEBPL_01252	response regulator transcription factor	762	6	F:GO:0003677; P:GO:0000160; P:GO:0006355; P:GO:0006355; P:GO:0035556; F:GO:0000156	F:DNA binding; P:phosphorelay signal transduction system; P:regulation of transcription, DNA-templated; P:regulation of transcription, DNA-templated; P:intracellular signal transduction; F:phosphorelay response regulator activity
NJMEEBPL_01253	hamp domain-containing histidine kinase	1311
NJMEEBPL_01254	glycosyl transferase	1881
NJMEEBPL_01255	hypothetical protein [Streptomyces rapamycinicus]	354
NJMEEBPL_01256	cytochrome c oxidase subunit i	1665	10	F:GO:0004129; F:GO:0005507; F:GO:0005506; C:GO:0045277; P:GO:1902600; C:GO:0016021; P:GO:0006123; P:GO:0009060; C:GO:0005886; F:GO:0020037	F:cytochrome-c oxidase activity; F:copper ion binding; F:iron ion binding; C:respiratory chain complex IV; P:hydrogen ion transmembrane transport; C:integral component of membrane; P:mitochondrial electron transport, cytochrome c to oxygen; P:aerobic respiration; C:plasma membrane; F:heme binding
NJMEEBPL_01257	sigma-70 family rna polymerase sigma factor	597	7	F:GO:0003677; F:GO:0016987; C:GO:0005667; F:GO:0003700; P:GO:0006355; P:GO:0006352; P:GO:0006355	F:DNA binding; F:sigma factor activity; C:transcription factor complex; F:transcription factor activity, sequence-specific DNA binding; P:regulation of transcription, DNA-templated; P:DNA-templated transcription, initiation; P:regulation of transcription, DNA-templated
NJMEEBPL_01258	pyruvate dehydrogenase	978	2	F:GO:0016746; P:GO:0008152	F:transferase activity, transferring acyl groups; P:metabolic process
NJMEEBPL_01259	fpg nei family dna glycosylase	789	7	F:GO:0016799; F:GO:0008270; P:GO:0006284; P:GO:0000737; P:GO:0006289; F:GO:0003906; F:GO:0003684	F:hydrolase activity, hydrolyzing N-glycosyl compounds; F:zinc ion binding; P:base-excision repair; P:DNA catabolic process, endonucleolytic; P:nucleotide-excision repair; F:DNA-(apurinic or apyrimidinic site) lyase activity; F:damaged DNA binding
NJMEEBPL_01260	serine threonine-protein phosphatase	1146	2	F:GO:0003824; P:GO:0008152	F:catalytic activity; P:metabolic process
NJMEEBPL_01261	glutathione s-transferase family protein	846	2	P:GO:0008152; F:GO:0016740	P:metabolic process; F:transferase activity
NJMEEBPL_01262	family transcriptional regulator	918	5	F:GO:0003677; C:GO:0005667; F:GO:0003700; P:GO:0006355; P:GO:0006355	F:DNA binding; C:transcription factor complex; F:transcription factor activity, sequence-specific DNA binding; P:regulation of transcription, DNA-templated; P:regulation of transcription, DNA-templated
NJMEEBPL_01263	hypothetical protein M271_06270 [Streptomyces rapamycinicus NRRL 5491]	174
NJMEEBPL_01264	mut7-c ubiquitin rnase domain-containing protein	744
NJMEEBPL_01265	ribonuclease bn	870
NJMEEBPL_01266	hypothetical protein [Streptomyces rapamycinicus]	861
NJMEEBPL_01267	cell wall protein	636
NJMEEBPL_01268	expansin family protein	423
NJMEEBPL_01269	acetyl- c-acetyltransferase	1158	2	F:GO:0016747; P:GO:0008152	F:transferase activity, transferring acyl groups other than amino-acyl groups; P:metabolic process
NJMEEBPL_01270	family transcriptional regulator	705	2	F:GO:0003677; P:GO:0006355	F:DNA binding; P:regulation of transcription, DNA-templated
NJMEEBPL_01271	sdr family oxidoreductase	531	2	F:GO:0016491; P:GO:0055114	F:oxidoreductase activity; P:oxidation-reduction process
NJMEEBPL_01272	acyl- dehydrogenase	2019	3	F:GO:0016627; F:GO:0050660; P:GO:0055114	F:oxidoreductase activity, acting on the CH-CH group of donors; F:flavin adenine dinucleotide binding; P:oxidation-reduction process
NJMEEBPL_01273	family transcriptional regulator	1005	5	F:GO:0003677; C:GO:0005667; F:GO:0003700; P:GO:0006355; P:GO:0006355	F:DNA binding; C:transcription factor complex; F:transcription factor activity, sequence-specific DNA binding; P:regulation of transcription, DNA-templated; P:regulation of transcription, DNA-templated
NJMEEBPL_01274	domain-containing c- domain protein	744
NJMEEBPL_01275	dna alkylation response protein	1647	3	F:GO:0003995; P:GO:0006118; P:GO:0055114	F:acyl-CoA dehydrogenase activity; P:obsolete electron transport; P:oxidation-reduction process
NJMEEBPL_01276	crotonase enoyl- hydratase family protein	828	2	P:GO:0008152; F:GO:0016853	P:metabolic process; F:isomerase activity
NJMEEBPL_01277	hypothetical protein M271_06345 [Streptomyces rapamycinicus NRRL 5491]	357
NJMEEBPL_01278	duf4239 domain-containing protein	771
NJMEEBPL_01279	cytochrome p450	1293	5	F:GO:0016705; F:GO:0005506; P:GO:0055114; F:GO:0004497; F:GO:0020037	F:oxidoreductase activity, acting on paired donors, with incorporation or reduction of molecular oxygen; F:iron ion binding; P:oxidation-reduction process; F:monooxygenase activity; F:heme binding
NJMEEBPL_01280	metallophosphoesterase	852	2	P:GO:0008152; F:GO:0016787	P:metabolic process; F:hydrolase activity
NJMEEBPL_01281	universal stress protein	405	1	P:GO:0006950	P:response to stress
NJMEEBPL_01282	dodecin domain-containing protein	237
NJMEEBPL_01283	hypothetical protein [Streptomyces rapamycinicus]	1068	2	P:GO:0006629; F:GO:0008081	P:lipid metabolic process; F:phosphoric diester hydrolase activity
NJMEEBPL_01284	nad-dependent epimerase dehydratase family protein	1089	3	F:GO:0050662; F:GO:0003824; P:GO:0044237	F:coenzyme binding; F:catalytic activity; P:cellular metabolic process
NJMEEBPL_01285	transketolase	1836
NJMEEBPL_01286	nad fad-dependent oxidoreductase	1326	3	F:GO:0050660; F:GO:0016491; P:GO:0055114	F:flavin adenine dinucleotide binding; F:oxidoreductase activity; P:oxidation-reduction process
NJMEEBPL_01287	fad-dependent monooxygenase	1212	2	F:GO:0016491; P:GO:0055114	F:oxidoreductase activity; P:oxidation-reduction process
NJMEEBPL_01288	fpg nei family dna glycosylase	915	7	F:GO:0016799; F:GO:0008270; P:GO:0006284; P:GO:0000737; P:GO:0006289; F:GO:0003906; F:GO:0003684	F:hydrolase activity, hydrolyzing N-glycosyl compounds; F:zinc ion binding; P:base-excision repair; P:DNA catabolic process, endonucleolytic; P:nucleotide-excision repair; F:DNA-(apurinic or apyrimidinic site) lyase activity; F:damaged DNA binding
NJMEEBPL_01289	peroxidase	2796	7	P:GO:0006979; F:GO:0004096; P:GO:0006804; P:GO:0015947; P:GO:0055114; P:GO:0006568; F:GO:0020037	P:response to oxidative stress; F:catalase activity; P:obsolete peroxidase reaction; P:methane metabolic process; P:oxidation-reduction process; P:tryptophan metabolic process; F:heme binding
NJMEEBPL_01290	family transcriptional regulator	843	1	P:GO:0006351	P:transcription, DNA-templated
NJMEEBPL_01291	crotonyl- carboxylase reductase	1341	3	F:GO:0008270; F:GO:0016491; P:GO:0055114	F:zinc ion binding; F:oxidoreductase activity; P:oxidation-reduction process
NJMEEBPL_01292	ndp-hexose -dehydratase	1410
NJMEEBPL_01293	aldo keto reductase	987
NJMEEBPL_01294	nad -dependent oxidoreductase	966	3	F:GO:0050662; F:GO:0003824; P:GO:0044237	F:coenzyme binding; F:catalytic activity; P:cellular metabolic process
NJMEEBPL_01295	response regulator transcription factor	663	8	F:GO:0003677; C:GO:0005667; F:GO:0003700; P:GO:0000160; P:GO:0006355; P:GO:0006355; P:GO:0035556; F:GO:0000156	F:DNA binding; C:transcription factor complex; F:transcription factor activity, sequence-specific DNA binding; P:phosphorelay signal transduction system; P:regulation of transcription, DNA-templated; P:regulation of transcription, DNA-templated; P:intracellular signal transduction; F:phosphorelay response regulator activity
NJMEEBPL_01296	sensor histidine kinase	1263	7	F:GO:0000155; F:GO:0005524; C:GO:0009365; P:GO:0000160; C:GO:0016021; F:GO:0046983; P:GO:0023014	F:phosphorelay sensor kinase activity; F:ATP binding; C:protein histidine kinase complex; P:phosphorelay signal transduction system; C:integral component of membrane; F:protein dimerization activity; P:signal transduction by protein phosphorylation
NJMEEBPL_01297	abc transporter permease	738	4	F:GO:0005524; F:GO:0042626; P:GO:0055085; C:GO:0016020	F:ATP binding; F:ATPase activity, coupled to transmembrane movement of substances; P:transmembrane transport; C:membrane
NJMEEBPL_01298	abc transporter atp-binding protein	915	3	F:GO:0016887; F:GO:0005524; P:GO:0006200	F:ATPase activity; F:ATP binding; P:obsolete ATP catabolic process
NJMEEBPL_01299	dtdp-4-keto-6-deoxy-d-glucose epimerase	597	5	P:GO:0030639; F:GO:0008830; P:GO:0019872; P:GO:0009103; P:GO:0009117	P:polyketide biosynthetic process; F:dTDP-4-dehydrorhamnose 3,5-epimerase activity; P:streptomycin biosynthetic process; P:lipopolysaccharide biosynthetic process; P:nucleotide metabolic process
NJMEEBPL_01300	activator-dependent family glycosyltransferase	1254	2	F:GO:0016758; P:GO:0030259	F:transferase activity, transferring hexosyl groups; P:lipid glycosylation
NJMEEBPL_01301	thioesterase	786	2	F:GO:0016788; P:GO:0009058	F:hydrolase activity, acting on ester bonds; P:biosynthetic process
NJMEEBPL_01302	type i polyketide synthase	6351	5	F:GO:0016788; F:GO:0048037; F:GO:0031177; P:GO:0009058; F:GO:0016740	F:hydrolase activity, acting on ester bonds; F:cofactor binding; F:phosphopantetheine binding; P:biosynthetic process; F:transferase activity
NJMEEBPL_01303	type i polyketide synthase	10176	4	F:GO:0016491; P:GO:0055114; F:GO:0031177; F:GO:0016740	F:oxidoreductase activity; P:oxidation-reduction process; F:phosphopantetheine binding; F:transferase activity
NJMEEBPL_01304	type i polyketide synthase	4989	4	F:GO:0048037; P:GO:0008152; F:GO:0031177; F:GO:0016740	F:cofactor binding; P:metabolic process; F:phosphopantetheine binding; F:transferase activity
NJMEEBPL_01305	type i polyketide synthase	5007	4	F:GO:0048037; P:GO:0008152; F:GO:0031177; F:GO:0016740	F:cofactor binding; P:metabolic process; F:phosphopantetheine binding; F:transferase activity
NJMEEBPL_01307	dtdp-glucose -dehydratase	975	5	F:GO:0050662; P:GO:0030639; F:GO:0008460; P:GO:0019872; P:GO:0009225	F:coenzyme binding; P:polyketide biosynthetic process; F:dTDP-glucose 4,6-dehydratase activity; P:streptomycin biosynthetic process; P:nucleotide-sugar metabolic process
NJMEEBPL_01308	glucose-1-phosphate thymidylyltransferase	951	6	P:GO:0046075; F:GO:0008879; P:GO:0030639; F:GO:0046872; P:GO:0019872; P:GO:0045226	P:dTTP metabolic process; F:glucose-1-phosphate thymidylyltransferase activity; P:polyketide biosynthetic process; F:metal ion binding; P:streptomycin biosynthetic process; P:extracellular polysaccharide biosynthetic process
NJMEEBPL_01309	aaa family atpase	2877
NJMEEBPL_01310	3-hydroxyacyl- dehydrogenase	1719	10	F:GO:0050662; F:GO:0003857; P:GO:0006552; P:GO:0006574; P:GO:0055114; P:GO:0006550; P:GO:0006633; P:GO:0006568; P:GO:0018874; P:GO:0006554	F:coenzyme binding; F:3-hydroxyacyl-CoA dehydrogenase activity; P:leucine catabolic process; P:valine catabolic process; P:oxidation-reduction process; P:isoleucine catabolic process; P:fatty acid biosynthetic process; P:tryptophan metabolic process; P:benzoate metabolic process; P:lysine catabolic process
NJMEEBPL_01311	beta-ketoacyl-acp synthase iii	771	4	F:GO:0004315; C:GO:0005835; P:GO:0042967; P:GO:0006633	F:3-oxoacyl-[acyl-carrier-protein] synthase activity; C:fatty acid synthase complex; P:acyl-carrier-protein biosynthetic process; P:fatty acid biosynthetic process
NJMEEBPL_01312	lipase maturation factor family protein	1485
NJMEEBPL_01313	had-ic family p-type atpase	648	2	F:GO:0046872; P:GO:0030001	F:metal ion binding; P:metal ion transport
NJMEEBPL_01314	had-ic family p-type atpase	270
NJMEEBPL_01315	hypothetical protein M271_06545 [Streptomyces rapamycinicus NRRL 5491]	129
NJMEEBPL_01316	cation transporter	999	4	P:GO:0006812; P:GO:0055085; C:GO:0016021; F:GO:0008324	P:cation transport; P:transmembrane transport; C:integral component of membrane; F:cation transmembrane transporter activity
NJMEEBPL_01317	cobaltochelatase subunit	3654
NJMEEBPL_01318	nitrite reductase	1578	1	F:GO:0051536	F:iron-sulfur cluster binding
NJMEEBPL_01319	precorrin-8x methylmutase	651	3	P:GO:0015994; P:GO:0009236; F:GO:0016993	P:chlorophyll metabolic process; P:cobalamin biosynthetic process; F:precorrin-8X methylmutase activity
NJMEEBPL_01320	precorrin-2 c -methyltransferase	1599	6	P:GO:0006779; P:GO:0009236; P:GO:0055114; F:GO:0008757; F:GO:0043115; P:GO:0032259	P:porphyrin-containing compound biosynthetic process; P:cobalamin biosynthetic process; P:oxidation-reduction process; F:S-adenosylmethionine-dependent methyltransferase activity; F:precorrin-2 dehydrogenase activity; P:methylation
NJMEEBPL_01321	cobalt-precorrin-6a reductase	759
NJMEEBPL_01322	cobalt-precorrin-5b (c )-methyltransferase	1149	2	P:GO:0009236; F:GO:0016740	P:cobalamin biosynthetic process; F:transferase activity
NJMEEBPL_01323	precorrin-4 c -methyltransferase	771	7	P:GO:0015994; P:GO:0006779; P:GO:0009236; F:GO:0046026; P:GO:0055114; F:GO:0043115; P:GO:0032259	P:chlorophyll metabolic process; P:porphyrin-containing compound biosynthetic process; P:cobalamin biosynthetic process; F:precorrin-4 C11-methyltransferase activity; P:oxidation-reduction process; F:precorrin-2 dehydrogenase activity; P:methylation
NJMEEBPL_01324	precorrin-6y -methyltransferase subunit	1428	4	F:GO:0008276; F:GO:0046025; P:GO:0009236; P:GO:0006479	F:protein methyltransferase activity; F:precorrin-6Y C5,15-methyltransferase (decarboxylating) activity; P:cobalamin biosynthetic process; P:protein methylation
NJMEEBPL_01325	acyltransferase	825	2	P:GO:0008152; F:GO:0016740	P:metabolic process; F:transferase activity
NJMEEBPL_01326	ferric iron reductase	759	1	F:GO:0051537	F:2 iron, 2 sulfur cluster binding
NJMEEBPL_01327	methylmalonyl co-a mutase-associated gtpase	999
NJMEEBPL_01328	methylmalonyl- mutase	2229	6	F:GO:0046872; F:GO:0031419; F:GO:0004494; P:GO:0006552; P:GO:0006574; P:GO:0006550	F:metal ion binding; F:cobalamin binding; F:methylmalonyl-CoA mutase activity; P:leucine catabolic process; P:valine catabolic process; P:isoleucine catabolic process
NJMEEBPL_01329	methylmalonyl- mutase small subunit	1887
NJMEEBPL_01330	cytochrome p450	1236	5	F:GO:0016705; F:GO:0005506; P:GO:0055114; F:GO:0004497; F:GO:0020037	F:oxidoreductase activity, acting on paired donors, with incorporation or reduction of molecular oxygen; F:iron ion binding; P:oxidation-reduction process; F:monooxygenase activity; F:heme binding
NJMEEBPL_01331	membrane protein	1218
NJMEEBPL_01332	hypothetical protein [Streptomyces rapamycinicus]	663
NJMEEBPL_01333	helix-turn-helix transcriptional regulator	528	1	F:GO:0043565	F:sequence-specific DNA binding
NJMEEBPL_01334	hypothetical protein M271_06635 [Streptomyces rapamycinicus NRRL 5491]	171
NJMEEBPL_01335	nad -binding protein	1623
NJMEEBPL_01336	family transcriptional regulator	597	3	F:GO:0003677; P:GO:0045892; P:GO:0046677	F:DNA binding; P:negative regulation of transcription, DNA-templated; P:response to antibiotic
NJMEEBPL_01337	tat pathway signal sequence domain protein	2325	2	F:GO:0003824; P:GO:0008152	F:catalytic activity; P:metabolic process
NJMEEBPL_01338	phosphatase pap2 family protein	1560	9	F:GO:0003951; P:GO:0006769; P:GO:0046497; P:GO:0046486; C:GO:0016020; P:GO:0009395; P:GO:0016310; F:GO:0004143; P:GO:0007205	F:NAD+ kinase activity; P:nicotinamide metabolic process; P:nicotinate nucleotide metabolic process; P:glycerolipid metabolic process; C:membrane; P:phospholipid catabolic process; P:phosphorylation; F:diacylglycerol kinase activity; P:protein kinase C-activating G-protein coupled receptor signaling pathway
NJMEEBPL_01339	membrane protein	1173	3	P:GO:0015693; C:GO:0016020; F:GO:0015095	P:magnesium ion transport; C:membrane; F:magnesium ion transmembrane transporter activity
NJMEEBPL_01340	lrp family transcriptional regulator	267
NJMEEBPL_01341	glu leu phe val dehydrogenase	777	2	F:GO:0016491; P:GO:0044710	F:oxidoreductase activity; P:single-organism metabolic process
NJMEEBPL_01342	nad -dependent oxidoreductase	888
NJMEEBPL_01343	helix-turn-helix transcriptional regulator	354
NJMEEBPL_01344	mfs transporter	1341
NJMEEBPL_01345	atp-binding protein	468	1	F:GO:0005524	F:ATP binding
NJMEEBPL_01346	helix-turn-helix domain-containing protein	858	1	F:GO:0043565	F:sequence-specific DNA binding
NJMEEBPL_01347	multispecies: duf397 domain-containing protein	297
NJMEEBPL_01348	sam-dependent methyltransferase	819
NJMEEBPL_01349	hamp domain-containing histidine kinase	1413
NJMEEBPL_01350	response regulator transcription factor	705	6	F:GO:0003677; P:GO:0000160; P:GO:0006355; P:GO:0006355; P:GO:0035556; F:GO:0000156	F:DNA binding; P:phosphorelay signal transduction system; P:regulation of transcription, DNA-templated; P:regulation of transcription, DNA-templated; P:intracellular signal transduction; F:phosphorelay response regulator activity
NJMEEBPL_01351	glycosyltransferase family 4 protein	1263	2	P:GO:0009058; F:GO:0016740	P:biosynthetic process; F:transferase activity
NJMEEBPL_01352	sdr family oxidoreductase	1479	2	F:GO:0016491; P:GO:0055114	F:oxidoreductase activity; P:oxidation-reduction process
NJMEEBPL_01353	pyrroloquinoline quinone biosynthesis protein	1107	4	F:GO:0005506; F:GO:0003824; P:GO:0018189; F:GO:0051539	F:iron ion binding; F:catalytic activity; P:pyrroloquinoline quinone biosynthetic process; F:4 iron, 4 sulfur cluster binding
NJMEEBPL_01354	pyrroloquinoline quinone biosynthesis peptide chaperone	288	2	F:GO:0048038; P:GO:0018189	F:quinone binding; P:pyrroloquinoline quinone biosynthetic process
NJMEEBPL_01355	pyrroloquinoline-quinone synthase	732	2	P:GO:0018189; P:GO:0055114	P:pyrroloquinoline quinone biosynthetic process; P:oxidation-reduction process
NJMEEBPL_01356	pyrroloquinoline quinone biosynthesis protein	900	3	P:GO:0018189; P:GO:0006810; F:GO:0016787	P:pyrroloquinoline quinone biosynthetic process; P:transport; F:hydrolase activity
NJMEEBPL_01357	pyrroloquinoline quinone precursor peptide	144	1	P:GO:0018189	P:pyrroloquinoline quinone biosynthetic process
NJMEEBPL_01358	alpha-l-fucosidase	1836	3	P:GO:0005975; F:GO:0004560; P:GO:0007155	P:carbohydrate metabolic process; F:alpha-L-fucosidase activity; P:cell adhesion
NJMEEBPL_01359	glycoside hydrolase family 27 protein	1230	2	P:GO:0005975; F:GO:0004553	P:carbohydrate metabolic process; F:hydrolase activity, hydrolyzing O-glycosyl compounds
NJMEEBPL_01360	hypothetical protein [Streptomyces rapamycinicus]	807
NJMEEBPL_01361	oxidoreductase	1083	4	P:GO:0005975; F:GO:0016901; F:GO:0048038; P:GO:0055114	P:carbohydrate metabolic process; F:oxidoreductase activity, acting on the CH-OH group of donors, quinone or similar compound as acceptor; F:quinone binding; P:oxidation-reduction process
NJMEEBPL_01362	glycosyl hydrolase	1146	2	P:GO:0008152; F:GO:0016787	P:metabolic process; F:hydrolase activity
NJMEEBPL_01363	fad-dependent oxidoreductase	1287	2	F:GO:0016491; P:GO:0055114	F:oxidoreductase activity; P:oxidation-reduction process
NJMEEBPL_01364	mfs transporter	1398	3	P:GO:0055085; F:GO:0022857; C:GO:0016021	P:transmembrane transport; F:transmembrane transporter activity; C:integral component of membrane
NJMEEBPL_01365	membrane protein	1215
NJMEEBPL_01366	glutamine synthetase	1359	3	P:GO:0009252; P:GO:0006542; F:GO:0004356	P:peptidoglycan biosynthetic process; P:glutamine biosynthetic process; F:glutamate-ammonia ligase activity
NJMEEBPL_01367	amidohydrolase family protein	1179	2	P:GO:0008152; F:GO:0016787	P:metabolic process; F:hydrolase activity
NJMEEBPL_01368	sdr family nad -dependent oxidoreductase	792	2	F:GO:0016491; P:GO:0055114	F:oxidoreductase activity; P:oxidation-reduction process
NJMEEBPL_01369	glycoside hydrolase family 92 protein	2406	3	P:GO:0005975; F:GO:0003824; F:GO:0030246	P:carbohydrate metabolic process; F:catalytic activity; F:carbohydrate binding
NJMEEBPL_01370	zinc-dependent alcohol dehydrogenase family protein	1065	3	F:GO:0008270; F:GO:0016491; P:GO:0055114	F:zinc ion binding; F:oxidoreductase activity; P:oxidation-reduction process
NJMEEBPL_01371	family transcriptional regulator	258	5	F:GO:0003677; C:GO:0005667; F:GO:0003700; P:GO:0006355; P:GO:0006355	F:DNA binding; C:transcription factor complex; F:transcription factor activity, sequence-specific DNA binding; P:regulation of transcription, DNA-templated; P:regulation of transcription, DNA-templated
NJMEEBPL_01372	family transcriptional regulator	312	5	F:GO:0003677; C:GO:0005667; F:GO:0003700; P:GO:0006355; P:GO:0006355	F:DNA binding; C:transcription factor complex; F:transcription factor activity, sequence-specific DNA binding; P:regulation of transcription, DNA-templated; P:regulation of transcription, DNA-templated
NJMEEBPL_01373	adenylosuccinate lyase family protein	243	6	F:GO:0004018; P:GO:0009152; P:GO:0006531; P:GO:0006144; F:GO:0016853; P:GO:0006522	F:N6-(1,2-dicarboxyethyl)AMP AMP-lyase (fumarate-forming) activity; P:purine ribonucleotide biosynthetic process; P:aspartate metabolic process; P:purine nucleobase metabolic process; F:isomerase activity; P:alanine metabolic process
NJMEEBPL_01374	d-(-)-3-hydroxybutyrate oligomer hydrolase	2094	4	P:GO:0019605; C:GO:0005615; C:GO:0016021; F:GO:0047989	P:butyrate metabolic process; C:extracellular space; C:integral component of membrane; F:hydroxybutyrate-dimer hydrolase activity
NJMEEBPL_01375	citrate transporter	1308	4	F:GO:0015137; P:GO:0055085; C:GO:0016021; P:GO:0015746	F:citrate transmembrane transporter activity; P:transmembrane transport; C:integral component of membrane; P:citrate transport
NJMEEBPL_01376	family transcriptional regulator	942	5	F:GO:0003677; C:GO:0005667; F:GO:0003700; P:GO:0006355; P:GO:0006355	F:DNA binding; C:transcription factor complex; F:transcription factor activity, sequence-specific DNA binding; P:regulation of transcription, DNA-templated; P:regulation of transcription, DNA-templated
NJMEEBPL_01377	transferase	1215	2	F:GO:0003824; P:GO:0008152	F:catalytic activity; P:metabolic process
NJMEEBPL_01378	ester lyase	921
NJMEEBPL_01379	dihydrofolate reductase	606
NJMEEBPL_01380	hypothetical protein M271_06860 [Streptomyces rapamycinicus NRRL 5491]	639
NJMEEBPL_01381	helix-turn-helix transcriptional regulator	1170	1	F:GO:0043565	F:sequence-specific DNA binding
NJMEEBPL_01382	hypothetical protein D3C57_136625 [Streptomyces rapamycinicus NRRL 5491]	252
NJMEEBPL_01383	serine hydrolase	1557
NJMEEBPL_01384	sensor histidine kinase	1179
NJMEEBPL_01385	response regulator transcription factor	648
NJMEEBPL_01386	glycosyltransferase family 1 protein	1212
NJMEEBPL_01387	sigma-70 family rna polymerase sigma factor	891	7	F:GO:0003677; F:GO:0016987; C:GO:0005667; F:GO:0003700; P:GO:0006355; P:GO:0006352; P:GO:0006355	F:DNA binding; F:sigma factor activity; C:transcription factor complex; F:transcription factor activity, sequence-specific DNA binding; P:regulation of transcription, DNA-templated; P:DNA-templated transcription, initiation; P:regulation of transcription, DNA-templated
NJMEEBPL_01388	endoglucanase	1836	3	P:GO:0005982; F:GO:0008810; P:GO:0005985	P:starch metabolic process; F:cellulase activity; P:sucrose metabolic process
NJMEEBPL_01389	winged helix-turn-helix transcriptional regulator	351	5	F:GO:0003677; C:GO:0005667; F:GO:0003700; P:GO:0006355; P:GO:0006355	F:DNA binding; C:transcription factor complex; F:transcription factor activity, sequence-specific DNA binding; P:regulation of transcription, DNA-templated; P:regulation of transcription, DNA-templated
NJMEEBPL_01390	cation transporter	705	4	P:GO:0006812; P:GO:0055085; C:GO:0016021; F:GO:0008324	P:cation transport; P:transmembrane transport; C:integral component of membrane; F:cation transmembrane transporter activity
NJMEEBPL_01391	is4 family transposase	1368
NJMEEBPL_01392	glutathione peroxidase	489	5	P:GO:0006979; F:GO:0004602; P:GO:0006749; P:GO:0006804; P:GO:0055114	P:response to oxidative stress; F:glutathione peroxidase activity; P:glutathione metabolic process; P:obsolete peroxidase reaction; P:oxidation-reduction process
NJMEEBPL_01393	duf3761 domain-containing protein	768
NJMEEBPL_01394	polyisoprenoid-binding protein	915
NJMEEBPL_01395	regulator	1902	6	F:GO:0005524; C:GO:0005667; F:GO:0017111; P:GO:0006355; F:GO:0043565; F:GO:0008134	F:ATP binding; C:transcription factor complex; F:nucleoside-triphosphatase activity; P:regulation of transcription, DNA-templated; F:sequence-specific DNA binding; F:transcription factor binding
NJMEEBPL_01396	integral membrane protein	558
NJMEEBPL_01397	5 -methylthioadenosine s-adenosylhomocysteine nucleosidase	1182	2	F:GO:0003824; P:GO:0009116	F:catalytic activity; P:nucleoside metabolic process
NJMEEBPL_01398	hypothetical protein [Streptomyces rapamycinicus]	1497
NJMEEBPL_01399	family atpase	1182	3	F:GO:0016887; F:GO:0005524; P:GO:0006200	F:ATPase activity; F:ATP binding; P:obsolete ATP catabolic process
NJMEEBPL_01400	tetratricopeptide repeat protein	4365	1	F:GO:0043531	F:ADP binding
NJMEEBPL_01401	hexxh motif domain-containing protein	1851
NJMEEBPL_01402	hypothetical protein M271_06980 [Streptomyces rapamycinicus NRRL 5491]	174
NJMEEBPL_01403	duf4232 domain-containing protein	762
NJMEEBPL_01404	peptidoglycan-binding domain-containing protein	420	1	P:GO:0016998	P:cell wall macromolecule catabolic process
NJMEEBPL_01405	duf1876 domain-containing protein	270
NJMEEBPL_01406	phosphoribosyltransferase	663	2	F:GO:0016757; P:GO:0009116	F:transferase activity, transferring glycosyl groups; P:nucleoside metabolic process
NJMEEBPL_01407	hypothetical protein [Streptomyces rapamycinicus]	240
NJMEEBPL_01408	duf72 domain-containing protein	759
NJMEEBPL_01409	carbohydrate abc transporter permease	825	4	C:GO:0016021; P:GO:0006810; C:GO:0005886; F:GO:0005215	C:integral component of membrane; P:transport; C:plasma membrane; F:transporter activity
NJMEEBPL_01410	sugar abc transporter permease	909	4	C:GO:0016021; P:GO:0006810; C:GO:0005886; F:GO:0005215	C:integral component of membrane; P:transport; C:plasma membrane; F:transporter activity
NJMEEBPL_01411	extracellular solute-binding protein	1431	2	P:GO:0006810; F:GO:0005215	P:transport; F:transporter activity
NJMEEBPL_01412	carbohydrate kinase family protein	1128	3	P:GO:0016310; F:GO:0016773; F:GO:0016301	P:phosphorylation; F:phosphotransferase activity, alcohol group as acceptor; F:kinase activity
NJMEEBPL_01413	transcriptional regulator	762	5	F:GO:0003677; C:GO:0005667; F:GO:0003700; P:GO:0006355; P:GO:0006355	F:DNA binding; C:transcription factor complex; F:transcription factor activity, sequence-specific DNA binding; P:regulation of transcription, DNA-templated; P:regulation of transcription, DNA-templated
NJMEEBPL_01414	6-phospho-beta-glucosidase	1353	4	P:GO:0005975; F:GO:0016616; P:GO:0055114; F:GO:0004553	P:carbohydrate metabolic process; F:oxidoreductase activity, acting on the CH-OH group of donors, NAD or NADP as acceptor; P:oxidation-reduction process; F:hydrolase activity, hydrolyzing O-glycosyl compounds
NJMEEBPL_01415	transcriptional regulator	762	5	F:GO:0003677; C:GO:0005667; F:GO:0003700; P:GO:0006355; P:GO:0006355	F:DNA binding; C:transcription factor complex; F:transcription factor activity, sequence-specific DNA binding; P:regulation of transcription, DNA-templated; P:regulation of transcription, DNA-templated
NJMEEBPL_01416	sugar abc transporter substrate-binding protein	1350	2	P:GO:0006810; F:GO:0005215	P:transport; F:transporter activity
NJMEEBPL_01417	sugar abc transporter permease	966	4	C:GO:0016021; P:GO:0006810; C:GO:0005886; F:GO:0005215	C:integral component of membrane; P:transport; C:plasma membrane; F:transporter activity
NJMEEBPL_01418	carbohydrate abc transporter permease	879	4	C:GO:0016021; P:GO:0008643; C:GO:0005886; F:GO:0005215	C:integral component of membrane; P:carbohydrate transport; C:plasma membrane; F:transporter activity
NJMEEBPL_01419	zinc-dependent alcohol dehydrogenase family protein	990	3	F:GO:0008270; F:GO:0016491; P:GO:0055114	F:zinc ion binding; F:oxidoreductase activity; P:oxidation-reduction process
NJMEEBPL_01420	hydroxylase	1371
NJMEEBPL_01421	aldolase	768	3	P:GO:0006725; F:GO:0046872; F:GO:0016830	P:cellular aromatic compound metabolic process; F:metal ion binding; F:carbon-carbon lyase activity
NJMEEBPL_01422	transcriptional regulator	810	5	F:GO:0003677; C:GO:0005667; F:GO:0003700; P:GO:0006355; P:GO:0006355	F:DNA binding; C:transcription factor complex; F:transcription factor activity, sequence-specific DNA binding; P:regulation of transcription, DNA-templated; P:regulation of transcription, DNA-templated
NJMEEBPL_01423	snapalysin family zinc-dependent metalloprotease	564	4	F:GO:0008270; P:GO:0006508; C:GO:0005576; F:GO:0004222	F:zinc ion binding; P:proteolysis; C:extracellular region; F:metalloendopeptidase activity
NJMEEBPL_01424	dna helicase	1881	10	F:GO:0003676; C:GO:0005657; F:GO:0005524; P:GO:0006281; F:GO:0043140; P:GO:0032508; P:GO:0006260; P:GO:0006310; P:GO:0006200; P:GO:0009432	F:nucleic acid binding; C:replication fork; F:ATP binding; P:DNA repair; F:ATP-dependent 3'-5' DNA helicase activity; P:DNA duplex unwinding; P:DNA replication; P:DNA recombination; P:obsolete ATP catabolic process; P:SOS response
NJMEEBPL_01425	duf1080 domain-containing protein	2220
NJMEEBPL_01426	domain-containing protein	2421
NJMEEBPL_01427	multicopper oxidase domain-containing protein	1014	3	F:GO:0005507; F:GO:0016491; P:GO:0055114	F:copper ion binding; F:oxidoreductase activity; P:oxidation-reduction process
NJMEEBPL_01428	s1 family peptidase	1194	3	P:GO:0006508; F:GO:0004252; C:GO:0005576	P:proteolysis; F:serine-type endopeptidase activity; C:extracellular region
NJMEEBPL_01429	family transcriptional regulator	711	5	F:GO:0003677; C:GO:0005667; F:GO:0003700; P:GO:0006355; P:GO:0006355	F:DNA binding; C:transcription factor complex; F:transcription factor activity, sequence-specific DNA binding; P:regulation of transcription, DNA-templated; P:regulation of transcription, DNA-templated
NJMEEBPL_01430	family transcriptional regulator	1275	2	P:GO:0055085; C:GO:0016021	P:transmembrane transport; C:integral component of membrane
NJMEEBPL_01431	glycoside hydrolase family 65 protein	2487	3	P:GO:0005975; F:GO:0030246; F:GO:0016787	P:carbohydrate metabolic process; F:carbohydrate binding; F:hydrolase activity
NJMEEBPL_01432	lamin tail domain-containing protein	456
NJMEEBPL_01433	sdr family oxidoreductase	744	2	F:GO:0016491; P:GO:0055114	F:oxidoreductase activity; P:oxidation-reduction process
NJMEEBPL_01434	glycoside hydrolase family 2	2604	2	P:GO:0005975; F:GO:0004553	P:carbohydrate metabolic process; F:hydrolase activity, hydrolyzing O-glycosyl compounds
NJMEEBPL_01435	family transcriptional regulator	666	2	F:GO:0003677; P:GO:0045892	F:DNA binding; P:negative regulation of transcription, DNA-templated
NJMEEBPL_01436	long-chain-fatty-acid-- ligase	1611	2	P:GO:0008152; F:GO:0016874	P:metabolic process; F:ligase activity
NJMEEBPL_01437	mfs transporter	1485	2	P:GO:0055085; C:GO:0016021	P:transmembrane transport; C:integral component of membrane
NJMEEBPL_01438	llm class flavin-dependent oxidoreductase	1149
NJMEEBPL_01439	gnat family n-acetyltransferase	522	2	P:GO:0042967; F:GO:0008080	P:acyl-carrier-protein biosynthetic process; F:N-acetyltransferase activity
NJMEEBPL_01440	amino acid abc transporter permease	909	4	C:GO:0016021; P:GO:0006810; C:GO:0005886; F:GO:0005215	C:integral component of membrane; P:transport; C:plasma membrane; F:transporter activity
NJMEEBPL_01441	amino acid abc transporter atp-binding protein	789	3	F:GO:0016887; F:GO:0005524; P:GO:0006200	F:ATPase activity; F:ATP binding; P:obsolete ATP catabolic process
NJMEEBPL_01442	diguanylate cyclase	1254	2	F:GO:0016805; P:GO:0006508	F:dipeptidase activity; P:proteolysis
NJMEEBPL_01443	transporter substrate-binding domain-containing protein	945	2	P:GO:0006810; F:GO:0005215	P:transport; F:transporter activity
NJMEEBPL_01444	family hydrolase	1902	3	P:GO:0006508; F:GO:0004177; F:GO:0008239	P:proteolysis; F:aminopeptidase activity; F:dipeptidyl-peptidase activity
NJMEEBPL_01445	helix-turn-helix transcriptional regulator	1092	5	F:GO:0003677; C:GO:0005667; F:GO:0003700; P:GO:0006355; P:GO:0006355	F:DNA binding; C:transcription factor complex; F:transcription factor activity, sequence-specific DNA binding; P:regulation of transcription, DNA-templated; P:regulation of transcription, DNA-templated
NJMEEBPL_01446	gas vesicle protein k	306	1	P:GO:0031412	P:gas vesicle organization
NJMEEBPL_01447	gas vesicle protein	228	2	C:GO:0012506; F:GO:0005198	C:vesicle membrane; F:structural molecule activity
NJMEEBPL_01448	family gas vesicle protein	810	2	C:GO:0031411; P:GO:0031412	C:gas vesicle; P:gas vesicle organization
NJMEEBPL_01449	gas vesicle protein	396	4	C:GO:0012506; F:GO:0005198; C:GO:0005773; C:GO:0031411	C:vesicle membrane; F:structural molecule activity; C:vacuole; C:gas vesicle
NJMEEBPL_01450	gas vesicle protein	471	1	P:GO:0031412	P:gas vesicle organization
NJMEEBPL_01451	gas vesicle protein	252
NJMEEBPL_01452	family gas vesicle protein	786	2	C:GO:0031411; P:GO:0031412	C:gas vesicle; P:gas vesicle organization
NJMEEBPL_01453	gas vesicle structural protein	453	4	C:GO:0033172; C:GO:0012506; F:GO:0005198; C:GO:0005773	C:gas vesicle shell; C:vesicle membrane; F:structural molecule activity; C:vacuole
NJMEEBPL_01454	srpbcc family protein	1041
NJMEEBPL_01455	hypothetical protein [Streptomyces rapamycinicus]	462
NJMEEBPL_01456	alcohol dehydrogenase catalytic domain-containing protein	1146	3	F:GO:0008270; F:GO:0016491; P:GO:0055114	F:zinc ion binding; F:oxidoreductase activity; P:oxidation-reduction process
NJMEEBPL_01457	glycerol kinase	1518	6	P:GO:0006072; F:GO:0005524; P:GO:0046486; F:GO:0004370; P:GO:0019563; P:GO:0016310	P:glycerol-3-phosphate metabolic process; F:ATP binding; P:glycerolipid metabolic process; F:glycerol kinase activity; P:glycerol catabolic process; P:phosphorylation
NJMEEBPL_01458	aquaporin family protein	870	3	C:GO:0016021; P:GO:0006810; F:GO:0005215	C:integral component of membrane; P:transport; F:transporter activity
NJMEEBPL_01459	fad-binding protein	1272	6	F:GO:0003885; F:GO:0050660; P:GO:0006040; C:GO:0016020; F:GO:0008762; P:GO:0055114	F:D-arabinono-1,4-lactone oxidase activity; F:flavin adenine dinucleotide binding; P:amino sugar metabolic process; C:membrane; F:UDP-N-acetylmuramate dehydrogenase activity; P:oxidation-reduction process
NJMEEBPL_01460	phosphoketolase family protein	2394
NJMEEBPL_01461	universal stress protein	891
NJMEEBPL_01462	cbs domain-containing protein	603	3	F:GO:0003824; P:GO:0008152; F:GO:0030554	F:catalytic activity; P:metabolic process; F:adenyl nucleotide binding
NJMEEBPL_01463	universal stress protein	906	1	P:GO:0006950	P:response to stress
NJMEEBPL_01464	universal stress protein	849	1	P:GO:0006950	P:response to stress
NJMEEBPL_01465	alcohol dehydrogenase catalytic domain-containing protein	1068	3	F:GO:0008270; F:GO:0016491; P:GO:0055114	F:zinc ion binding; F:oxidoreductase activity; P:oxidation-reduction process
NJMEEBPL_01466	universal stress protein	840
NJMEEBPL_01467	nicotinate phosphoribosyltransferase	1359	5	F:GO:0004514; F:GO:0004516; P:GO:0009435; P:GO:0019358; F:GO:0016874	F:nicotinate-nucleotide diphosphorylase (carboxylating) activity; F:nicotinate phosphoribosyltransferase activity; P:NAD biosynthetic process; P:nicotinate nucleotide salvage; F:ligase activity
NJMEEBPL_01468	cbs domain-containing protein	666	3	F:GO:0003824; P:GO:0008152; F:GO:0030554	F:catalytic activity; P:metabolic process; F:adenyl nucleotide binding
NJMEEBPL_01469	membrane protein	555
NJMEEBPL_01470	response regulator transcription factor	705	8	F:GO:0003677; C:GO:0005667; F:GO:0003700; P:GO:0000160; P:GO:0006355; P:GO:0006355; P:GO:0035556; F:GO:0000156	F:DNA binding; C:transcription factor complex; F:transcription factor activity, sequence-specific DNA binding; P:phosphorelay signal transduction system; P:regulation of transcription, DNA-templated; P:regulation of transcription, DNA-templated; P:intracellular signal transduction; F:phosphorelay response regulator activity
NJMEEBPL_01471	aromatic ring-opening dioxygenase	1002	2	F:GO:0016491; P:GO:0055114	F:oxidoreductase activity; P:oxidation-reduction process
NJMEEBPL_01472	gaf domain-containing protein	1713	7	F:GO:0000155; F:GO:0005524; C:GO:0009365; P:GO:0000160; C:GO:0016021; F:GO:0046983; P:GO:0023014	F:phosphorelay sensor kinase activity; F:ATP binding; C:protein histidine kinase complex; P:phosphorelay signal transduction system; C:integral component of membrane; F:protein dimerization activity; P:signal transduction by protein phosphorylation
NJMEEBPL_01473	duf4981 domain-containing protein	4608
NJMEEBPL_01474	nudix domain-containing protein	513
NJMEEBPL_01475	methyltransferase domain-containing protein	771	2	F:GO:0008168; P:GO:0032259	F:methyltransferase activity; P:methylation
NJMEEBPL_01476	helix-turn-helix transcriptional regulator	570
NJMEEBPL_01477	duf2267 domain-containing protein	447
NJMEEBPL_01478	peptide deformylase	684	4	F:GO:0005506; P:GO:0006807; F:GO:0042586; P:GO:0006412	F:iron ion binding; P:nitrogen compound metabolic process; F:peptide deformylase activity; P:translation
NJMEEBPL_01479	gnat family n-acetyltransferase	756
NJMEEBPL_01480	1-acyl-sn-glycerol-3-phosphate acyltransferase	858
NJMEEBPL_01481	phenylacetate-- ligase	1308	4	P:GO:0006558; P:GO:0006570; F:GO:0047475; P:GO:0010124	P:L-phenylalanine metabolic process; P:tyrosine metabolic process; F:phenylacetate-CoA ligase activity; P:phenylacetate catabolic process
NJMEEBPL_01482	hypothetical protein [Streptomyces rapamycinicus]	528
NJMEEBPL_01483	tim barrel protein	777	2	P:GO:0008152; F:GO:0016853	P:metabolic process; F:isomerase activity
NJMEEBPL_01484	duf2264 domain-containing protein	1944
NJMEEBPL_01485	hydroxyacid dehydrogenase	1032	3	F:GO:0016616; F:GO:0051287; P:GO:0055114	F:oxidoreductase activity, acting on the CH-OH group of donors, NAD or NADP as acceptor; F:NAD binding; P:oxidation-reduction process
NJMEEBPL_01486	sugar abc transporter permease	912	4	C:GO:0016021; P:GO:0006810; C:GO:0005886; F:GO:0005215	C:integral component of membrane; P:transport; C:plasma membrane; F:transporter activity
NJMEEBPL_01487	sugar abc transporter permease	960	4	C:GO:0016021; P:GO:0006810; C:GO:0005886; F:GO:0005215	C:integral component of membrane; P:transport; C:plasma membrane; F:transporter activity
NJMEEBPL_01488	sugar abc transporter substrate-binding protein	1320	2	P:GO:0006810; F:GO:0005215	P:transport; F:transporter activity
NJMEEBPL_01489	family transcriptional regulator	1083	5	F:GO:0003677; C:GO:0005667; F:GO:0003700; P:GO:0006355; P:GO:0006355	F:DNA binding; C:transcription factor complex; F:transcription factor activity, sequence-specific DNA binding; P:regulation of transcription, DNA-templated; P:regulation of transcription, DNA-templated
NJMEEBPL_01490	sigma-70 family rna polymerase sigma factor	552
NJMEEBPL_01491	tetratricopeptide repeat protein	2853
NJMEEBPL_01492	duf4142 domain-containing protein	642
NJMEEBPL_01493	duf1996 domain-containing protein	1509
NJMEEBPL_01494	sigma-70 family rna polymerase sigma factor	936	7	F:GO:0003677; F:GO:0016987; C:GO:0005667; F:GO:0003700; P:GO:0006355; P:GO:0006352; P:GO:0006355	F:DNA binding; F:sigma factor activity; C:transcription factor complex; F:transcription factor activity, sequence-specific DNA binding; P:regulation of transcription, DNA-templated; P:DNA-templated transcription, initiation; P:regulation of transcription, DNA-templated
NJMEEBPL_01495	family transcriptional regulator	1170
NJMEEBPL_01496	membrane protein	900	1	C:GO:0016021	C:integral component of membrane
NJMEEBPL_01497	oxidoreductase	1515	3	P:GO:0055114; F:GO:0051539; F:GO:0016651	P:oxidation-reduction process; F:4 iron, 4 sulfur cluster binding; F:oxidoreductase activity, acting on NAD(P)H
NJMEEBPL_01498	hypothetical protein [Streptomyces rapamycinicus]	981
NJMEEBPL_01499	hypothetical protein M271_07475 [Streptomyces rapamycinicus NRRL 5491]	540
NJMEEBPL_01500	had family phosphatase	678	2	P:GO:0008152; F:GO:0016787	P:metabolic process; F:hydrolase activity
NJMEEBPL_01501	a-factor biosynthesis protein	933
NJMEEBPL_01502	family transcriptional regulator	642	2	F:GO:0003677; P:GO:0006355	F:DNA binding; P:regulation of transcription, DNA-templated
NJMEEBPL_01503	sdr family oxidoreductase	684	2	F:GO:0016491; P:GO:0055114	F:oxidoreductase activity; P:oxidation-reduction process
NJMEEBPL_01504	glycosyl hydrolase	1206	2	P:GO:0008152; F:GO:0016787	P:metabolic process; F:hydrolase activity
NJMEEBPL_01505	aldo keto reductase	1020	2	F:GO:0016491; P:GO:0055114	F:oxidoreductase activity; P:oxidation-reduction process
NJMEEBPL_01506	abc transporter atp-binding protein	930	3	F:GO:0016887; F:GO:0005524; P:GO:0006200	F:ATPase activity; F:ATP binding; P:obsolete ATP catabolic process
NJMEEBPL_01507	abc transporter atp-binding protein	861	4	F:GO:0016887; F:GO:0005524; P:GO:0006200; P:GO:0015833	F:ATPase activity; F:ATP binding; P:obsolete ATP catabolic process; P:peptide transport
NJMEEBPL_01508	abc transporter permease	930	4	C:GO:0016021; P:GO:0006810; C:GO:0005886; F:GO:0005215	C:integral component of membrane; P:transport; C:plasma membrane; F:transporter activity
NJMEEBPL_01509	abc transporter permease	930	4	C:GO:0016021; P:GO:0006810; C:GO:0005886; F:GO:0005215	C:integral component of membrane; P:transport; C:plasma membrane; F:transporter activity
NJMEEBPL_01510	abc transporter substrate-binding protein	1575	2	P:GO:0006810; F:GO:0005215	P:transport; F:transporter activity
NJMEEBPL_01511	four-carbon acid sugar kinase family protein	1578
NJMEEBPL_01512	4-hydroxythreonine-4-phosphate dehydrogenase	1056	7	P:GO:0042823; P:GO:0008615; F:GO:0051287; F:GO:0046872; C:GO:0005737; F:GO:0050570; P:GO:0055114	P:pyridoxal phosphate biosynthetic process; P:pyridoxine biosynthetic process; F:NAD binding; F:metal ion binding; C:cytoplasm; F:4-hydroxythreonine-4-phosphate dehydrogenase activity; P:oxidation-reduction process
NJMEEBPL_01513	transcriptional regulator	795	5	F:GO:0003677; C:GO:0005667; F:GO:0003700; P:GO:0006355; P:GO:0006355	F:DNA binding; C:transcription factor complex; F:transcription factor activity, sequence-specific DNA binding; P:regulation of transcription, DNA-templated; P:regulation of transcription, DNA-templated
NJMEEBPL_01514	alpha beta hydrolase	969	2	P:GO:0008152; F:GO:0016787	P:metabolic process; F:hydrolase activity
NJMEEBPL_01515	fe-s cluster assembly protein	702	2	P:GO:0006284; F:GO:0003824	P:base-excision repair; F:catalytic activity
NJMEEBPL_01516	family rna polymerase sigma factor	786	7	F:GO:0003677; F:GO:0016987; C:GO:0005667; F:GO:0003700; P:GO:0006355; P:GO:0006352; P:GO:0006355	F:DNA binding; F:sigma factor activity; C:transcription factor complex; F:transcription factor activity, sequence-specific DNA binding; P:regulation of transcription, DNA-templated; P:DNA-templated transcription, initiation; P:regulation of transcription, DNA-templated
NJMEEBPL_01517	family transcriptional regulator	669	2	P:GO:0008152; F:GO:0016787	P:metabolic process; F:hydrolase activity
NJMEEBPL_01518	atp-dependent dna ligase	1059	5	P:GO:0051103; F:GO:0005524; F:GO:0003910; P:GO:0006260; P:GO:0006310	P:DNA ligation involved in DNA repair; F:ATP binding; F:DNA ligase (ATP) activity; P:DNA replication; P:DNA recombination
NJMEEBPL_01519	dna polymerase domain-containing protein	993	5	F:GO:0003896; C:GO:0005657; P:GO:0006351; C:GO:0005730; P:GO:0006269	F:DNA primase activity; C:replication fork; P:transcription, DNA-templated; C:nucleolus; P:DNA replication, synthesis of RNA primer
NJMEEBPL_01520	helix-turn-helix domain-containing protein	1086	5	C:GO:0005667; F:GO:0003700; P:GO:0006355; F:GO:0043565; P:GO:0006355	C:transcription factor complex; F:transcription factor activity, sequence-specific DNA binding; P:regulation of transcription, DNA-templated; F:sequence-specific DNA binding; P:regulation of transcription, DNA-templated
NJMEEBPL_01521	asparaginase	1125	1	P:GO:0006520	P:cellular amino acid metabolic process
NJMEEBPL_01522	family protein phosphatase	2109	4	P:GO:0007165; F:GO:0003824; P:GO:0008152; F:GO:0004871	P:signal transduction; F:catalytic activity; P:metabolic process; F:signal transducer activity
NJMEEBPL_01523	caspase family protein	855	2	P:GO:0006508; F:GO:0004197	P:proteolysis; F:cysteine-type endopeptidase activity
NJMEEBPL_01524	family transcriptional regulator	612	2	F:GO:0003677; P:GO:0006355	F:DNA binding; P:regulation of transcription, DNA-templated
NJMEEBPL_01525	nuclear transport factor 2 family protein	423
NJMEEBPL_01526	nad h-binding protein	873
NJMEEBPL_01527	duf397 domain-containing protein	240
NJMEEBPL_01528	helix-turn-helix domain-containing protein	822	1	F:GO:0043565	F:sequence-specific DNA binding
NJMEEBPL_01529	mfs transporter	1128
NJMEEBPL_01530	hypothetical protein [Streptomyces rapamycinicus]	483
NJMEEBPL_01531	atp-binding protein	573	1	F:GO:0005524	F:ATP binding
NJMEEBPL_01532	sdr family oxidoreductase	816	2	F:GO:0016491; P:GO:0055114	F:oxidoreductase activity; P:oxidation-reduction process
NJMEEBPL_01533	transcriptional regulator	1404
NJMEEBPL_01534	helix-turn-helix domain-containing protein	867	1	F:GO:0043565	F:sequence-specific DNA binding
NJMEEBPL_01535	duf397 domain-containing protein	240
NJMEEBPL_01536	hypothetical protein [Streptomyces rapamycinicus]	603
NJMEEBPL_01537	s-adenosyl methyltransferase	813
NJMEEBPL_01538	di- -cis-decaprenylcistransferase	819	3	F:GO:0000287; F:GO:0004659; P:GO:0008152	F:magnesium ion binding; F:prenyltransferase activity; P:metabolic process
NJMEEBPL_01539	acyl- dehydrogenase	1227	4	F:GO:0003995; P:GO:0006118; F:GO:0050660; P:GO:0055114	F:acyl-CoA dehydrogenase activity; P:obsolete electron transport; F:flavin adenine dinucleotide binding; P:oxidation-reduction process
NJMEEBPL_01540	family transcriptional regulator	657	2	F:GO:0003677; P:GO:0006355	F:DNA binding; P:regulation of transcription, DNA-templated
NJMEEBPL_01541	peptide deformylase	687	4	F:GO:0005506; P:GO:0006807; F:GO:0042586; P:GO:0006412	F:iron ion binding; P:nitrogen compound metabolic process; F:peptide deformylase activity; P:translation
NJMEEBPL_01542	duf1727 domain-containing protein	1239	3	F:GO:0005524; P:GO:0009058; F:GO:0016874	F:ATP binding; P:biosynthetic process; F:ligase activity
NJMEEBPL_01543	glutamine amidotransferase	738	3	P:GO:0006541; P:GO:0009236; F:GO:0016740	P:glutamine metabolic process; P:cobalamin biosynthetic process; F:transferase activity
NJMEEBPL_01544	6-phosphofructokinase	1026	11	F:GO:0005524; P:GO:0006094; C:GO:0005945; P:GO:0006098; P:GO:0006096; P:GO:0006002; P:GO:0006013; P:GO:0006000; P:GO:0006012; P:GO:0046835; F:GO:0003872	F:ATP binding; P:gluconeogenesis; C:6-phosphofructokinase complex; P:pentose-phosphate shunt; P:glycolytic process; P:fructose 6-phosphate metabolic process; P:mannose metabolic process; P:fructose metabolic process; P:galactose metabolic process; P:carbohydrate phosphorylation; F:6-phosphofructokinase activity
NJMEEBPL_01545	cytochrome c oxidase assembly protein	951
NJMEEBPL_01546	integral membrane protein	156
NJMEEBPL_01547	cytochrome p450	1497	5	F:GO:0016705; F:GO:0005506; P:GO:0055114; F:GO:0004497; F:GO:0020037	F:oxidoreductase activity, acting on paired donors, with incorporation or reduction of molecular oxygen; F:iron ion binding; P:oxidation-reduction process; F:monooxygenase activity; F:heme binding
NJMEEBPL_01548	atp-binding protein	624	2	F:GO:0005525; P:GO:0007264	F:GTP binding; P:small GTPase mediated signal transduction
NJMEEBPL_01549	duf742 domain-containing protein	363
NJMEEBPL_01550	multispecies: roadblock lc7 domain-containing protein	420
NJMEEBPL_01551	atp-binding protein	1575	1	F:GO:0005524	F:ATP binding
NJMEEBPL_01552	is1380 family transposase	1398
NJMEEBPL_01553	nad -dependent oxidoreductase	1041
NJMEEBPL_01554	alpha beta hydrolase	1644
NJMEEBPL_01555	urease accessory protein	1044
NJMEEBPL_01556	urease accessory protein	696	9	F:GO:0005525; F:GO:0005524; F:GO:0042803; C:GO:0005737; F:GO:0016151; F:GO:0003924; P:GO:0006184; F:GO:0016530; P:GO:0030001	F:GTP binding; F:ATP binding; F:protein homodimerization activity; C:cytoplasm; F:nickel cation binding; F:GTPase activity; P:obsolete GTP catabolic process; F:metallochaperone activity; P:metal ion transport
NJMEEBPL_01557	urease accessory protein	711
NJMEEBPL_01558	urease subunit alpha	1725	7	P:GO:0043419; P:GO:0019381; C:GO:0005737; P:GO:0000051; F:GO:0016151; F:GO:0009039; P:GO:0006144	P:urea catabolic process; P:atrazine catabolic process; C:cytoplasm; P:obsolete urea cycle intermediate metabolic process; F:nickel cation binding; F:urease activity; P:purine nucleobase metabolic process
NJMEEBPL_01559	urease subunit beta	315	6	P:GO:0043419; P:GO:0019381; C:GO:0005737; P:GO:0000051; F:GO:0009039; P:GO:0006144	P:urea catabolic process; P:atrazine catabolic process; C:cytoplasm; P:obsolete urea cycle intermediate metabolic process; F:urease activity; P:purine nucleobase metabolic process
NJMEEBPL_01560	urease subunit gamma	369	7	P:GO:0043419; P:GO:0019381; C:GO:0005737; P:GO:0000051; F:GO:0016151; F:GO:0009039; P:GO:0006144	P:urea catabolic process; P:atrazine catabolic process; C:cytoplasm; P:obsolete urea cycle intermediate metabolic process; F:nickel cation binding; F:urease activity; P:purine nucleobase metabolic process
NJMEEBPL_01561	m20 m25 m40 family metallo-hydrolase	954	2	P:GO:0006508; F:GO:0008233	P:proteolysis; F:peptidase activity
NJMEEBPL_01562	type ii toxin-antitoxin system phd family antitoxin	303
NJMEEBPL_01563	atp-dependent clp protease proteolytic subunit	636	4	F:GO:0005524; C:GO:0005737; P:GO:0006508; F:GO:0004252	F:ATP binding; C:cytoplasm; P:proteolysis; F:serine-type endopeptidase activity
NJMEEBPL_01564	MULTISPECIES: hypothetical protein [Streptomyces]	309
NJMEEBPL_01565	c40 family peptidase	474
NJMEEBPL_01566	voc family protein	396
NJMEEBPL_01567	aromatic ring-opening dioxygenase	1206	3	F:GO:0016849; P:GO:0035556; P:GO:0009190	F:phosphorus-oxygen lyase activity; P:intracellular signal transduction; P:cyclic nucleotide biosynthetic process
NJMEEBPL_01568	atp-binding protein	429	1	F:GO:0005524	F:ATP binding
NJMEEBPL_01569	helix-turn-helix domain-containing protein	870	1	F:GO:0043565	F:sequence-specific DNA binding
NJMEEBPL_01570	duf397 domain-containing protein	237
NJMEEBPL_01571	8-amino-7-oxononanoate synthase	1191	3	F:GO:0030170; F:GO:0008483; P:GO:0009058	F:pyridoxal phosphate binding; F:transaminase activity; P:biosynthetic process
NJMEEBPL_01572	biotin synthase	1251	5	F:GO:0005506; F:GO:0004076; F:GO:0051539; P:GO:0009102; F:GO:0051537	F:iron ion binding; F:biotin synthase activity; F:4 iron, 4 sulfur cluster binding; P:biotin biosynthetic process; F:2 iron, 2 sulfur cluster binding
NJMEEBPL_01573	adenosylmethionine--8-amino-7-oxononanoate transaminase	1317	4	F:GO:0030170; C:GO:0005737; P:GO:0009102; F:GO:0004015	F:pyridoxal phosphate binding; C:cytoplasm; P:biotin biosynthetic process; F:adenosylmethionine-8-amino-7-oxononanoate transaminase activity
NJMEEBPL_01574	atp-dependent dethiobiotin synthetase	705	5	F:GO:0000287; F:GO:0005524; C:GO:0005737; F:GO:0004141; P:GO:0009102	F:magnesium ion binding; F:ATP binding; C:cytoplasm; F:dethiobiotin synthase activity; P:biotin biosynthetic process
NJMEEBPL_01575	class i sam-dependent methyltransferase	684	2	F:GO:0008168; P:GO:0032259	F:methyltransferase activity; P:methylation
NJMEEBPL_01576	abc transporter atp-binding protein	819	3	F:GO:0016887; F:GO:0005524; P:GO:0006200	F:ATPase activity; F:ATP binding; P:obsolete ATP catabolic process
NJMEEBPL_01577	llm class f420-dependent oxidoreductase	918	2	F:GO:0016705; P:GO:0055114	F:oxidoreductase activity, acting on paired donors, with incorporation or reduction of molecular oxygen; P:oxidation-reduction process
NJMEEBPL_01578	gnat family n-acetyltransferase	426	2	P:GO:0042967; F:GO:0008080	P:acyl-carrier-protein biosynthetic process; F:N-acetyltransferase activity
NJMEEBPL_01579	family transporter	1365	4	F:GO:0016614; F:GO:0050660; P:GO:0055114; F:GO:0030554	F:oxidoreductase activity, acting on CH-OH group of donors; F:flavin adenine dinucleotide binding; P:oxidation-reduction process; F:adenyl nucleotide binding
NJMEEBPL_01580	family transporter	1005	1	F:GO:0030554	F:adenyl nucleotide binding
NJMEEBPL_01581	hypothetical protein M271_07880 [Streptomyces rapamycinicus NRRL 5491]	279
NJMEEBPL_01582	hypothetical protein D3C57_135625 [Streptomyces rapamycinicus NRRL 5491]	237
NJMEEBPL_01583	sgnh gdsl hydrolase family protein	771	2	P:GO:0008152; F:GO:0016787	P:metabolic process; F:hydrolase activity
NJMEEBPL_01584	adenylosuccinate lyase	1440
NJMEEBPL_01585	g u mismatch-specific dna glycosylase	543	2	F:GO:0016799; P:GO:0006281	F:hydrolase activity, hydrolyzing N-glycosyl compounds; P:DNA repair
NJMEEBPL_01586	threonylcarbamoyl-amp synthase	639	1	F:GO:0003725	F:double-stranded RNA binding
NJMEEBPL_01587	hypothetical protein [Streptomyces rapamycinicus]	441
NJMEEBPL_01588	rok family protein	1221
NJMEEBPL_01589	family transcriptional regulator	744	5	F:GO:0003677; C:GO:0005667; F:GO:0003700; P:GO:0006355; P:GO:0006355	F:DNA binding; C:transcription factor complex; F:transcription factor activity, sequence-specific DNA binding; P:regulation of transcription, DNA-templated; P:regulation of transcription, DNA-templated
NJMEEBPL_01590	sdr family oxidoreductase	753
NJMEEBPL_01591	alpha beta fold hydrolase	831
NJMEEBPL_01592	alkaline phosphatase	1596
NJMEEBPL_01593	duf1990 domain-containing protein	534
NJMEEBPL_01594	gnat family n-acetyltransferase	1278	3	P:GO:0042967; F:GO:0016597; F:GO:0008080	P:acyl-carrier-protein biosynthetic process; F:amino acid binding; F:N-acetyltransferase activity
NJMEEBPL_01595	cystathionine gamma-synthase	1221
NJMEEBPL_01596	lrp family transcriptional regulator	495	5	C:GO:0005667; F:GO:0003700; P:GO:0006355; F:GO:0043565; P:GO:0006355	C:transcription factor complex; F:transcription factor activity, sequence-specific DNA binding; P:regulation of transcription, DNA-templated; F:sequence-specific DNA binding; P:regulation of transcription, DNA-templated
NJMEEBPL_01597	duf885 domain-containing protein	1683
NJMEEBPL_01598	smc family atpase	3336	3	P:GO:0090305; P:GO:0006281; F:GO:0004527	P:nucleic acid phosphodiester bond hydrolysis; P:DNA repair; F:exonuclease activity
NJMEEBPL_01599	exonuclease subunit d	1212	3	P:GO:0090305; F:GO:0004527; P:GO:0006259	P:nucleic acid phosphodiester bond hydrolysis; F:exonuclease activity; P:DNA metabolic process
NJMEEBPL_01600	family inorganic anion transporter	1977	1	P:GO:0008272	P:sulfate transport
NJMEEBPL_01601	hypothetical protein D3C57_135530 [Streptomyces rapamycinicus NRRL 5491]	120
NJMEEBPL_01602	response regulator transcription factor	837	6	F:GO:0003677; P:GO:0000160; P:GO:0006355; P:GO:0006355; P:GO:0035556; F:GO:0000156	F:DNA binding; P:phosphorelay signal transduction system; P:regulation of transcription, DNA-templated; P:regulation of transcription, DNA-templated; P:intracellular signal transduction; F:phosphorelay response regulator activity
NJMEEBPL_01603	hamp domain-containing histidine kinase	1515	7	F:GO:0000155; F:GO:0005524; C:GO:0009365; P:GO:0000160; C:GO:0016021; P:GO:0023014; C:GO:0005886	F:phosphorelay sensor kinase activity; F:ATP binding; C:protein histidine kinase complex; P:phosphorelay signal transduction system; C:integral component of membrane; P:signal transduction by protein phosphorylation; C:plasma membrane
NJMEEBPL_01604	family protein	627
NJMEEBPL_01605	family transcriptional regulator	486
NJMEEBPL_01606	plasmid stabilization protein	333
NJMEEBPL_01607	sensor histidine kinase	1119
NJMEEBPL_01608	sensor histidine kinase	108
NJMEEBPL_01609	response regulator transcription factor	684
NJMEEBPL_01610	arsenate reductase	549
NJMEEBPL_01611	arsenate reductase	195
NJMEEBPL_01612	hypothetical protein [Streptomyces rapamycinicus]	759
NJMEEBPL_01613	family transcriptional regulator	561
NJMEEBPL_01614	sdr family oxidoreductase	687
NJMEEBPL_01615	hypothetical protein [Streptomyces rapamycinicus]	525
NJMEEBPL_01616	hypothetical protein [Streptomyces rapamycinicus]	528
NJMEEBPL_01617	hypothetical protein M271_08055 [Streptomyces rapamycinicus NRRL 5491]	561
NJMEEBPL_01618	serine threonine-protein phosphatase	1245	2	F:GO:0003824; P:GO:0008152	F:catalytic activity; P:metabolic process
NJMEEBPL_01619	transposase	1002	2	F:GO:0003677; P:GO:0015074	F:DNA binding; P:DNA integration
NJMEEBPL_01620	-binding protein	408	1	F:GO:0048037	F:cofactor binding
NJMEEBPL_01621	hypothetical protein [Streptomyces rapamycinicus]	462
NJMEEBPL_01622	hypothetical protein M271_08075 [Streptomyces rapamycinicus NRRL 5491]	297
NJMEEBPL_01623	hypothetical protein [Streptomyces rapamycinicus]	447
NJMEEBPL_01624	helix-turn-helix transcriptional regulator	1182
NJMEEBPL_01625	hypothetical protein D3C57_135410 [Streptomyces rapamycinicus NRRL 5491]	1104
NJMEEBPL_01626	prolyl-trna synthetase associated region	543	4	P:GO:0006418; F:GO:0004812; P:GO:0006450; F:GO:0002161	P:tRNA aminoacylation for protein translation; F:aminoacyl-tRNA ligase activity; P:regulation of translational fidelity; F:aminoacyl-tRNA editing activity
NJMEEBPL_01627	helix-turn-helix domain-containing protein	612	1	F:GO:0043565	F:sequence-specific DNA binding
NJMEEBPL_01628	family transporter	867	1	C:GO:0016020	C:membrane
NJMEEBPL_01629	fusc family protein	1206
NJMEEBPL_01630	glyoxalase bleomycin resistance protein dioxygenase	777	2	F:GO:0051213; P:GO:0055114	F:dioxygenase activity; P:oxidation-reduction process
NJMEEBPL_01631	duf2243 domain-containing protein	555
NJMEEBPL_01632	cytochrome c oxidase assembly protein	882
NJMEEBPL_01633	gaf and antar domain-containing protein	693	1	F:GO:0003723	F:RNA binding
NJMEEBPL_01634	gamma carbonic anhydrase family protein	531
NJMEEBPL_01635	family protein	669
NJMEEBPL_01636	duf4442 domain-containing protein	453
NJMEEBPL_01637	membrane protein	1107
NJMEEBPL_01638	mfs transporter	1305	2	P:GO:0055085; C:GO:0016021	P:transmembrane transport; C:integral component of membrane
NJMEEBPL_01639	spermidine synthase-like protein	867	2	F:GO:0008168; P:GO:0032259	F:methyltransferase activity; P:methylation
NJMEEBPL_01640	elongation factor tu	1176	6	F:GO:0005525; P:GO:0006448; F:GO:0003746; F:GO:0003924; P:GO:0006184; C:GO:0005840	F:GTP binding; P:regulation of translational elongation; F:translation elongation factor activity; F:GTPase activity; P:obsolete GTP catabolic process; C:ribosome
NJMEEBPL_01641	tvp38 tmem64 family protein	768
NJMEEBPL_01642	mfs transporter	1545	5	P:GO:0055085; F:GO:0022857; P:GO:0008152; C:GO:0016021; F:GO:0016787	P:transmembrane transport; F:transmembrane transporter activity; P:metabolic process; C:integral component of membrane; F:hydrolase activity
NJMEEBPL_01643	undecaprenyl-diphosphate phosphatase	873
NJMEEBPL_01644	had family hydrolase	666
NJMEEBPL_01645	flavin reductase family protein	621	4	F:GO:0042602; F:GO:0010181; P:GO:0055114; F:GO:0004497	F:riboflavin reductase (NADPH) activity; F:FMN binding; P:oxidation-reduction process; F:monooxygenase activity
NJMEEBPL_01646	helix-turn-helix transcriptional regulator	222	1	F:GO:0043565	F:sequence-specific DNA binding
NJMEEBPL_01647	duf2975 domain-containing protein	717
NJMEEBPL_01648	amidohydrolase family protein	1239
NJMEEBPL_01649	cupin domain-containing protein	465
NJMEEBPL_01650	nadp-dependent oxidoreductase	921
NJMEEBPL_01651	sigma-70 family rna polymerase sigma factor	291
NJMEEBPL_01652	serine hydrolase	1089
NJMEEBPL_01653	family transcriptional regulator	450
NJMEEBPL_01654	chloride channel protein	1788
NJMEEBPL_01655	nitroreductase family deazaflavin-dependent oxidoreductase	450
NJMEEBPL_01656	duf4142 domain-containing protein	666
NJMEEBPL_01657	membrane protein	1062	2	F:GO:0003824; P:GO:0008152	F:catalytic activity; P:metabolic process
NJMEEBPL_01658	family transporter	1299	4	P:GO:0055085; C:GO:0016021; P:GO:0015700; F:GO:0015105	P:transmembrane transport; C:integral component of membrane; P:arsenite transport; F:arsenite transmembrane transporter activity
NJMEEBPL_01659	cbs domain-containing protein	471	5	F:GO:0015299; P:GO:1902600; C:GO:0016021; F:GO:0030554; P:GO:0006885	F:solute:proton antiporter activity; P:hydrogen ion transmembrane transport; C:integral component of membrane; F:adenyl nucleotide binding; P:regulation of pH
NJMEEBPL_01660	sodium:proton antiporter	447	5	F:GO:0015299; P:GO:1902600; C:GO:0016021; F:GO:0030554; P:GO:0006885	F:solute:proton antiporter activity; P:hydrogen ion transmembrane transport; C:integral component of membrane; F:adenyl nucleotide binding; P:regulation of pH
NJMEEBPL_01661	family transcriptional regulator	597
NJMEEBPL_01662	sdr family oxidoreductase	768	2	F:GO:0016491; P:GO:0055114	F:oxidoreductase activity; P:oxidation-reduction process
NJMEEBPL_01663	alpha beta hydrolase fold domain-containing protein	966
NJMEEBPL_01664	family inorganic anion transporter	1506
NJMEEBPL_01665	family transcriptional regulator	390	2	F:GO:0003677; P:GO:0006355	F:DNA binding; P:regulation of transcription, DNA-templated
NJMEEBPL_01666	haloacid dehalogenase-like hydrolase	1296
NJMEEBPL_01667	duf664 domain-containing protein	465
NJMEEBPL_01668	aminotransferase class i ii-fold pyridoxal phosphate-dependent enzyme	1224
NJMEEBPL_01669	family protein	414
NJMEEBPL_01670	mfs transporter	1407
NJMEEBPL_01671	hypothetical protein D3C57_135180 [Streptomyces rapamycinicus NRRL 5491]	735
NJMEEBPL_01672	atp-binding protein	414	1	F:GO:0005524	F:ATP binding
NJMEEBPL_01673	conserved protein containing a zn-ribbon-like possibly rna-binding	555
NJMEEBPL_01674	aaa family atpase	732	4	F:GO:0003677; F:GO:0003700; P:GO:0006351; P:GO:0006355	F:DNA binding; F:transcription factor activity, sequence-specific DNA binding; P:transcription, DNA-templated; P:regulation of transcription, DNA-templated
NJMEEBPL_01675	dihydroxy-acid dehydratase	1656	3	F:GO:0003824; F:GO:0005488; P:GO:0009082	F:catalytic activity; F:binding; P:branched-chain amino acid biosynthetic process
NJMEEBPL_01676	is110 family transposase	1137
NJMEEBPL_01677	mfs transporter	1377
NJMEEBPL_01678	family transcriptional regulator	696	4	F:GO:0003677; F:GO:0003700; P:GO:0006351; P:GO:0006355	F:DNA binding; F:transcription factor activity, sequence-specific DNA binding; P:transcription, DNA-templated; P:regulation of transcription, DNA-templated
NJMEEBPL_01679	duf5134 domain-containing protein	672
NJMEEBPL_01680	hypothetical protein M271_08375 [Streptomyces rapamycinicus NRRL 5491]	153
NJMEEBPL_01681	heavy-metal-associated domain-containing protein	216	2	P:GO:0006825; F:GO:0005507	P:copper ion transport; F:copper ion binding
NJMEEBPL_01682	domain-containing protein	1482
NJMEEBPL_01683	pe-pgrs family protein	771
NJMEEBPL_01684	zf-hc2 domain-containing protein	231
NJMEEBPL_01685	sigma-70 family rna polymerase sigma factor	627	7	F:GO:0003677; F:GO:0016987; C:GO:0005667; F:GO:0003700; P:GO:0006355; P:GO:0006352; P:GO:0006355	F:DNA binding; F:sigma factor activity; C:transcription factor complex; F:transcription factor activity, sequence-specific DNA binding; P:regulation of transcription, DNA-templated; P:DNA-templated transcription, initiation; P:regulation of transcription, DNA-templated
NJMEEBPL_01686	hypothetical protein D3C57_135105 [Streptomyces rapamycinicus NRRL 5491]	276
NJMEEBPL_01687	heavy metal translocating p-type atpase	2400	4	F:GO:0000166; P:GO:0006812; F:GO:0043167; F:GO:0016787	F:nucleotide binding; P:cation transport; F:ion binding; F:hydrolase activity
NJMEEBPL_01688	copper chaperone pcu c	465
NJMEEBPL_01689	ef-hand domain-containing protein	219	1	F:GO:0005509	F:calcium ion binding
NJMEEBPL_01690	sdr family oxidoreductase	189	1	P:GO:0008152	P:metabolic process
NJMEEBPL_01691	rifampin monooxygenase	1425
NJMEEBPL_01692	helix-turn-helix domain-containing protein	951	5	C:GO:0005667; F:GO:0003700; P:GO:0006355; F:GO:0043565; P:GO:0006355	C:transcription factor complex; F:transcription factor activity, sequence-specific DNA binding; P:regulation of transcription, DNA-templated; F:sequence-specific DNA binding; P:regulation of transcription, DNA-templated
NJMEEBPL_01693	hd domain-containing protein	675	3	F:GO:0046872; P:GO:0008152; F:GO:0008081	F:metal ion binding; P:metabolic process; F:phosphoric diester hydrolase activity
NJMEEBPL_01694	family protein	411
NJMEEBPL_01695	family transcriptional regulator	546
NJMEEBPL_01696	family transporter	942
NJMEEBPL_01697	ai-2e family transporter	1116
NJMEEBPL_01698	cysteine hydrolase	570
NJMEEBPL_01699	mfs transporter	1365
NJMEEBPL_01700	hydantoinase b oxoprolinase family protein	1734
NJMEEBPL_01701	hydantoinase oxoprolinase family protein	2115
NJMEEBPL_01702	pyridoxal phosphate-dependent aminotransferase	1164
NJMEEBPL_01703	atp-binding protein	450	1	F:GO:0005524	F:ATP binding
NJMEEBPL_01704	family transcriptional regulator	714
NJMEEBPL_01705	mbl fold metallo-hydrolase	918
NJMEEBPL_01706	family transcriptional regulator	864
NJMEEBPL_01707	sgnh gdsl hydrolase family protein	1236
NJMEEBPL_01708	mbl fold metallo-hydrolase	1038	2	P:GO:0008152; F:GO:0016787	P:metabolic process; F:hydrolase activity
NJMEEBPL_01709	acyl-- ligase	1533	2	P:GO:0008152; F:GO:0016874	P:metabolic process; F:ligase activity
NJMEEBPL_01710	family reductase	321
NJMEEBPL_01711	hypothetical protein [Streptomyces rapamycinicus]	378
NJMEEBPL_01712	nuclear transport factor 2 family protein	441
NJMEEBPL_01713	family transcriptional regulator	624	2	F:GO:0003677; P:GO:0006355	F:DNA binding; P:regulation of transcription, DNA-templated
NJMEEBPL_01714	acetyl- c-acetyltransferase	1149	2	F:GO:0016747; P:GO:0008152	F:transferase activity, transferring acyl groups other than amino-acyl groups; P:metabolic process
NJMEEBPL_01715	enoyl- hydratase	801	2	P:GO:0008152; F:GO:0016853	P:metabolic process; F:isomerase activity
NJMEEBPL_01716	sdr family oxidoreductase	774	2	F:GO:0016491; P:GO:0055114	F:oxidoreductase activity; P:oxidation-reduction process
NJMEEBPL_01717	sdr family oxidoreductase	777	2	F:GO:0016491; P:GO:0055114	F:oxidoreductase activity; P:oxidation-reduction process
NJMEEBPL_01718	acyl- dehydrogenase	1233	4	F:GO:0003995; P:GO:0006118; F:GO:0050660; P:GO:0055114	F:acyl-CoA dehydrogenase activity; P:obsolete electron transport; F:flavin adenine dinucleotide binding; P:oxidation-reduction process
NJMEEBPL_01719	phosphotransferase family protein	975	2	P:GO:0008152; F:GO:0016772	P:metabolic process; F:transferase activity, transferring phosphorus-containing groups
NJMEEBPL_01720	acyl- dehydrogenase	1203	4	F:GO:0003995; P:GO:0006118; F:GO:0050660; P:GO:0055114	F:acyl-CoA dehydrogenase activity; P:obsolete electron transport; F:flavin adenine dinucleotide binding; P:oxidation-reduction process
NJMEEBPL_01721	thiolase family protein	1146	2	F:GO:0016747; P:GO:0008152	F:transferase activity, transferring acyl groups other than amino-acyl groups; P:metabolic process
NJMEEBPL_01722	dna-binding protein	384
NJMEEBPL_01723	enoyl- hydratase isomerase family protein	789	2	P:GO:0008152; F:GO:0016853	P:metabolic process; F:isomerase activity
NJMEEBPL_01724	acyl- dehydrogenase	1164	3	F:GO:0016627; F:GO:0050660; P:GO:0055114	F:oxidoreductase activity, acting on the CH-CH group of donors; F:flavin adenine dinucleotide binding; P:oxidation-reduction process
NJMEEBPL_01725	sdr family oxidoreductase	366	3	F:GO:0016491; P:GO:0008152; P:GO:0055114	F:oxidoreductase activity; P:metabolic process; P:oxidation-reduction process
NJMEEBPL_01726	nad -dependent alcohol dehydrogenase	1041	3	F:GO:0008270; F:GO:0016491; P:GO:0055114	F:zinc ion binding; F:oxidoreductase activity; P:oxidation-reduction process
NJMEEBPL_01727	sdr family oxidoreductase	744	2	F:GO:0016491; P:GO:0055114	F:oxidoreductase activity; P:oxidation-reduction process
NJMEEBPL_01728	mfs transporter	1320	3	P:GO:0055085; F:GO:0022857; C:GO:0016021	P:transmembrane transport; F:transmembrane transporter activity; C:integral component of membrane
NJMEEBPL_01729	acyl- dehydrogenase family protein	1203	4	F:GO:0003995; P:GO:0006118; F:GO:0050660; P:GO:0055114	F:acyl-CoA dehydrogenase activity; P:obsolete electron transport; F:flavin adenine dinucleotide binding; P:oxidation-reduction process
NJMEEBPL_01730	phosphotransferase family protein	1029	2	P:GO:0008152; F:GO:0016772	P:metabolic process; F:transferase activity, transferring phosphorus-containing groups
NJMEEBPL_01731	sdr family oxidoreductase	771	2	F:GO:0016491; P:GO:0055114	F:oxidoreductase activity; P:oxidation-reduction process
NJMEEBPL_01732	fad-binding protein	1347
NJMEEBPL_01733	fggy-family carbohydrate kinase	1527
NJMEEBPL_01734	family transcriptional regulator	1023	5	F:GO:0003677; C:GO:0005667; F:GO:0003700; P:GO:0006355; P:GO:0006355	F:DNA binding; C:transcription factor complex; F:transcription factor activity, sequence-specific DNA binding; P:regulation of transcription, DNA-templated; P:regulation of transcription, DNA-templated
NJMEEBPL_01735	hybrid non-ribosomal peptide synthetase type i polyketide synthase	12990
NJMEEBPL_01736	ankyrin repeat domain-containing protein	1431
NJMEEBPL_01737	gluconate transporter	1458	3	C:GO:0016020; P:GO:0035429; F:GO:0015128	C:membrane; P:gluconate transmembrane transport; F:gluconate transmembrane transporter activity
NJMEEBPL_01738	tripartite tricarboxylate transporter substrate binding protein	1008	1	C:GO:0030288	C:outer membrane-bounded periplasmic space
NJMEEBPL_01739	ghkl domain-containing protein	1674	7	F:GO:0000155; F:GO:0005524; C:GO:0009365; P:GO:0000160; C:GO:0016020; P:GO:0006355; P:GO:0023014	F:phosphorelay sensor kinase activity; F:ATP binding; C:protein histidine kinase complex; P:phosphorelay signal transduction system; C:membrane; P:regulation of transcription, DNA-templated; P:signal transduction by protein phosphorylation
NJMEEBPL_01740	response regulator	693	9	F:GO:0003677; P:GO:0009605; C:GO:0005737; P:GO:0000160; F:GO:0001071; P:GO:0006355; P:GO:0006355; P:GO:0035556; F:GO:0000156	F:DNA binding; P:response to external stimulus; C:cytoplasm; P:phosphorelay signal transduction system; F:nucleic acid binding transcription factor activity; P:regulation of transcription, DNA-templated; P:regulation of transcription, DNA-templated; P:intracellular signal transduction; F:phosphorelay response regulator activity
NJMEEBPL_01741	family transcriptional regulator	1032	5	F:GO:0003677; C:GO:0005667; F:GO:0003700; P:GO:0006355; P:GO:0006355	F:DNA binding; C:transcription factor complex; F:transcription factor activity, sequence-specific DNA binding; P:regulation of transcription, DNA-templated; P:regulation of transcription, DNA-templated
NJMEEBPL_01742	family sugar-phosphate isomerase	471	2	P:GO:0005975; F:GO:0016853	P:carbohydrate metabolic process; F:isomerase activity
NJMEEBPL_01743	mhs family mfs transporter	1353	2	P:GO:0055085; C:GO:0016021	P:transmembrane transport; C:integral component of membrane
NJMEEBPL_01744	sam-dependent methyltransferase	816
NJMEEBPL_01745	duf397 domain-containing protein	237
NJMEEBPL_01746	helix-turn-helix domain-containing protein	876	1	F:GO:0043565	F:sequence-specific DNA binding
NJMEEBPL_01747	atp-binding protein	462	1	F:GO:0005524	F:ATP binding
NJMEEBPL_01748	hypothetical protein [Streptomyces rapamycinicus]	441
NJMEEBPL_01749	glycoside hydrolase family 2	2373	3	P:GO:0046373; F:GO:0046556; P:GO:0009117	P:L-arabinose metabolic process; F:alpha-L-arabinofuranosidase activity; P:nucleotide metabolic process
NJMEEBPL_01750	is200 is605 family element transposase accessory protein	1155
NJMEEBPL_01751	family 43 glycosylhydrolase	1488
NJMEEBPL_01752	family transcriptional regulator	909
NJMEEBPL_01753	alpha-glucosidase alpha-galactosidase	1311	4	P:GO:0005975; F:GO:0016616; P:GO:0055114; F:GO:0004553	P:carbohydrate metabolic process; F:oxidoreductase activity, acting on the CH-OH group of donors, NAD or NADP as acceptor; P:oxidation-reduction process; F:hydrolase activity, hydrolyzing O-glycosyl compounds
NJMEEBPL_01754	carbohydrate kinase family protein	957	2	P:GO:0016310; F:GO:0016301	P:phosphorylation; F:kinase activity
NJMEEBPL_01755	carbohydrate abc transporter permease	843	4	C:GO:0016021; P:GO:0006810; C:GO:0005886; F:GO:0005215	C:integral component of membrane; P:transport; C:plasma membrane; F:transporter activity
NJMEEBPL_01756	sugar abc transporter permease	951	4	C:GO:0016021; P:GO:0006810; C:GO:0005886; F:GO:0005215	C:integral component of membrane; P:transport; C:plasma membrane; F:transporter activity
NJMEEBPL_01757	abc transporter substrate-binding protein	1344
NJMEEBPL_01758	duf742 domain-containing protein	618
NJMEEBPL_01759	dynein regulation protein lc7	450
NJMEEBPL_01760	hamp domain-containing protein	2916	7	F:GO:0005524; P:GO:0000160; C:GO:0016021; P:GO:0016310; F:GO:0004871; F:GO:0016301; C:GO:0005886	F:ATP binding; P:phosphorelay signal transduction system; C:integral component of membrane; P:phosphorylation; F:signal transducer activity; F:kinase activity; C:plasma membrane
NJMEEBPL_01761	hypothetical protein D3C57_134730 [Streptomyces rapamycinicus NRRL 5491]	144
NJMEEBPL_01762	ofa family mfs transporter	1389	2	P:GO:0055085; C:GO:0016021	P:transmembrane transport; C:integral component of membrane
NJMEEBPL_01763	duf485 domain-containing protein	396
NJMEEBPL_01764	cation acetate symporter	1596
NJMEEBPL_01765	hypothetical protein [Streptomyces rapamycinicus]	531
NJMEEBPL_01766	rna polymerase sigma factor	492	7	F:GO:0003677; F:GO:0016987; C:GO:0005667; F:GO:0003700; P:GO:0006355; P:GO:0006352; P:GO:0006355	F:DNA binding; F:sigma factor activity; C:transcription factor complex; F:transcription factor activity, sequence-specific DNA binding; P:regulation of transcription, DNA-templated; P:DNA-templated transcription, initiation; P:regulation of transcription, DNA-templated
NJMEEBPL_01767	class f sortase	609
NJMEEBPL_01768	tat pathway signal sequence domain protein	378
NJMEEBPL_01769	catalase peroxidase hpi	2214	8	F:GO:0046872; F:GO:0004096; P:GO:0006804; P:GO:0015947; P:GO:0055114; P:GO:0006568; P:GO:0042744; F:GO:0020037	F:metal ion binding; F:catalase activity; P:obsolete peroxidase reaction; P:methane metabolic process; P:oxidation-reduction process; P:tryptophan metabolic process; P:hydrogen peroxide catabolic process; F:heme binding
NJMEEBPL_01770	transcriptional repressor	438	5	F:GO:0003677; C:GO:0005667; F:GO:0003700; P:GO:0006355; P:GO:0006355	F:DNA binding; C:transcription factor complex; F:transcription factor activity, sequence-specific DNA binding; P:regulation of transcription, DNA-templated; P:regulation of transcription, DNA-templated
NJMEEBPL_01771	p60 family protein	1062
NJMEEBPL_01772	capsule biosynthesis protein capc	483	2	C:GO:0016020; P:GO:0045227	C:membrane; P:capsule polysaccharide biosynthetic process
NJMEEBPL_01773	poly-gamma-glutamate synthase	1530	4	F:GO:0005524; C:GO:0016020; F:GO:0016874; P:GO:0045227	F:ATP binding; C:membrane; F:ligase activity; P:capsule polysaccharide biosynthetic process
NJMEEBPL_01774	hamp domain-containing protein	2223	5	P:GO:0007165; C:GO:0016021; P:GO:0016310; F:GO:0016301; F:GO:0004871	P:signal transduction; C:integral component of membrane; P:phosphorylation; F:kinase activity; F:signal transducer activity
NJMEEBPL_01775	hypothetical protein [Streptomyces rapamycinicus]	972
NJMEEBPL_01776	hypothetical protein [Streptomyces rapamycinicus]	2304
NJMEEBPL_01777	hypothetical protein D3C57_134650 [Streptomyces rapamycinicus NRRL 5491]	759
NJMEEBPL_01778	helix-turn-helix domain-containing protein	585
NJMEEBPL_01779	sdr family nad -dependent oxidoreductase	876
NJMEEBPL_01780	membrane protein	819
NJMEEBPL_01781	sam-dependent methyltransferase	798
NJMEEBPL_01782	abc transporter substrate-binding protein	1584
NJMEEBPL_01783	atp-binding protein	2061
NJMEEBPL_01784	nacht domain-containing protein	3222
NJMEEBPL_01785	family transcriptional regulator	729	2	F:GO:0003677; P:GO:0006355	F:DNA binding; P:regulation of transcription, DNA-templated
NJMEEBPL_01786	hypothetical protein [Streptomyces rapamycinicus]	1155
NJMEEBPL_01787	helix-turn-helix transcriptional regulator	441	1	F:GO:0043565	F:sequence-specific DNA binding
NJMEEBPL_01788	toxin	570
NJMEEBPL_01789	aminotransferase class i ii-fold pyridoxal phosphate-dependent enzyme	3438
NJMEEBPL_01790	nad-dependent epimerase dehydratase family protein	942	3	F:GO:0050662; F:GO:0003824; P:GO:0044237	F:coenzyme binding; F:catalytic activity; P:cellular metabolic process
NJMEEBPL_01791	amidase	1590	2	P:GO:0008152; F:GO:0016884	P:metabolic process; F:carbon-nitrogen ligase activity, with glutamine as amido-N-donor
NJMEEBPL_01792	cytochrome p450	1401
NJMEEBPL_01793	hypothetical protein M271_08955 [Streptomyces rapamycinicus NRRL 5491]	1176
NJMEEBPL_01794	abc transporter permease	927	4	C:GO:0016021; P:GO:0006810; C:GO:0005886; F:GO:0005215	C:integral component of membrane; P:transport; C:plasma membrane; F:transporter activity
NJMEEBPL_01795	abc transporter atp-binding protein	828	3	F:GO:0016887; F:GO:0005524; P:GO:0006200	F:ATPase activity; F:ATP binding; P:obsolete ATP catabolic process
NJMEEBPL_01796	cellulase family glycosylhydrolase	1941
NJMEEBPL_01797	beta-glucosidase	2271
NJMEEBPL_01798	cellulase family glycosylhydrolase	1935	2	P:GO:0005975; F:GO:0004553	P:carbohydrate metabolic process; F:hydrolase activity, hydrolyzing O-glycosyl compounds
NJMEEBPL_01799	family transcriptional regulator	1092	5	F:GO:0003677; C:GO:0005667; F:GO:0003700; P:GO:0006355; P:GO:0006355	F:DNA binding; C:transcription factor complex; F:transcription factor activity, sequence-specific DNA binding; P:regulation of transcription, DNA-templated; P:regulation of transcription, DNA-templated
NJMEEBPL_01800	carbohydrate abc transporter permease	828	4	C:GO:0016021; P:GO:0006810; C:GO:0005886; F:GO:0005215	C:integral component of membrane; P:transport; C:plasma membrane; F:transporter activity
NJMEEBPL_01801	sugar abc transporter permease	939	4	C:GO:0016021; P:GO:0006810; C:GO:0005886; F:GO:0005215	C:integral component of membrane; P:transport; C:plasma membrane; F:transporter activity
NJMEEBPL_01802	carbohydrate abc transporter substrate-binding protein	1290	2	P:GO:0006810; F:GO:0005215	P:transport; F:transporter activity
NJMEEBPL_01803	carboxylesterase family protein	1497	2	P:GO:0008152; F:GO:0016787	P:metabolic process; F:hydrolase activity
NJMEEBPL_01804	mbl fold metallo-hydrolase	903	2	P:GO:0008152; F:GO:0016787	P:metabolic process; F:hydrolase activity
NJMEEBPL_01805	-beta-xylanase	1389	3	P:GO:0005975; F:GO:0004553; F:GO:0030247	P:carbohydrate metabolic process; F:hydrolase activity, hydrolyzing O-glycosyl compounds; F:polysaccharide binding
NJMEEBPL_01806	polysaccharide deacetylase family protein	762	3	F:GO:0016810; P:GO:0005975; P:GO:0006807	F:hydrolase activity, acting on carbon-nitrogen (but not peptide) bonds; P:carbohydrate metabolic process; P:nitrogen compound metabolic process
NJMEEBPL_01807	cation h(+) antiporter	1374
NJMEEBPL_01808	abc transporter permease	1203	2	C:GO:0016021; C:GO:0005886	C:integral component of membrane; C:plasma membrane
NJMEEBPL_01809	abc transporter atp-binding protein	765	3	F:GO:0016887; F:GO:0005524; P:GO:0006200	F:ATPase activity; F:ATP binding; P:obsolete ATP catabolic process
NJMEEBPL_01810	family efflux transporter periplasmic adaptor subunit	1155
NJMEEBPL_01811	hypothetical protein [Streptomyces rapamycinicus]	606
NJMEEBPL_01812	hypothetical protein [Streptomyces rapamycinicus]	570
NJMEEBPL_01813	non-ribosomal peptide synthetase	10281	3	F:GO:0003824; P:GO:0008152; F:GO:0031177	F:catalytic activity; P:metabolic process; F:phosphopantetheine binding
NJMEEBPL_01814	non-ribosomal peptide synthetase	12525	3	F:GO:0003824; P:GO:0008152; F:GO:0031177	F:catalytic activity; P:metabolic process; F:phosphopantetheine binding
NJMEEBPL_01816	amino acid adenylation domain-containing protein	10905	3	F:GO:0003824; P:GO:0008152; F:GO:0031177	F:catalytic activity; P:metabolic process; F:phosphopantetheine binding
NJMEEBPL_01817	abc transporter atp-binding protein	2121
NJMEEBPL_01818	family protein	207
NJMEEBPL_01819	response regulator transcription factor	654	6	F:GO:0003677; P:GO:0000160; P:GO:0006355; P:GO:0006355; P:GO:0035556; F:GO:0000156	F:DNA binding; P:phosphorelay signal transduction system; P:regulation of transcription, DNA-templated; P:regulation of transcription, DNA-templated; P:intracellular signal transduction; F:phosphorelay response regulator activity
NJMEEBPL_01820	hamp domain-containing protein	1398	6	F:GO:0000166; P:GO:0007165; C:GO:0016020; P:GO:0016310; F:GO:0004871; F:GO:0016301	F:nucleotide binding; P:signal transduction; C:membrane; P:phosphorylation; F:signal transducer activity; F:kinase activity
NJMEEBPL_01821	alpha beta hydrolase	957	2	P:GO:0008152; F:GO:0016787	P:metabolic process; F:hydrolase activity
NJMEEBPL_01822	fad-dependent oxidoreductase	1494	2	F:GO:0016491; P:GO:0055114	F:oxidoreductase activity; P:oxidation-reduction process
NJMEEBPL_01823	enoyl- hydratase isomerase family protein	1278	2	F:GO:0003824; P:GO:0008152	F:catalytic activity; P:metabolic process
NJMEEBPL_01824	enoyl- hydratase isomerase family protein	660
NJMEEBPL_01825	type iii polyketide synthase	1074	2	F:GO:0016747; P:GO:0009058	F:transferase activity, transferring acyl groups other than amino-acyl groups; P:biosynthetic process
NJMEEBPL_01826	plp-dependent aminotransferase family protein	1356
NJMEEBPL_01827	prephenate dehydrogenase	1158
NJMEEBPL_01828	4-hydroxyphenylpyruvate dioxygenase	1191	5	P:GO:0006558; P:GO:0006570; F:GO:0046872; F:GO:0003868; P:GO:0055114	P:L-phenylalanine metabolic process; P:tyrosine metabolic process; F:metal ion binding; F:4-hydroxyphenylpyruvate dioxygenase activity; P:oxidation-reduction process
NJMEEBPL_01829	alpha-hydroxy-acid oxidizing protein	1143	3	F:GO:0010181; F:GO:0016491; P:GO:0055114	F:FMN binding; F:oxidoreductase activity; P:oxidation-reduction process
NJMEEBPL_01830	apc family permease	582
NJMEEBPL_01831	streptomycin biosynthesis protein	966
NJMEEBPL_01832	and cloe	603
NJMEEBPL_01833	hypothetical protein [Streptomyces rapamycinicus]	294
NJMEEBPL_01834	llm class flavin-dependent oxidoreductase	1044	2	F:GO:0016705; P:GO:0055114	F:oxidoreductase activity, acting on paired donors, with incorporation or reduction of molecular oxygen; P:oxidation-reduction process
NJMEEBPL_01835	mhs family mfs transporter	1344	3	P:GO:0055085; F:GO:0022857; C:GO:0016021	P:transmembrane transport; F:transmembrane transporter activity; C:integral component of membrane
NJMEEBPL_01836	is110 family transposase	1191	3	F:GO:0003677; F:GO:0004803; P:GO:0006313	F:DNA binding; F:transposase activity; P:transposition, DNA-mediated
NJMEEBPL_01837	family transcriptional regulator	672	3	F:GO:0003677; P:GO:0045892; P:GO:0046677	F:DNA binding; P:negative regulation of transcription, DNA-templated; P:response to antibiotic
NJMEEBPL_01838	4-hydroxy-2-oxovalerate aldolase	1083	3	P:GO:0019439; F:GO:0030145; F:GO:0008701	P:aromatic compound catabolic process; F:manganese ion binding; F:4-hydroxy-2-oxovalerate aldolase activity
NJMEEBPL_01839	acetaldehyde dehydrogenase	966	5	P:GO:0019439; F:GO:0051287; F:GO:0008774; P:GO:0055114; P:GO:0006090	P:aromatic compound catabolic process; F:NAD binding; F:acetaldehyde dehydrogenase (acetylating) activity; P:oxidation-reduction process; P:pyruvate metabolic process
NJMEEBPL_01840	2-keto-4-pentenoate hydratase	834	2	P:GO:0008152; F:GO:0016787	P:metabolic process; F:hydrolase activity
NJMEEBPL_01841	alpha beta fold hydrolase	801	2	P:GO:0008152; F:GO:0016787	P:metabolic process; F:hydrolase activity
NJMEEBPL_01842	methyltransferase domain-containing protein	1131	2	F:GO:0008168; P:GO:0006479	F:methyltransferase activity; P:protein methylation
NJMEEBPL_01843	tetratricopeptide repeat protein	2799	8	F:GO:0003677; P:GO:0000160; P:GO:0006355; F:GO:0043531; P:GO:0006952; P:GO:0006355; P:GO:0035556; F:GO:0000156	F:DNA binding; P:phosphorelay signal transduction system; P:regulation of transcription, DNA-templated; F:ADP binding; P:defense response; P:regulation of transcription, DNA-templated; P:intracellular signal transduction; F:phosphorelay response regulator activity
NJMEEBPL_01844	alpha beta hydrolase	1119	2	P:GO:0008152; F:GO:0016787	P:metabolic process; F:hydrolase activity
NJMEEBPL_01845	class i sam-dependent methyltransferase	630	2	F:GO:0008168; P:GO:0032259	F:methyltransferase activity; P:methylation
NJMEEBPL_01846	nad fad-dependent oxidoreductase	1107	2	F:GO:0016491; P:GO:0055114	F:oxidoreductase activity; P:oxidation-reduction process
NJMEEBPL_01847	family transcriptional regulator	1083
NJMEEBPL_01848	sugar porter family mfs transporter	1437	4	F:GO:0022891; P:GO:0055085; C:GO:0016021; P:GO:0008643	F:substrate-specific transmembrane transporter activity; P:transmembrane transport; C:integral component of membrane; P:carbohydrate transport
NJMEEBPL_01849	universal stress protein	360
NJMEEBPL_01850	family transcriptional regulator	1029	5	F:GO:0003677; C:GO:0005667; F:GO:0003700; P:GO:0006355; P:GO:0006355	F:DNA binding; C:transcription factor complex; F:transcription factor activity, sequence-specific DNA binding; P:regulation of transcription, DNA-templated; P:regulation of transcription, DNA-templated
NJMEEBPL_01851	family transcriptional regulator	1026	5	F:GO:0003677; C:GO:0005667; F:GO:0003700; P:GO:0006355; P:GO:0006355	F:DNA binding; C:transcription factor complex; F:transcription factor activity, sequence-specific DNA binding; P:regulation of transcription, DNA-templated; P:regulation of transcription, DNA-templated
NJMEEBPL_01852	tat pathway signal sequence domain protein	1497
NJMEEBPL_01853	l-rhamnose mutarotase	321	3	F:GO:0016857; C:GO:0005737; P:GO:0019299	F:racemase and epimerase activity, acting on carbohydrates and derivatives; C:cytoplasm; P:rhamnose metabolic process
NJMEEBPL_01854	rhamnose abc transporter substrate-binding protein	1083
NJMEEBPL_01855	abc transporter permease	972	4	C:GO:0016021; P:GO:0006810; C:GO:0005886; F:GO:0005215	C:integral component of membrane; P:transport; C:plasma membrane; F:transporter activity
NJMEEBPL_01856	abc transporter permease	1044	4	C:GO:0016021; P:GO:0006810; C:GO:0005886; F:GO:0005215	C:integral component of membrane; P:transport; C:plasma membrane; F:transporter activity
NJMEEBPL_01857	sugar abc transporter atp-binding protein	1698	5	F:GO:0005524; F:GO:0043211; P:GO:0006200; P:GO:0034219; C:GO:0005886	F:ATP binding; F:carbohydrate-transporting ATPase activity; P:obsolete ATP catabolic process; P:carbohydrate transmembrane transport; C:plasma membrane
NJMEEBPL_01858	family 78 glycoside hydrolase catalytic domain	3201	2	F:GO:0003824; P:GO:0008152	F:catalytic activity; P:metabolic process
NJMEEBPL_01859	l-rhamnose isomerase	1161	2	P:GO:0008152; F:GO:0016853	P:metabolic process; F:isomerase activity
NJMEEBPL_01860	group ii intron reverse transcriptase maturase	1365
NJMEEBPL_01861	is200 is605 family element transposase accessory protein	1128	4	F:GO:0003677; F:GO:0046872; P:GO:0032196; P:GO:0006310	F:DNA binding; F:metal ion binding; P:transposition; P:DNA recombination
NJMEEBPL_01862	bifunctional rhamnulose-1-phosphate aldolase short-chain dehydrogenase	2040	2	F:GO:0016491; P:GO:0055114	F:oxidoreductase activity; P:oxidation-reduction process
NJMEEBPL_01863	rhamnulokinase	1569	4	P:GO:0005975; P:GO:0016310; F:GO:0016773; F:GO:0016301	P:carbohydrate metabolic process; P:phosphorylation; F:phosphotransferase activity, alcohol group as acceptor; F:kinase activity
NJMEEBPL_01864	(fe-s)-binding protein	753
NJMEEBPL_01865	lactate utilization protein	1602	1	F:GO:0051536	F:iron-sulfur cluster binding
NJMEEBPL_01866	lactate utilization protein c	807
NJMEEBPL_01867	hypothetical protein D3C57_134205 [Streptomyces rapamycinicus NRRL 5491]	228
NJMEEBPL_01868	penicillin-binding protein	1602	2	P:GO:0046677; F:GO:0008658	P:response to antibiotic; F:penicillin binding
NJMEEBPL_01869	duf4180 domain-containing protein	375
NJMEEBPL_01870	rok family protein	1233
NJMEEBPL_01871	sugar abc transporter substrate-binding protein	1257	1	P:GO:0008643	P:carbohydrate transport
NJMEEBPL_01872	sugar abc transporter permease	984	4	C:GO:0016021; P:GO:0006810; C:GO:0005886; F:GO:0005215	C:integral component of membrane; P:transport; C:plasma membrane; F:transporter activity
NJMEEBPL_01873	carbohydrate abc transporter permease	873	4	C:GO:0016021; P:GO:0008643; C:GO:0005886; F:GO:0005215	C:integral component of membrane; P:carbohydrate transport; C:plasma membrane; F:transporter activity
NJMEEBPL_01874	duf4981 domain-containing protein	2931	7	P:GO:0046486; C:GO:0009341; P:GO:0006012; F:GO:0030246; F:GO:0004565; P:GO:0006027; P:GO:0006687	P:glycerolipid metabolic process; C:beta-galactosidase complex; P:galactose metabolic process; F:carbohydrate binding; F:beta-galactosidase activity; P:glycosaminoglycan catabolic process; P:glycosphingolipid metabolic process
NJMEEBPL_01875	duf2264 domain-containing protein	1998
NJMEEBPL_01876	rhamnogalacturonan acetylesterase	1131	2	P:GO:0008152; F:GO:0016787	P:metabolic process; F:hydrolase activity
NJMEEBPL_01877	peroxiredoxin	456	3	F:GO:0016209; F:GO:0016491; P:GO:0055114	F:antioxidant activity; F:oxidoreductase activity; P:oxidation-reduction process
NJMEEBPL_01878	MULTISPECIES: hypothetical protein [Streptomyces]	309
NJMEEBPL_01879	amidase	1296	2	P:GO:0008152; F:GO:0016884	P:metabolic process; F:carbon-nitrogen ligase activity, with glutamine as amido-N-donor
NJMEEBPL_01880	mmpl family transporter	2364	3	C:GO:0016021; P:GO:0006810; F:GO:0005215	C:integral component of membrane; P:transport; F:transporter activity
NJMEEBPL_01881	sensor histidine kinase	1362	7	F:GO:0000155; F:GO:0005524; C:GO:0009365; P:GO:0000160; C:GO:0016021; F:GO:0046983; P:GO:0023014	F:phosphorelay sensor kinase activity; F:ATP binding; C:protein histidine kinase complex; P:phosphorelay signal transduction system; C:integral component of membrane; F:protein dimerization activity; P:signal transduction by protein phosphorylation
NJMEEBPL_01882	response regulator transcription factor	693	8	F:GO:0003677; C:GO:0005667; F:GO:0003700; P:GO:0000160; P:GO:0006355; P:GO:0006355; P:GO:0035556; F:GO:0000156	F:DNA binding; C:transcription factor complex; F:transcription factor activity, sequence-specific DNA binding; P:phosphorelay signal transduction system; P:regulation of transcription, DNA-templated; P:regulation of transcription, DNA-templated; P:intracellular signal transduction; F:phosphorelay response regulator activity
NJMEEBPL_01883	fad-dependent oxidoreductase	1224	2	P:GO:0055114; F:GO:0004497	P:oxidation-reduction process; F:monooxygenase activity
NJMEEBPL_01884	mfs transporter	1407	2	P:GO:0055085; C:GO:0016021	P:transmembrane transport; C:integral component of membrane
NJMEEBPL_01885	serine hydrolase	1074
NJMEEBPL_01886	glycoside hydrolase family 16 protein	861	2	P:GO:0005975; F:GO:0004553	P:carbohydrate metabolic process; F:hydrolase activity, hydrolyzing O-glycosyl compounds
NJMEEBPL_01887	rok family transcriptional regulator	1299
NJMEEBPL_01888	rok family transcriptional regulator	1248
NJMEEBPL_01889	ankyrin repeat domain-containing protein	426
NJMEEBPL_01890	MULTISPECIES: hypothetical protein [Streptomyces]	195
NJMEEBPL_01891	atp-binding protein	1644	6	P:GO:0051301; F:GO:0003677; F:GO:0005524; C:GO:0016021; P:GO:0007059; P:GO:0007049	P:cell division; F:DNA binding; F:ATP binding; C:integral component of membrane; P:chromosome segregation; P:cell cycle
NJMEEBPL_01892	plp-dependent aminotransferase family protein	1524	7	F:GO:0003677; C:GO:0005667; F:GO:0003700; F:GO:0030170; F:GO:0008483; P:GO:0006355; P:GO:0006355	F:DNA binding; C:transcription factor complex; F:transcription factor activity, sequence-specific DNA binding; F:pyridoxal phosphate binding; F:transaminase activity; P:regulation of transcription, DNA-templated; P:regulation of transcription, DNA-templated
NJMEEBPL_01893	membrane protein	666
NJMEEBPL_01894	multispecies: rna polymerase-binding protein	375	3	F:GO:0008270; F:GO:0001000; P:GO:0045893	F:zinc ion binding; F:bacterial-type RNA polymerase core enzyme binding; P:positive regulation of transcription, DNA-templated
NJMEEBPL_01895	family protein	600	1	C:GO:0016020	C:membrane
NJMEEBPL_01896	hypothetical protein M271_09490 [Streptomyces rapamycinicus NRRL 5491]	165
NJMEEBPL_01897	membrane protein	435	3	P:GO:0034220; F:GO:0015075; C:GO:0016021	P:ion transmembrane transport; F:ion transmembrane transporter activity; C:integral component of membrane
NJMEEBPL_01898	duf4040 domain-containing protein	282
NJMEEBPL_01899	sodium:proton antiporter	810
NJMEEBPL_01900	dehydrogenase	345	2	P:GO:0042773; F:GO:0016651	P:ATP synthesis coupled electron transport; F:oxidoreductase activity, acting on NAD(P)H
NJMEEBPL_01901	nadh dehydrogenase	1815	6	P:GO:0006814; P:GO:0015992; P:GO:0006120; C:GO:0016021; F:GO:0008137; P:GO:0006744	P:sodium ion transport; P:proton transport; P:mitochondrial electron transport, NADH to ubiquinone; C:integral component of membrane; F:NADH dehydrogenase (ubiquinone) activity; P:ubiquinone biosynthetic process
NJMEEBPL_01902	rho termination factor	189	1	P:GO:0006353	P:DNA-templated transcription, termination
NJMEEBPL_01903	polyprenol monophosphomannose synthase	888
NJMEEBPL_01904	apolipoprotein n-acyltransferase	1851	7	F:GO:0016810; P:GO:0042967; P:GO:0006807; C:GO:0016021; F:GO:0016410; P:GO:0042158; C:GO:0005886	F:hydrolase activity, acting on carbon-nitrogen (but not peptide) bonds; P:acyl-carrier-protein biosynthetic process; P:nitrogen compound metabolic process; C:integral component of membrane; F:N-acyltransferase activity; P:lipoprotein biosynthetic process; C:plasma membrane
NJMEEBPL_01905	amidohydrolase	1644	2	F:GO:0016810; P:GO:0006807	F:hydrolase activity, acting on carbon-nitrogen (but not peptide) bonds; P:nitrogen compound metabolic process
NJMEEBPL_01906	multispecies: lrp family transcriptional regulator	441	5	C:GO:0005667; F:GO:0003700; P:GO:0006355; F:GO:0043565; P:GO:0006355	C:transcription factor complex; F:transcription factor activity, sequence-specific DNA binding; P:regulation of transcription, DNA-templated; F:sequence-specific DNA binding; P:regulation of transcription, DNA-templated
NJMEEBPL_01907	hypothetical protein [Streptomyces rapamycinicus]	366
NJMEEBPL_01908	acyl- dehydrogenase	1173	4	F:GO:0003995; P:GO:0006118; F:GO:0050660; P:GO:0055114	F:acyl-CoA dehydrogenase activity; P:obsolete electron transport; F:flavin adenine dinucleotide binding; P:oxidation-reduction process
NJMEEBPL_01909	glycoside hydrolase family 18 protein	1266	4	F:GO:0004568; P:GO:0005975; P:GO:0016998; P:GO:0006032	F:chitinase activity; P:carbohydrate metabolic process; P:cell wall macromolecule catabolic process; P:chitin catabolic process
NJMEEBPL_01910	hypothetical protein M271_09560 [Streptomyces rapamycinicus NRRL 5491]	135
NJMEEBPL_01911	gaf domain-containing protein	1389
NJMEEBPL_01912	aldehyde dehydrogenase family protein	1524	2	P:GO:0055114; F:GO:0016620	P:oxidation-reduction process; F:oxidoreductase activity, acting on the aldehyde or oxo group of donors, NAD or NADP as acceptor
NJMEEBPL_01913	nadp-dependent oxidoreductase	906
NJMEEBPL_01914	ld-carboxypeptidase	204
NJMEEBPL_01915	mfs transporter	1302	2	P:GO:0055085; C:GO:0016021	P:transmembrane transport; C:integral component of membrane
NJMEEBPL_01916	collagen alpha-1 chain-like	861
NJMEEBPL_01917	family transcriptional regulator	351	2	F:GO:0003677; P:GO:0045892	F:DNA binding; P:negative regulation of transcription, DNA-templated
NJMEEBPL_01918	m56 family metallopeptidase	870
NJMEEBPL_01919	class i sam-dependent methyltransferase	681	2	P:GO:0008152; F:GO:0016740	P:metabolic process; F:transferase activity
NJMEEBPL_01920	serine hydrolase	579
NJMEEBPL_01921	multicopper oxidase family protein	1599	3	F:GO:0005507; F:GO:0016491; P:GO:0055114	F:copper ion binding; F:oxidoreductase activity; P:oxidation-reduction process
NJMEEBPL_01922	hypothetical protein [Streptomyces rapamycinicus]	471
NJMEEBPL_01923	duf5134 domain-containing protein	882
NJMEEBPL_01924	metallophosphoesterase	1224	2	P:GO:0008152; F:GO:0016787	P:metabolic process; F:hydrolase activity
NJMEEBPL_01925	nipsnap family protein	549
NJMEEBPL_01926	hypothetical protein [Streptomyces rapamycinicus]	504
NJMEEBPL_01927	family transcriptional regulator	930
NJMEEBPL_01928	dj-1 family protein	792
NJMEEBPL_01929	abc transporter permease	585	2	C:GO:0016021; C:GO:0005886	C:integral component of membrane; C:plasma membrane
NJMEEBPL_01930	nad fad-dependent oxidoreductase	1491
NJMEEBPL_01931	fad-dependent oxidoreductase	1893
NJMEEBPL_01932	family protein	228
NJMEEBPL_01933	helix-turn-helix transcriptional regulator	1005
NJMEEBPL_01934	methyltransferase domain-containing protein	843	4	P:GO:0008152; F:GO:0008168; F:GO:0016740; P:GO:0032259	P:metabolic process; F:methyltransferase activity; F:transferase activity; P:methylation
NJMEEBPL_01935	fad-binding dehydrogenase	1749	2	F:GO:0016627; P:GO:0055114	F:oxidoreductase activity, acting on the CH-CH group of donors; P:oxidation-reduction process
NJMEEBPL_01936	llm class flavin-dependent oxidoreductase	1026
NJMEEBPL_01937	sdr family nad -dependent oxidoreductase	5784	5	F:GO:0003824; F:GO:0048037; P:GO:0008152; F:GO:0031177; F:GO:0016740	F:catalytic activity; F:cofactor binding; P:metabolic process; F:phosphopantetheine binding; F:transferase activity
NJMEEBPL_01939	sdr family nad -dependent oxidoreductase	10572
NJMEEBPL_01940	type i polyketide synthase	16473
NJMEEBPL_01941	thioesterase	531	2	F:GO:0016788; P:GO:0009058	F:hydrolase activity, acting on ester bonds; P:biosynthetic process
NJMEEBPL_01942	ferredoxin	240	3	F:GO:0005506; F:GO:0009055; F:GO:0051536	F:iron ion binding; F:electron carrier activity; F:iron-sulfur cluster binding
NJMEEBPL_01943	cytochrome p450	1209	7	F:GO:0005506; F:GO:0016491; F:GO:0016705; F:GO:0046872; P:GO:0055114; F:GO:0004497; F:GO:0020037	F:iron ion binding; F:oxidoreductase activity; F:oxidoreductase activity, acting on paired donors, with incorporation or reduction of molecular oxygen; F:metal ion binding; P:oxidation-reduction process; F:monooxygenase activity; F:heme binding
NJMEEBPL_01944	family transcriptional regulator	2190	1	F:GO:0003677	F:DNA binding
NJMEEBPL_01945	amino acid adenylation domain-containing protein	16563
NJMEEBPL_01946	non-ribosomal peptide synthetase	14541
NJMEEBPL_01947	amino acid adenylation domain-containing protein	9357	3	F:GO:0003824; P:GO:0008152; F:GO:0031177	F:catalytic activity; P:metabolic process; F:phosphopantetheine binding
NJMEEBPL_01949	amino acid adenylation domain-containing protein	4608
NJMEEBPL_01950	cytochrome p450	1203	2	F:GO:0016491; F:GO:0005488	F:oxidoreductase activity; F:binding
NJMEEBPL_01951	duf779 domain-containing protein	357
NJMEEBPL_01952	eal domain-containing protein	2307	7	F:GO:0000155; C:GO:0009365; F:GO:0016849; P:GO:0000160; P:GO:0023014; P:GO:0035556; P:GO:0009190	F:phosphorelay sensor kinase activity; C:protein histidine kinase complex; F:phosphorus-oxygen lyase activity; P:phosphorelay signal transduction system; P:signal transduction by protein phosphorylation; P:intracellular signal transduction; P:cyclic nucleotide biosynthetic process
NJMEEBPL_01953	transcriptional regulator	1824	1	F:GO:0003677	F:DNA binding
NJMEEBPL_01954	endonuclease	633	3	P:GO:0090305; P:GO:0006281; F:GO:0004519	P:nucleic acid phosphodiester bond hydrolysis; P:DNA repair; F:endonuclease activity
NJMEEBPL_01955	nad fad-dependent oxidoreductase	1284	2	F:GO:0016491; P:GO:0055114	F:oxidoreductase activity; P:oxidation-reduction process
NJMEEBPL_01956	cation h(+) antiporter	1260
NJMEEBPL_01957	family transcriptional regulator	2808
NJMEEBPL_01958	fad-dependent oxidoreductase	1662	2	F:GO:0016491; P:GO:0055114	F:oxidoreductase activity; P:oxidation-reduction process
NJMEEBPL_01959	sdr family nad -dependent oxidoreductase	6267
NJMEEBPL_01960	type i polyketide synthase	9408
NJMEEBPL_01961	type i polyketide synthase	2460
NJMEEBPL_01962	thioesterase	789
NJMEEBPL_01963	flavin reductase family protein	600	1	F:GO:0016491	F:oxidoreductase activity
NJMEEBPL_01964	amp-binding protein	1239
NJMEEBPL_01965	fad-dependent oxidoreductase	1419	2	P:GO:0008152; F:GO:0004497	P:metabolic process; F:monooxygenase activity
NJMEEBPL_01966	alpha beta hydrolase	951	2	P:GO:0008152; F:GO:0033961	P:metabolic process; F:cis-stilbene-oxide hydrolase activity
NJMEEBPL_01967	cytochrome p450	1200	5	F:GO:0016705; F:GO:0005506; P:GO:0055114; F:GO:0004497; F:GO:0020037	F:oxidoreductase activity, acting on paired donors, with incorporation or reduction of molecular oxygen; F:iron ion binding; P:oxidation-reduction process; F:monooxygenase activity; F:heme binding
NJMEEBPL_01968	sarp family transcriptional regulator	1977
NJMEEBPL_01969	salicylate synthase	1371	1	F:GO:0003824	F:catalytic activity
NJMEEBPL_01970	mfs transporter	1533	2	C:GO:0016020; P:GO:0006810	C:membrane; P:transport
NJMEEBPL_01971	family transcriptional regulator	711	1	P:GO:0006355	P:regulation of transcription, DNA-templated
NJMEEBPL_01972	family transcriptional regulator	846	2	F:GO:0003677; P:GO:0045892	F:DNA binding; P:negative regulation of transcription, DNA-templated
NJMEEBPL_01973	amp-binding protein	1599
NJMEEBPL_01974	thioesterase	819
NJMEEBPL_01975	non-ribosomal peptide synthetase	4662
NJMEEBPL_01976	abc transporter atp-binding protein	1710	5	F:GO:0005524; F:GO:0042626; P:GO:0055085; C:GO:0016021; P:GO:0006200	F:ATP binding; F:ATPase activity, coupled to transmembrane movement of substances; P:transmembrane transport; C:integral component of membrane; P:obsolete ATP catabolic process
NJMEEBPL_01977	abc transporter atp-binding protein	1875	5	F:GO:0005524; F:GO:0042626; P:GO:0055085; C:GO:0016021; P:GO:0006200	F:ATP binding; F:ATPase activity, coupled to transmembrane movement of substances; P:transmembrane transport; C:integral component of membrane; P:obsolete ATP catabolic process
NJMEEBPL_01978	radical sam protein	1620
NJMEEBPL_01979	cupin domain-containing protein	393
NJMEEBPL_01980	nad-dependent dehydratase	1119
NJMEEBPL_01981	non-ribosomal peptide synthetase	5556
NJMEEBPL_01982	peptidase c39 family protein	1437
NJMEEBPL_01983	aaa family atpase	630
NJMEEBPL_01984	aaa family atpase	1890	3	F:GO:0005524; P:GO:0008152; F:GO:0017111	F:ATP binding; P:metabolic process; F:nucleoside-triphosphatase activity
NJMEEBPL_01985	family transporter	1113	1	F:GO:0030554	F:adenyl nucleotide binding
NJMEEBPL_01986	family transporter	1383	4	F:GO:0016614; F:GO:0050660; P:GO:0055114; F:GO:0030554	F:oxidoreductase activity, acting on CH-OH group of donors; F:flavin adenine dinucleotide binding; P:oxidation-reduction process; F:adenyl nucleotide binding
NJMEEBPL_01987	ph domain-containing protein	456
NJMEEBPL_01988	atp phosphoribosyltransferase	849	5	F:GO:0000287; F:GO:0005524; F:GO:0003879; C:GO:0005737; P:GO:0000105	F:magnesium ion binding; F:ATP binding; F:ATP phosphoribosyltransferase activity; C:cytoplasm; P:histidine biosynthetic process
NJMEEBPL_01989	multispecies: phosphoribosyl-atp diphosphatase	273	4	F:GO:0005524; F:GO:0004636; C:GO:0005737; P:GO:0000105	F:ATP binding; F:phosphoribosyl-ATP diphosphatase activity; C:cytoplasm; P:histidine biosynthetic process
NJMEEBPL_01990	-dimethyl-8-ribityllumazine synthase	486	4	F:GO:0000906; P:GO:0009231; F:GO:0016740; C:GO:0009349	F:6,7-dimethyl-8-ribityllumazine synthase activity; P:riboflavin biosynthetic process; F:transferase activity; C:riboflavin synthase complex
NJMEEBPL_01991	bifunctional -dihydroxy-2-butanone-4-phosphate synthase gtp cyclohydrolase ii	1335	7	F:GO:0005525; F:GO:0000287; F:GO:0008270; F:GO:0003935; P:GO:0009231; F:GO:0008686; F:GO:0030145	F:GTP binding; F:magnesium ion binding; F:zinc ion binding; F:GTP cyclohydrolase II activity; P:riboflavin biosynthetic process; F:3,4-dihydroxy-2-butanone-4-phosphate synthase activity; F:manganese ion binding
NJMEEBPL_01992	riboflavin synthase	633	5	F:GO:0004746; F:GO:0016491; P:GO:0009231; P:GO:0055114; C:GO:0009349	F:riboflavin synthase activity; F:oxidoreductase activity; P:riboflavin biosynthetic process; P:oxidation-reduction process; C:riboflavin synthase complex
NJMEEBPL_01993	bifunctional diaminohydroxyphosphoribosylaminopyrimidine deaminase 5-amino-6-(5-phosphoribosylamino)uracil reductase	1134	6	F:GO:0050661; F:GO:0008270; F:GO:0008703; F:GO:0008835; P:GO:0009231; P:GO:0055114	F:NADP binding; F:zinc ion binding; F:5-amino-6-(5-phosphoribosylamino)uracil reductase activity; F:diaminohydroxyphosphoribosylaminopyrimidine deaminase activity; P:riboflavin biosynthetic process; P:oxidation-reduction process
NJMEEBPL_01994	alginate lyase family protein	1305	5	P:GO:0006013; P:GO:0042122; F:GO:0045135; P:GO:0006000; C:GO:0042597	P:mannose metabolic process; P:alginic acid catabolic process; F:poly(beta-D-mannuronate) lyase activity; P:fructose metabolic process; C:periplasmic space
NJMEEBPL_01995	rok family transcriptional regulator	1227
NJMEEBPL_01996	mfs transporter	1233	2	P:GO:0055085; C:GO:0016021	P:transmembrane transport; C:integral component of membrane
NJMEEBPL_01997	isocitrate lyase phosphoenolpyruvate mutase family protein	864	2	F:GO:0003824; P:GO:0008152	F:catalytic activity; P:metabolic process
NJMEEBPL_01998	nitrate reductase	1383	3	P:GO:0055085; C:GO:0016020; F:GO:0005215	P:transmembrane transport; C:membrane; F:transporter activity
NJMEEBPL_01999	helix-turn-helix domain-containing protein	855	1	F:GO:0043565	F:sequence-specific DNA binding
NJMEEBPL_02000	nad -dependent oxidoreductase	885	3	F:GO:0050662; F:GO:0003824; P:GO:0044237	F:coenzyme binding; F:catalytic activity; P:cellular metabolic process
NJMEEBPL_02001	hypothetical protein D3C57_133535 [Streptomyces rapamycinicus NRRL 5491]	642
NJMEEBPL_02002	fad-dependent oxidoreductase	1710	2	F:GO:0016491; P:GO:0055114	F:oxidoreductase activity; P:oxidation-reduction process
NJMEEBPL_02003	carbon-nitrogen hydrolase family protein	798	3	F:GO:0016810; F:GO:0016746; P:GO:0006807	F:hydrolase activity, acting on carbon-nitrogen (but not peptide) bonds; F:transferase activity, transferring acyl groups; P:nitrogen compound metabolic process
NJMEEBPL_02004	lrp family transcriptional regulator	456	5	C:GO:0005667; F:GO:0003700; P:GO:0006355; F:GO:0043565; P:GO:0006355	C:transcription factor complex; F:transcription factor activity, sequence-specific DNA binding; P:regulation of transcription, DNA-templated; F:sequence-specific DNA binding; P:regulation of transcription, DNA-templated
[truncated: 8,141 more rows]

## Sheet: GeneAnnotation_SRMK07
Locus tag	Protein name	Gene length	#GO	GO IDs	GO Names
JDDNEILB_00001	glutamate--cysteine ligase	495
JDDNEILB_00002	family phenazine biosynthesis protein	1170	2	F:GO:0003824; P:GO:0009058	F:catalytic activity; P:biosynthetic process
JDDNEILB_00003	helix-turn-helix transcriptional regulator	405
JDDNEILB_00004	polyketide cyclase	171
JDDNEILB_00005	polyketide cyclase	261
JDDNEILB_00006	peptidase	282	1	P:GO:0019538	P:protein metabolic process
JDDNEILB_00007	family transporter	774	1	C:GO:0016020	C:membrane
JDDNEILB_00008	family transporter	210	1	C:GO:0016020	C:membrane
JDDNEILB_00009	pyridoxamine 5 -phosphate oxidase family protein	702	3	F:GO:0010181; F:GO:0016491; P:GO:0055114	F:FMN binding; F:oxidoreductase activity; P:oxidation-reduction process
JDDNEILB_00010	aminotransferase class i ii-fold pyridoxal phosphate-dependent enzyme	1065
JDDNEILB_00011	dmt family transporter	1065	1	C:GO:0016020	C:membrane
JDDNEILB_00012	family transcriptional regulator	906	5	F:GO:0003677; C:GO:0005667; F:GO:0003700; P:GO:0006355; P:GO:0006355	F:DNA binding; C:transcription factor complex; F:transcription factor activity, sequence-specific DNA binding; P:regulation of transcription, DNA-templated; P:regulation of transcription, DNA-templated
JDDNEILB_00013	pyridoxamine 5 -phosphate oxidase family protein	468	5	F:GO:0004733; P:GO:0042823; P:GO:0008615; F:GO:0010181; P:GO:0055114	F:pyridoxamine-phosphate oxidase activity; P:pyridoxal phosphate biosynthetic process; P:pyridoxine biosynthetic process; F:FMN binding; P:oxidation-reduction process
JDDNEILB_00014	isochorismatase family protein	756	2	P:GO:0008152; F:GO:0016787	P:metabolic process; F:hydrolase activity
JDDNEILB_00015	rieske (2fe-2s) protein	507	2	F:GO:0016491; F:GO:0005488	F:oxidoreductase activity; F:binding
JDDNEILB_00016	abc-f family atp-binding cassette domain-containing protein	1620	3	F:GO:0016887; F:GO:0005524; P:GO:0006200	F:ATPase activity; F:ATP binding; P:obsolete ATP catabolic process
JDDNEILB_00017	serine threonine-protein phosphatase	837	2	F:GO:0003824; P:GO:0008152	F:catalytic activity; P:metabolic process
JDDNEILB_00018	xylose isomerase	255	7	F:GO:0000287; C:GO:0005737; F:GO:0009045; P:GO:0006098; P:GO:0006013; P:GO:0006000; P:GO:0042732	F:magnesium ion binding; C:cytoplasm; F:xylose isomerase activity; P:pentose-phosphate shunt; P:mannose metabolic process; P:fructose metabolic process; P:D-xylose metabolic process
JDDNEILB_00019	pectin esterase	1074	5	C:GO:0005618; P:GO:0005982; P:GO:0042545; P:GO:0005985; F:GO:0030599	C:cell wall; P:starch metabolic process; P:cell wall modification; P:sucrose metabolic process; F:pectinesterase activity
JDDNEILB_00020	swf or snf family helicase	1275
JDDNEILB_00021	dead deah box helicase	2952	4	F:GO:0005524; F:GO:0003677; P:GO:0008152; F:GO:0004386	F:ATP binding; F:DNA binding; P:metabolic process; F:helicase activity
JDDNEILB_00022	hypothetical protein [Streptomyces rapamycinicus]	183
JDDNEILB_00023	hypothetical protein [Streptomyces rapamycinicus]	798
JDDNEILB_00024	family transcriptional regulator	555
JDDNEILB_00025	alpha beta hydrolase	768
JDDNEILB_00026	methyltransferase domain-containing protein	621
JDDNEILB_00027	roadblock lc7 domain-containing protein	516
JDDNEILB_00028	glutathione-dependent formaldehyde dehydrogenase	1194	3	F:GO:0008270; F:GO:0016491; P:GO:0055114	F:zinc ion binding; F:oxidoreductase activity; P:oxidation-reduction process
JDDNEILB_00029	ppox class f420-dependent oxidoreductase	429	5	F:GO:0004733; P:GO:0042823; P:GO:0008615; F:GO:0010181; P:GO:0055114	F:pyridoxamine-phosphate oxidase activity; P:pyridoxal phosphate biosynthetic process; P:pyridoxine biosynthetic process; F:FMN binding; P:oxidation-reduction process
JDDNEILB_00030	roadblock lc7 domain-containing protein	405
JDDNEILB_00031	hypothetical protein [Streptomyces rapamycinicus]	963
JDDNEILB_00032	acyl- thioesterase ii	891	2	P:GO:0006637; F:GO:0047617	P:acyl-CoA metabolic process; F:acyl-CoA hydrolase activity
JDDNEILB_00033	dead deah box helicase	2529	4	F:GO:0003676; F:GO:0005524; P:GO:0006200; F:GO:0008026	F:nucleic acid binding; F:ATP binding; P:obsolete ATP catabolic process; F:ATP-dependent helicase activity
JDDNEILB_00034	metal-dependent hydrolase	792
JDDNEILB_00035	abc transporter atp-binding protein	153	5	F:GO:0005524; F:GO:0042626; P:GO:0055085; C:GO:0016021; P:GO:0006200	F:ATP binding; F:ATPase activity, coupled to transmembrane movement of substances; P:transmembrane transport; C:integral component of membrane; P:obsolete ATP catabolic process
JDDNEILB_00036	dead deah box helicase	2658	4	F:GO:0005524; F:GO:0003677; P:GO:0008152; F:GO:0004386	F:ATP binding; F:DNA binding; P:metabolic process; F:helicase activity
JDDNEILB_00037	swf or snf family helicase	1275
JDDNEILB_00038	pectin esterase	1074	5	C:GO:0005618; P:GO:0005982; P:GO:0042545; P:GO:0005985; F:GO:0030599	C:cell wall; P:starch metabolic process; P:cell wall modification; P:sucrose metabolic process; F:pectinesterase activity
JDDNEILB_00039	xylose isomerase	255	7	F:GO:0000287; C:GO:0005737; F:GO:0009045; P:GO:0006098; P:GO:0006013; P:GO:0006000; P:GO:0042732	F:magnesium ion binding; C:cytoplasm; F:xylose isomerase activity; P:pentose-phosphate shunt; P:mannose metabolic process; P:fructose metabolic process; P:D-xylose metabolic process
JDDNEILB_00040	serine threonine-protein phosphatase	837	2	F:GO:0003824; P:GO:0008152	F:catalytic activity; P:metabolic process
JDDNEILB_00041	abc-f family atp-binding cassette domain-containing protein	1620	3	F:GO:0016887; F:GO:0005524; P:GO:0006200	F:ATPase activity; F:ATP binding; P:obsolete ATP catabolic process
JDDNEILB_00042	rieske (2fe-2s) protein	507	2	F:GO:0016491; F:GO:0005488	F:oxidoreductase activity; F:binding
JDDNEILB_00043	isochorismatase family protein	756	2	P:GO:0008152; F:GO:0016787	P:metabolic process; F:hydrolase activity
JDDNEILB_00044	pyridoxamine 5 -phosphate oxidase family protein	468	5	F:GO:0004733; P:GO:0042823; P:GO:0008615; F:GO:0010181; P:GO:0055114	F:pyridoxamine-phosphate oxidase activity; P:pyridoxal phosphate biosynthetic process; P:pyridoxine biosynthetic process; F:FMN binding; P:oxidation-reduction process
JDDNEILB_00045	family transcriptional regulator	906	5	F:GO:0003677; C:GO:0005667; F:GO:0003700; P:GO:0006355; P:GO:0006355	F:DNA binding; C:transcription factor complex; F:transcription factor activity, sequence-specific DNA binding; P:regulation of transcription, DNA-templated; P:regulation of transcription, DNA-templated
JDDNEILB_00046	dmt family transporter	1065	1	C:GO:0016020	C:membrane
JDDNEILB_00047	aminotransferase class i ii-fold pyridoxal phosphate-dependent enzyme	1275
JDDNEILB_00048	pyridoxamine 5 -phosphate oxidase family protein	702	3	F:GO:0010181; F:GO:0016491; P:GO:0055114	F:FMN binding; F:oxidoreductase activity; P:oxidation-reduction process
JDDNEILB_00049	family transporter	990	1	C:GO:0016020	C:membrane
JDDNEILB_00050	peptidase	468	1	P:GO:0019538	P:protein metabolic process
JDDNEILB_00051	polyketide cyclase	429
JDDNEILB_00052	helix-turn-helix transcriptional regulator	672
JDDNEILB_00053	family phenazine biosynthesis protein	861	2	F:GO:0003824; P:GO:0009058	F:catalytic activity; P:biosynthetic process
JDDNEILB_00054	cpbp family intramembrane metalloprotease	813	1	C:GO:0016020	C:membrane
JDDNEILB_00055	glutamate--cysteine ligase	1503
JDDNEILB_00056	hypothetical protein [Streptomyces rapamycinicus]	588
JDDNEILB_00057	MULTISPECIES: hypothetical protein [Streptomyces]	264
JDDNEILB_00058	aminomethyl-transferring glycine dehydrogenase	2916
JDDNEILB_00059	prc-barrel domain containing protein	318
JDDNEILB_00060	dna polymerase iv	1644	6	P:GO:0006281; F:GO:0003887; F:GO:0046872; P:GO:0006261; C:GO:0042575; F:GO:0003684	P:DNA repair; F:DNA-directed DNA polymerase activity; F:metal ion binding; P:DNA-dependent DNA replication; C:DNA polymerase complex; F:damaged DNA binding
JDDNEILB_00061	family transcriptional regulator	627	2	F:GO:0003677; P:GO:0006355	F:DNA binding; P:regulation of transcription, DNA-templated
JDDNEILB_00062	multispecies: bifunctional nuclease family protein	474	4	P:GO:0090305; C:GO:0005634; F:GO:0004518; P:GO:0016567	P:nucleic acid phosphodiester bond hydrolysis; C:nucleus; F:nuclease activity; P:protein ubiquitination
JDDNEILB_00063	family transcriptional regulator	756	2	F:GO:0003677; P:GO:0006355	F:DNA binding; P:regulation of transcription, DNA-templated
JDDNEILB_00064	fha domain-containing protein	768	1	F:GO:0008270	F:zinc ion binding
JDDNEILB_00065	duf881 domain-containing protein	1443
JDDNEILB_00066	multispecies: small basic family protein	333
JDDNEILB_00067	duf881 domain-containing protein	861
JDDNEILB_00068	ntp transferase domain-containing protein	2496	4	P:GO:0005975; F:GO:0016779; F:GO:0016868; P:GO:0009058	P:carbohydrate metabolic process; F:nucleotidyltransferase activity; F:intramolecular transferase activity, phosphotransferases; P:biosynthetic process
JDDNEILB_00069	cdp-alcohol phosphatidyltransferase family protein	609	4	P:GO:0046486; C:GO:0016021; P:GO:0008654; F:GO:0008444	P:glycerolipid metabolic process; C:integral component of membrane; P:phospholipid biosynthetic process; F:CDP-diacylglycerol-glycerol-3-phosphate 3-phosphatidyltransferase activity
JDDNEILB_00073	pts glucose transporter subunit iia	447	6	P:GO:0015992; C:GO:0016020; P:GO:0009401; F:GO:0005351; P:GO:0016310; F:GO:0016301	P:proton transport; C:membrane; P:phosphoenolpyruvate-dependent sugar phosphotransferase system; F:sugar:proton symporter activity; P:phosphorylation; F:kinase activity
JDDNEILB_00074	phosphoenolpyruvate--protein phosphotransferase	1671	8	P:GO:0015992; C:GO:0005737; F:GO:0046872; P:GO:0009401; F:GO:0005351; P:GO:0016310; F:GO:0016301; F:GO:0008965	P:proton transport; C:cytoplasm; F:metal ion binding; P:phosphoenolpyruvate-dependent sugar phosphotransferase system; F:sugar:proton symporter activity; P:phosphorylation; F:kinase activity; F:phosphoenolpyruvate-protein phosphotransferase activity
JDDNEILB_00075	hypothetical protein [Streptomyces rapamycinicus]	954
JDDNEILB_00076	mfs transporter	1410
JDDNEILB_00077	aminotransferase class i ii-fold pyridoxal phosphate-dependent enzyme	1365
JDDNEILB_00078	acetoacetate-- ligase	2019	2	F:GO:0030729; P:GO:0006629	F:acetoacetate-CoA ligase activity; P:lipid metabolic process
JDDNEILB_00079	glycosyl hydrolase	1953	3	P:GO:0005975; F:GO:0030246; F:GO:0004553	P:carbohydrate metabolic process; F:carbohydrate binding; F:hydrolase activity, hydrolyzing O-glycosyl compounds
JDDNEILB_00080	m15 family metallopeptidase	807	4	F:GO:0016805; C:GO:0005618; P:GO:0006508; F:GO:0008237	F:dipeptidase activity; C:cell wall; P:proteolysis; F:metallopeptidase activity
JDDNEILB_00081	abc transporter permease	813	4	C:GO:0016021; P:GO:0006810; C:GO:0005886; F:GO:0005215	C:integral component of membrane; P:transport; C:plasma membrane; F:transporter activity
JDDNEILB_00082	abc transporter permease	846	4	C:GO:0016021; P:GO:0006810; C:GO:0005886; F:GO:0005215	C:integral component of membrane; P:transport; C:plasma membrane; F:transporter activity
JDDNEILB_00083	abc transporter substrate-binding protein	1182
JDDNEILB_00084	abc transporter atp-binding protein	1080	6	F:GO:0016887; F:GO:0005524; P:GO:0055085; P:GO:0006200; C:GO:0043190; F:GO:0016820	F:ATPase activity; F:ATP binding; P:transmembrane transport; P:obsolete ATP catabolic process; C:ATP-binding cassette (ABC) transporter complex; F:hydrolase activity, acting on acid anhydrides, catalyzing transmembrane movement of substances
JDDNEILB_00085	benzoylsuccinyl- thiolase	504
JDDNEILB_00086	lipid-transfer protein	1191	4	F:GO:0004315; C:GO:0005835; P:GO:0042967; P:GO:0006633	F:3-oxoacyl-[acyl-carrier-protein] synthase activity; C:fatty acid synthase complex; P:acyl-carrier-protein biosynthetic process; P:fatty acid biosynthetic process
JDDNEILB_00087	aquaporin family protein	765	3	C:GO:0016021; P:GO:0006810; F:GO:0005215	C:integral component of membrane; P:transport; F:transporter activity
JDDNEILB_00088	glycerol kinase	1533	6	P:GO:0006072; F:GO:0005524; P:GO:0046486; F:GO:0004370; P:GO:0019563; P:GO:0016310	P:glycerol-3-phosphate metabolic process; F:ATP binding; P:glycerolipid metabolic process; F:glycerol kinase activity; P:glycerol catabolic process; P:phosphorylation
JDDNEILB_00089	atp-binding protein	591	1	F:GO:0000166	F:nucleotide binding
JDDNEILB_00090	duf742 domain-containing protein	396
JDDNEILB_00091	roadblock lc7 domain-containing protein	429
JDDNEILB_00092	hamp domain-containing protein	2685	7	F:GO:0005524; P:GO:0000160; C:GO:0016021; P:GO:0016310; F:GO:0004871; F:GO:0016301; C:GO:0005886	F:ATP binding; P:phosphorelay signal transduction system; C:integral component of membrane; P:phosphorylation; F:signal transducer activity; F:kinase activity; C:plasma membrane
JDDNEILB_00093	membrane protein	429
JDDNEILB_00094	fad-dependent oxidoreductase	1203	4	F:GO:0050660; F:GO:0016491; P:GO:0045454; P:GO:0055114	F:flavin adenine dinucleotide binding; F:oxidoreductase activity; P:cell redox homeostasis; P:oxidation-reduction process
JDDNEILB_00095	bifunctional 3-phenylpropionate cinnamic acid dioxygenase ferredoxin subunit	363	4	F:GO:0046872; F:GO:0016491; P:GO:0055114; F:GO:0051537	F:metal ion binding; F:oxidoreductase activity; P:oxidation-reduction process; F:2 iron, 2 sulfur cluster binding
JDDNEILB_00096	family transcriptional regulator	798	2	F:GO:0003677; P:GO:0006355	F:DNA binding; P:regulation of transcription, DNA-templated
JDDNEILB_00097	s- mycothiol dehydrogenase	1086	3	F:GO:0008270; F:GO:0016491; P:GO:0055114	F:zinc ion binding; F:oxidoreductase activity; P:oxidation-reduction process
JDDNEILB_00098	fad-dependent oxidoreductase	2451
JDDNEILB_00099	aromatic ring-hydroxylating dioxygenase subunit alpha	1158	5	P:GO:0019439; F:GO:0005506; F:GO:0016708; P:GO:0055114; F:GO:0051537	P:aromatic compound catabolic process; F:iron ion binding; F:oxidoreductase activity, acting on paired donors, with incorporation or reduction of molecular oxygen, NAD(P)H as one donor, and incorporation of two atoms of oxygen into one donor; P:oxidation-reduction process; F:2 iron, 2 sulfur cluster binding
JDDNEILB_00100	aldehyde dehydrogenase family protein	1467	2	P:GO:0055114; F:GO:0016620	P:oxidation-reduction process; F:oxidoreductase activity, acting on the aldehyde or oxo group of donors, NAD or NADP as acceptor
JDDNEILB_00101	ipt tig domain-containing protein	9648
JDDNEILB_00102	hypothetical protein [Streptomyces rapamycinicus]	5820
JDDNEILB_00103	membrane protein	885
JDDNEILB_00104	membrane protein	1629
JDDNEILB_00105	duf2891 domain-containing protein	1095
JDDNEILB_00106	pyroglutamyl-peptidase i	645	4	F:GO:0016920; C:GO:0005737; P:GO:0006508; F:GO:0008234	F:pyroglutamyl-peptidase activity; C:cytoplasm; P:proteolysis; F:cysteine-type peptidase activity
JDDNEILB_00107	duf979 domain-containing protein	969
JDDNEILB_00108	duf969 domain-containing protein	723
JDDNEILB_00109	family transcriptional regulator	819	5	F:GO:0003677; C:GO:0005667; F:GO:0003700; P:GO:0006355; P:GO:0006355	F:DNA binding; C:transcription factor complex; F:transcription factor activity, sequence-specific DNA binding; P:regulation of transcription, DNA-templated; P:regulation of transcription, DNA-templated
JDDNEILB_00110	family protein	780	2	P:GO:0005975; F:GO:0003824	P:carbohydrate metabolic process; F:catalytic activity
JDDNEILB_00111	5-oxoprolinase subunit	651	3	F:GO:0003755; P:GO:0000413; P:GO:0006457	F:peptidyl-prolyl cis-trans isomerase activity; P:protein peptidyl-prolyl isomerization; P:protein folding
JDDNEILB_00112	biotin-dependent carboxyltransferase family protein	924	4	F:GO:0003755; F:GO:0016829; P:GO:0000413; P:GO:0006457	F:peptidyl-prolyl cis-trans isomerase activity; F:lyase activity; P:protein peptidyl-prolyl isomerization; P:protein folding
JDDNEILB_00113	family transcriptional regulator	267	6	F:GO:0003677; C:GO:0005737; F:GO:0046872; P:GO:0006355; F:GO:0051539; F:GO:0035731	F:DNA binding; C:cytoplasm; F:metal ion binding; P:regulation of transcription, DNA-templated; F:4 iron, 4 sulfur cluster binding; F:dinitrosyl-iron complex binding
JDDNEILB_00114	ankyrin repeat domain-containing protein	555
JDDNEILB_00115	ankyrin repeat domain-containing protein	459
JDDNEILB_00116	5-oxoprolinase	3645	2	P:GO:0008152; F:GO:0016787	P:metabolic process; F:hydrolase activity
JDDNEILB_00117	sgnh gdsl hydrolase family protein	1188	2	P:GO:0008152; F:GO:0016787	P:metabolic process; F:hydrolase activity
JDDNEILB_00118	glycosyltransferase	1230	2	P:GO:0009058; F:GO:0016740	P:biosynthetic process; F:transferase activity
JDDNEILB_00119	glycosyltransferase family 1 protein	984	2	P:GO:0009058; F:GO:0016740	P:biosynthetic process; F:transferase activity
JDDNEILB_00120	heat repeat domain-containing protein	1425
JDDNEILB_00121	family protein phosphatase	1584	4	F:GO:0000155; C:GO:0009365; P:GO:0000160; P:GO:0023014	F:phosphorelay sensor kinase activity; C:protein histidine kinase complex; P:phosphorelay signal transduction system; P:signal transduction by protein phosphorylation
JDDNEILB_00122	hypothetical protein [Streptomyces rapamycinicus]	1509
JDDNEILB_00123	aminoglycoside phosphotransferase family protein	1104	2	P:GO:0008152; F:GO:0016772	P:metabolic process; F:transferase activity, transferring phosphorus-containing groups
JDDNEILB_00124	n-acetylmuramoyl-l-alanine amidase	2025	3	P:GO:0009253; P:GO:0009252; F:GO:0008745	P:peptidoglycan catabolic process; P:peptidoglycan biosynthetic process; F:N-acetylmuramoyl-L-alanine amidase activity
JDDNEILB_00125	MULTISPECIES: hypothetical protein [Streptomyces]	501
JDDNEILB_00126	aaa family atpase	1794	2	F:GO:0003677; P:GO:0006355	F:DNA binding; P:regulation of transcription, DNA-templated
JDDNEILB_00127	aaa family atpase	804
JDDNEILB_00128	pentalenene synthase	1101	3	F:GO:0000287; P:GO:0008152; F:GO:0010333	F:magnesium ion binding; P:metabolic process; F:terpene synthase activity
JDDNEILB_00129	long-chain fatty acid-- ligase	1833	2	P:GO:0008152; F:GO:0016874	P:metabolic process; F:ligase activity
JDDNEILB_00130	multispecies: duf397 domain-containing protein	246
JDDNEILB_00131	thiolase domain-containing protein	1167	2	F:GO:0016747; P:GO:0008152	F:transferase activity, transferring acyl groups other than amino-acyl groups; P:metabolic process
JDDNEILB_00132	lipid-transfer protein	1077	2	F:GO:0016747; P:GO:0008152	F:transferase activity, transferring acyl groups other than amino-acyl groups; P:metabolic process
JDDNEILB_00133	dna-binding protein	960
JDDNEILB_00134	crotonase enoyl- hydratase family protein	807	2	P:GO:0008152; F:GO:0016853	P:metabolic process; F:isomerase activity
JDDNEILB_00135	acyl- synthetase	1638	2	P:GO:0008152; F:GO:0016874	P:metabolic process; F:ligase activity
JDDNEILB_00136	gnat family n-acetyltransferase	561
JDDNEILB_00137	chorismate mutase	642	1	P:GO:0046417	P:chorismate metabolic process
JDDNEILB_00138	acyl- synthetase	1572	2	P:GO:0008152; F:GO:0016874	P:metabolic process; F:ligase activity
JDDNEILB_00139	nitronate monooxygenase	1104	4	F:GO:0051213; F:GO:0018580; P:GO:0006807; P:GO:0055114	F:dioxygenase activity; F:nitronate monooxygenase activity; P:nitrogen compound metabolic process; P:oxidation-reduction process
JDDNEILB_00140	nad fad-dependent oxidoreductase	1557	2	F:GO:0016491; P:GO:0055114	F:oxidoreductase activity; P:oxidation-reduction process
JDDNEILB_00141	serine threonine protein kinase	2310
JDDNEILB_00142	duf2236 domain-containing protein	951
JDDNEILB_00143	voc family protein	459
JDDNEILB_00144	helix-turn-helix transcriptional regulator	429	5	C:GO:0005667; F:GO:0003700; P:GO:0006355; F:GO:0043565; P:GO:0006355	C:transcription factor complex; F:transcription factor activity, sequence-specific DNA binding; P:regulation of transcription, DNA-templated; F:sequence-specific DNA binding; P:regulation of transcription, DNA-templated
JDDNEILB_00145	excinuclease abc subunit	2394	3	F:GO:0016887; F:GO:0005524; P:GO:0006200	F:ATPase activity; F:ATP binding; P:obsolete ATP catabolic process
JDDNEILB_00146	acyl- dehydrogenase	1191	4	F:GO:0003995; P:GO:0006118; F:GO:0050660; P:GO:0055114	F:acyl-CoA dehydrogenase activity; P:obsolete electron transport; F:flavin adenine dinucleotide binding; P:oxidation-reduction process
JDDNEILB_00147	membrane protein	2109	5	F:GO:0004733; P:GO:0042823; P:GO:0008615; F:GO:0010181; P:GO:0055114	F:pyridoxamine-phosphate oxidase activity; P:pyridoxal phosphate biosynthetic process; P:pyridoxine biosynthetic process; F:FMN binding; P:oxidation-reduction process
JDDNEILB_00148	dihydroxyacetone kinase subunit	993	4	P:GO:0006071; P:GO:0046486; F:GO:0004371; P:GO:0016310	P:glycerol metabolic process; P:glycerolipid metabolic process; F:glycerone kinase activity; P:phosphorylation
JDDNEILB_00149	dihydroxyacetone kinase subunit l	636	4	P:GO:0006071; P:GO:0046486; F:GO:0004371; P:GO:0016310	P:glycerol metabolic process; P:glycerolipid metabolic process; F:glycerone kinase activity; P:phosphorylation
JDDNEILB_00150	pts fructose transporter subunit iia	411	4	C:GO:0016021; P:GO:0009401; P:GO:0016310; F:GO:0016301	C:integral component of membrane; P:phosphoenolpyruvate-dependent sugar phosphotransferase system; P:phosphorylation; F:kinase activity
JDDNEILB_00151	polyprenyl synthetase family protein	1080	2	P:GO:0008299; F:GO:0016740	P:isoprenoid biosynthetic process; F:transferase activity
JDDNEILB_00152	ame: full=cyclooctat-9-en-7-ol synthase	924
JDDNEILB_00153	cytochrome p450	1362	5	F:GO:0016705; F:GO:0005506; P:GO:0055114; F:GO:0004497; F:GO:0020037	F:oxidoreductase activity, acting on paired donors, with incorporation or reduction of molecular oxygen; F:iron ion binding; P:oxidation-reduction process; F:monooxygenase activity; F:heme binding
JDDNEILB_00154	cytochrome p450	1362	5	F:GO:0016705; F:GO:0005506; P:GO:0055114; F:GO:0004497; F:GO:0020037	F:oxidoreductase activity, acting on paired donors, with incorporation or reduction of molecular oxygen; F:iron ion binding; P:oxidation-reduction process; F:monooxygenase activity; F:heme binding
JDDNEILB_00155	cytochrome p450	1212	5	F:GO:0016705; F:GO:0005506; P:GO:0055114; F:GO:0004497; F:GO:0020037	F:oxidoreductase activity, acting on paired donors, with incorporation or reduction of molecular oxygen; F:iron ion binding; P:oxidation-reduction process; F:monooxygenase activity; F:heme binding
JDDNEILB_00156	family transcriptional regulator	681	2	F:GO:0003677; P:GO:0006355	F:DNA binding; P:regulation of transcription, DNA-templated
JDDNEILB_00157	mhs family mfs transporter	1434	3	P:GO:0055085; F:GO:0022857; C:GO:0016021	P:transmembrane transport; F:transmembrane transporter activity; C:integral component of membrane
JDDNEILB_00158	gaf domain-containing protein	2037
JDDNEILB_00159	3-hydroxybutyrate dehydrogenase	807	3	F:GO:0003858; P:GO:0055114; P:GO:0046950	F:3-hydroxybutyrate dehydrogenase activity; P:oxidation-reduction process; P:cellular ketone body metabolic process
JDDNEILB_00160	nudix domain-containing protein	480	2	P:GO:0008152; F:GO:0016787	P:metabolic process; F:hydrolase activity
JDDNEILB_00161	o-antigen polymerase	999
JDDNEILB_00162	hypothetical protein [Streptomyces rapamycinicus]	558
JDDNEILB_00163	glutamate racemase	780	2	F:GO:0036361; P:GO:0006807	F:racemase activity, acting on amino acids and derivatives; P:nitrogen compound metabolic process
JDDNEILB_00164	glycosyltransferase	1284
JDDNEILB_00165	tellurium resistance	1401	1	P:GO:0006950	P:response to stress
JDDNEILB_00166	hypothetical protein [Streptomyces rapamycinicus]	495
JDDNEILB_00167	response regulator transcription factor	693	8	F:GO:0003677; C:GO:0005667; F:GO:0003700; P:GO:0000160; P:GO:0006355; P:GO:0006355; P:GO:0035556; F:GO:0000156	F:DNA binding; C:transcription factor complex; F:transcription factor activity, sequence-specific DNA binding; P:phosphorelay signal transduction system; P:regulation of transcription, DNA-templated; P:regulation of transcription, DNA-templated; P:intracellular signal transduction; F:phosphorelay response regulator activity
JDDNEILB_00168	multispecies: cyclic nucleotide-binding domain-containing protein	447
JDDNEILB_00169	atp-binding protein	426	1	F:GO:0005524	F:ATP binding
JDDNEILB_00170	universal stress protein	1050	1	P:GO:0006950	P:response to stress
JDDNEILB_00171	gaf domain-containing sensor histidine kinase	1758	7	F:GO:0000155; F:GO:0005524; C:GO:0009365; P:GO:0000160; C:GO:0016021; F:GO:0046983; P:GO:0023014	F:phosphorelay sensor kinase activity; F:ATP binding; C:protein histidine kinase complex; P:phosphorelay signal transduction system; C:integral component of membrane; F:protein dimerization activity; P:signal transduction by protein phosphorylation
JDDNEILB_00172	membrane protein	603
JDDNEILB_00173	aaa family atpase	2436	3	F:GO:0005524; P:GO:0008152; F:GO:0017111	F:ATP binding; P:metabolic process; F:nucleoside-triphosphatase activity
JDDNEILB_00174	membrane protein	2451
JDDNEILB_00175	transcriptional regulator	846	5	F:GO:0003677; C:GO:0005667; F:GO:0003700; P:GO:0006355; P:GO:0006355	F:DNA binding; C:transcription factor complex; F:transcription factor activity, sequence-specific DNA binding; P:regulation of transcription, DNA-templated; P:regulation of transcription, DNA-templated
JDDNEILB_00176	srpbcc family protein	471
JDDNEILB_00177	plp-dependent cysteine synthase family protein	1173
JDDNEILB_00178	MULTISPECIES: hypothetical protein [Streptomyces]	336
JDDNEILB_00179	atp-binding protein	717	1	F:GO:0005524	F:ATP binding
JDDNEILB_00180	shoct domain-containing protein	303
JDDNEILB_00181	duf4865 family protein	588
JDDNEILB_00182	rok family protein	1230
JDDNEILB_00183	mfs transporter	1257	2	P:GO:0055085; C:GO:0016021	P:transmembrane transport; C:integral component of membrane
JDDNEILB_00184	maleylpyruvate isomerase family mycothiol-dependent enzyme	720
JDDNEILB_00185	duf4442 domain-containing protein	489
JDDNEILB_00186	hypothetical protein [Streptomyces rapamycinicus]	243
JDDNEILB_00187	duf2797 domain-containing protein	936
JDDNEILB_00188	multispecies: response regulator transcription factor	693	8	F:GO:0003677; C:GO:0005667; F:GO:0003700; P:GO:0000160; P:GO:0006355; P:GO:0006355; P:GO:0035556; F:GO:0000156	F:DNA binding; C:transcription factor complex; F:transcription factor activity, sequence-specific DNA binding; P:phosphorelay signal transduction system; P:regulation of transcription, DNA-templated; P:regulation of transcription, DNA-templated; P:intracellular signal transduction; F:phosphorelay response regulator activity
JDDNEILB_00189	sensor histidine kinase	1236	7	F:GO:0000155; F:GO:0005524; C:GO:0009365; P:GO:0000160; C:GO:0016021; F:GO:0046983; P:GO:0023014	F:phosphorelay sensor kinase activity; F:ATP binding; C:protein histidine kinase complex; P:phosphorelay signal transduction system; C:integral component of membrane; F:protein dimerization activity; P:signal transduction by protein phosphorylation
JDDNEILB_00190	geranylgeranyl reductase family protein	1206	2	F:GO:0016628; P:GO:0055114	F:oxidoreductase activity, acting on the CH-CH group of donors, NAD or NADP as acceptor; P:oxidation-reduction process
JDDNEILB_00191	dipeptidase	1362	2	P:GO:0008152; F:GO:0016787	P:metabolic process; F:hydrolase activity
JDDNEILB_00192	nudix domain-containing protein	1035	2	P:GO:0008152; F:GO:0016787	P:metabolic process; F:hydrolase activity
JDDNEILB_00193	carbohydrate abc transporter permease	921	4	C:GO:0016021; P:GO:0006810; C:GO:0005886; F:GO:0005215	C:integral component of membrane; P:transport; C:plasma membrane; F:transporter activity
JDDNEILB_00194	sugar abc transporter permease	915	4	C:GO:0016021; P:GO:0006810; C:GO:0005886; F:GO:0005215	C:integral component of membrane; P:transport; C:plasma membrane; F:transporter activity
JDDNEILB_00195	carbohydrate abc transporter substrate-binding protein	1284	2	P:GO:0006810; F:GO:0005215	P:transport; F:transporter activity
JDDNEILB_00196	alpha-galactosidase	2058	2	P:GO:0005975; F:GO:0004553	P:carbohydrate metabolic process; F:hydrolase activity, hydrolyzing O-glycosyl compounds
JDDNEILB_00197	serine threonine protein kinase	1608
JDDNEILB_00198	rok family protein	978
JDDNEILB_00199	family transcriptional regulator	1068
JDDNEILB_00200	hypothetical protein [Streptomyces rapamycinicus]	453
JDDNEILB_00201	alpha beta hydrolase	873
JDDNEILB_00202	shoct domain-containing protein	384
JDDNEILB_00204	aromatic ring-opening dioxygenase	1212
JDDNEILB_00205	aldolase	1293
JDDNEILB_00206	electron transfer flavoprotein subunit alpha family protein	963	3	P:GO:0006118; F:GO:0050660; F:GO:0009055	P:obsolete electron transport; F:flavin adenine dinucleotide binding; F:electron carrier activity
JDDNEILB_00207	electron transfer flavoprotein subunit beta family protein	786	2	P:GO:0006118; F:GO:0009055	P:obsolete electron transport; F:electron carrier activity
JDDNEILB_00208	flavin reductase family protein	507	3	F:GO:0042602; F:GO:0010181; P:GO:0055114	F:riboflavin reductase (NADPH) activity; F:FMN binding; P:oxidation-reduction process
JDDNEILB_00209	thioredoxin family protein	327	1	P:GO:0045454	P:cell redox homeostasis
JDDNEILB_00210	1-acyl-sn-glycerol-3-phosphate acyltransferase	732	2	F:GO:0016746; P:GO:0008152	F:transferase activity, transferring acyl groups; P:metabolic process
JDDNEILB_00211	low specificity l-threonine aldolase	1062	3	F:GO:0030170; F:GO:0016829; P:GO:0006520	F:pyridoxal phosphate binding; F:lyase activity; P:cellular amino acid metabolic process
JDDNEILB_00212	sdr family nad -dependent oxidoreductase	840	2	F:GO:0016491; P:GO:0055114	F:oxidoreductase activity; P:oxidation-reduction process
JDDNEILB_00213	hypothetical protein [Streptomyces rapamycinicus]	1398
JDDNEILB_00214	glycerophosphodiester phosphodiesterase	684
JDDNEILB_00215	gnat family n-acetyltransferase	558
JDDNEILB_00216	glyoxalase bleomycin resistance dioxygenase family protein	393	2	F:GO:0051213; P:GO:0055114	F:dioxygenase activity; P:oxidation-reduction process
JDDNEILB_00217	ppox class f420-dependent oxidoreductase	420	5	F:GO:0004733; P:GO:0042823; P:GO:0008615; F:GO:0010181; P:GO:0055114	F:pyridoxamine-phosphate oxidase activity; P:pyridoxal phosphate biosynthetic process; P:pyridoxine biosynthetic process; F:FMN binding; P:oxidation-reduction process
JDDNEILB_00218	duf5134 domain-containing protein	615
JDDNEILB_00219	m56 family metallopeptidase	936	3	C:GO:0016020; P:GO:0006508; F:GO:0004222	C:membrane; P:proteolysis; F:metalloendopeptidase activity
JDDNEILB_00220	phosphatase pap2 family protein	690	3	F:GO:0003824; C:GO:0016020; P:GO:0008152	F:catalytic activity; C:membrane; P:metabolic process
JDDNEILB_00221	pirin family protein	969
JDDNEILB_00222	hypothetical protein M271_42925 [Streptomyces rapamycinicus NRRL 5491]	1494
JDDNEILB_00223	undecaprenyl-diphosphate phosphatase	837	7	P:GO:0008360; P:GO:0009252; C:GO:0016021; P:GO:0046677; F:GO:0050380; P:GO:0016311; C:GO:0005886	P:regulation of cell shape; P:peptidoglycan biosynthetic process; C:integral component of membrane; P:response to antibiotic; F:undecaprenyl-diphosphatase activity; P:dephosphorylation; C:plasma membrane
JDDNEILB_00224	glycosyltransferase family 4 protein	1227	2	P:GO:0009058; F:GO:0016740	P:biosynthetic process; F:transferase activity
JDDNEILB_00225	family transcriptional regulator	378	2	F:GO:0003677; P:GO:0045892	F:DNA binding; P:negative regulation of transcription, DNA-templated
JDDNEILB_00226	m56 family metallopeptidase	933	3	C:GO:0016020; P:GO:0006508; F:GO:0004222	C:membrane; P:proteolysis; F:metalloendopeptidase activity
JDDNEILB_00227	molybdopterin-dependent oxidoreductase	4368	8	P:GO:0006118; F:GO:0010181; F:GO:0016491; F:GO:0005506; F:GO:0009055; F:GO:0030151; P:GO:0055114; F:GO:0051536	P:obsolete electron transport; F:FMN binding; F:oxidoreductase activity; F:iron ion binding; F:electron carrier activity; F:molybdenum ion binding; P:oxidation-reduction process; F:iron-sulfur cluster binding
JDDNEILB_00228	helix-turn-helix domain-containing protein	318
JDDNEILB_00229	hypothetical protein [Streptomyces rapamycinicus]	465
JDDNEILB_00230	duf1707 and duf2154 domain-containing protein	591
JDDNEILB_00231	metalloregulator family transcription factor	888	5	F:GO:0003677; C:GO:0005667; F:GO:0003700; P:GO:0006355; P:GO:0006355	F:DNA binding; C:transcription factor complex; F:transcription factor activity, sequence-specific DNA binding; P:regulation of transcription, DNA-templated; P:regulation of transcription, DNA-templated
JDDNEILB_00232	abc transporter atp-binding protein	201
JDDNEILB_00233	3-dehydroquinate synthase	1059	6	P:GO:0009094; F:GO:0003856; P:GO:0000162; C:GO:0005737; P:GO:0006571; P:GO:0009423	P:L-phenylalanine biosynthetic process; F:3-dehydroquinate synthase activity; P:tryptophan biosynthetic process; C:cytoplasm; P:tyrosine biosynthetic process; P:chorismate biosynthetic process
JDDNEILB_00234	family transcriptional regulator	642	2	F:GO:0003677; P:GO:0006355	F:DNA binding; P:regulation of transcription, DNA-templated
JDDNEILB_00235	lvivd repeat-containing protein	1482
JDDNEILB_00236	duf305 domain-containing protein	684
JDDNEILB_00237	nadp oxidoreductase	1344
JDDNEILB_00238	purine permease	1389	3	P:GO:0055085; C:GO:0016021; F:GO:0005215	P:transmembrane transport; C:integral component of membrane; F:transporter activity
JDDNEILB_00239	helix-turn-helix transcriptional regulator	402	5	F:GO:0003677; C:GO:0005667; F:GO:0003700; P:GO:0006355; P:GO:0006355	F:DNA binding; C:transcription factor complex; F:transcription factor activity, sequence-specific DNA binding; P:regulation of transcription, DNA-templated; P:regulation of transcription, DNA-templated
JDDNEILB_00240	nadh:flavin oxidoreductase nadh oxidase	1080	3	F:GO:0010181; F:GO:0016491; P:GO:0055114	F:FMN binding; F:oxidoreductase activity; P:oxidation-reduction process
JDDNEILB_00241	glycosyl hydrolase	1089
JDDNEILB_00242	uracil-dna glycosylase	678	3	F:GO:0004844; P:GO:0006284; C:GO:0005737	F:uracil DNA N-glycosylase activity; P:base-excision repair; C:cytoplasm
JDDNEILB_00243	duf2510 domain-containing protein	822
JDDNEILB_00244	atpase	1173
JDDNEILB_00245	hypothetical protein D3C57_100855 [Streptomyces rapamycinicus NRRL 5491]	1059
JDDNEILB_00246	lactonase family protein	1029
JDDNEILB_00247	had family phosphatase	681	2	P:GO:0008152; F:GO:0016787	P:metabolic process; F:hydrolase activity
JDDNEILB_00248	d-alanyl-d-alanine carboxypeptidase	942	2	F:GO:0009002; P:GO:0006508	F:serine-type D-Ala-D-Ala carboxypeptidase activity; P:proteolysis
JDDNEILB_00249	duf1996 domain-containing protein	1431
JDDNEILB_00250	d-alanyl-d-alanine carboxypeptidase d-alanyl-d-alanine-endopeptidase	1344	2	P:GO:0006508; F:GO:0004185	P:proteolysis; F:serine-type carboxypeptidase activity
JDDNEILB_00251	sdr family nad -dependent oxidoreductase	168	3	F:GO:0016491; P:GO:0008152; P:GO:0055114	F:oxidoreductase activity; P:metabolic process; P:oxidation-reduction process
JDDNEILB_00252	family transcriptional regulator	351	3	F:GO:0003677; P:GO:0006351; P:GO:0006355	F:DNA binding; P:transcription, DNA-templated; P:regulation of transcription, DNA-templated
JDDNEILB_00253	family protein	420
JDDNEILB_00254	abc transporter permease	333	4	C:GO:0016021; P:GO:0006810; C:GO:0005886; F:GO:0005215	C:integral component of membrane; P:transport; C:plasma membrane; F:transporter activity
JDDNEILB_00255	abc transporter permease	312	4	C:GO:0016021; P:GO:0006810; C:GO:0005886; F:GO:0005215	C:integral component of membrane; P:transport; C:plasma membrane; F:transporter activity
JDDNEILB_00256	transposase	1242
JDDNEILB_00257	abc transporter substrate-binding protein	570	4	P:GO:0006790; C:GO:0016020; P:GO:0006810; F:GO:0005215	P:sulfur compound metabolic process; C:membrane; P:transport; F:transporter activity
JDDNEILB_00258	atp-binding protein	465	1	F:GO:0005524	F:ATP binding
JDDNEILB_00259	family transcriptional regulator	789	2	F:GO:0003677; P:GO:0045892	F:DNA binding; P:negative regulation of transcription, DNA-templated
JDDNEILB_00260	duf418 domain-containing protein	1272
JDDNEILB_00261	chitin-binding protein	519	1	C:GO:0019028	C:viral capsid
JDDNEILB_00262	lycopene cyclase	2763	1	P:GO:0055114	P:oxidation-reduction process
JDDNEILB_00263	rrf2 family transcriptional regulator	465
JDDNEILB_00264	maleylpyruvate isomerase family protein	627
JDDNEILB_00265	chat domain-containing protein	3162
JDDNEILB_00266	ppox class f420-dependent oxidoreductase	441	5	F:GO:0004733; P:GO:0042823; P:GO:0008615; F:GO:0010181; P:GO:0055114	F:pyridoxamine-phosphate oxidase activity; P:pyridoxal phosphate biosynthetic process; P:pyridoxine biosynthetic process; F:FMN binding; P:oxidation-reduction process
JDDNEILB_00267	8 family llm class oxidoreductase	978	2	F:GO:0016705; P:GO:0055114	F:oxidoreductase activity, acting on paired donors, with incorporation or reduction of molecular oxygen; P:oxidation-reduction process
JDDNEILB_00268	sulfatase	1536	2	F:GO:0008449; P:GO:0006027	F:N-acetylglucosamine-6-sulfatase activity; P:glycosaminoglycan catabolic process
JDDNEILB_00269	is630 family transposase	540
JDDNEILB_00270	sdr family oxidoreductase	732
JDDNEILB_00271	family transcriptional regulator	858	5	F:GO:0003677; C:GO:0005667; F:GO:0003700; P:GO:0006355; P:GO:0006355	F:DNA binding; C:transcription factor complex; F:transcription factor activity, sequence-specific DNA binding; P:regulation of transcription, DNA-templated; P:regulation of transcription, DNA-templated
JDDNEILB_00272	family protein	561
JDDNEILB_00273	aconitate hydratase	1980	1	P:GO:0008152	P:metabolic process
JDDNEILB_00274	family 43 glycosylhydrolase	1332	2	P:GO:0005975; F:GO:0004553	P:carbohydrate metabolic process; F:hydrolase activity, hydrolyzing O-glycosyl compounds
JDDNEILB_00275	phosphonate abc transporter atp-binding protein	450	6	F:GO:0005524; P:GO:0006200; P:GO:0015716; P:GO:0015748; F:GO:0015416; C:GO:0005886	F:ATP binding; P:obsolete ATP catabolic process; P:organic phosphonate transport; P:organophosphate ester transport; F:organic phosphonate transmembrane-transporting ATPase activity; C:plasma membrane
JDDNEILB_00276	polyphosphate kinase 2	945	4	P:GO:0006119; C:GO:0009358; F:GO:0008976; P:GO:0006799	P:oxidative phosphorylation; C:polyphosphate kinase complex; F:polyphosphate kinase activity; P:polyphosphate biosynthetic process
JDDNEILB_00277	membrane protein	234
JDDNEILB_00278	inorganic phosphate transporter	1155	4	F:GO:0005315; P:GO:0055085; P:GO:0006817; C:GO:0016020	F:inorganic phosphate transmembrane transporter activity; P:transmembrane transport; P:phosphate ion transport; C:membrane
JDDNEILB_00279	alpha beta hydrolase	1017	2	P:GO:0008152; F:GO:0016787	P:metabolic process; F:hydrolase activity
JDDNEILB_00280	response regulator transcription factor	606	8	F:GO:0003677; C:GO:0005667; F:GO:0003700; P:GO:0000160; P:GO:0006355; P:GO:0006355; P:GO:0035556; F:GO:0000156	F:DNA binding; C:transcription factor complex; F:transcription factor activity, sequence-specific DNA binding; P:phosphorelay signal transduction system; P:regulation of transcription, DNA-templated; P:regulation of transcription, DNA-templated; P:intracellular signal transduction; F:phosphorelay response regulator activity
JDDNEILB_00281	sensor histidine kinase	1230	7	F:GO:0000155; F:GO:0005524; C:GO:0009365; P:GO:0000160; C:GO:0016021; F:GO:0046983; P:GO:0023014	F:phosphorelay sensor kinase activity; F:ATP binding; C:protein histidine kinase complex; P:phosphorelay signal transduction system; C:integral component of membrane; F:protein dimerization activity; P:signal transduction by protein phosphorylation
JDDNEILB_00282	abc transporter permease	816	4	F:GO:0005524; F:GO:0042626; P:GO:0055085; C:GO:0016020	F:ATP binding; F:ATPase activity, coupled to transmembrane movement of substances; P:transmembrane transport; C:membrane
JDDNEILB_00283	abc transporter atp-binding protein	972	3	F:GO:0016887; F:GO:0005524; P:GO:0006200	F:ATPase activity; F:ATP binding; P:obsolete ATP catabolic process
JDDNEILB_00284	aspartate aminotransferase family protein	1287	3	F:GO:0030170; F:GO:0008483; P:GO:0008152	F:pyridoxal phosphate binding; F:transaminase activity; P:metabolic process
JDDNEILB_00285	family transcriptional regulator	960	5	F:GO:0003677; C:GO:0005667; F:GO:0003700; P:GO:0006355; P:GO:0006355	F:DNA binding; C:transcription factor complex; F:transcription factor activity, sequence-specific DNA binding; P:regulation of transcription, DNA-templated; P:regulation of transcription, DNA-templated
JDDNEILB_00286	alpha beta hydrolase	732
JDDNEILB_00287	glutamine synthetase	1356	3	P:GO:0009252; P:GO:0006542; F:GO:0004356	P:peptidoglycan biosynthetic process; P:glutamine biosynthetic process; F:glutamate-ammonia ligase activity
JDDNEILB_00288	family transcriptional regulator	576	5	F:GO:0003677; C:GO:0005667; F:GO:0003700; P:GO:0006355; P:GO:0006355	F:DNA binding; C:transcription factor complex; F:transcription factor activity, sequence-specific DNA binding; P:regulation of transcription, DNA-templated; P:regulation of transcription, DNA-templated
JDDNEILB_00289	aldehyde dehydrogenase	1512	2	P:GO:0055114; F:GO:0016620	P:oxidation-reduction process; F:oxidoreductase activity, acting on the aldehyde or oxo group of donors, NAD or NADP as acceptor
JDDNEILB_00290	catechol -dioxygenase	930	4	P:GO:0006725; F:GO:0051213; F:GO:0008198; P:GO:0055114	P:cellular aromatic compound metabolic process; F:dioxygenase activity; F:ferrous iron binding; P:oxidation-reduction process
JDDNEILB_00291	5-carboxymethyl-2-hydroxymuconate isomerase	849	2	P:GO:0008152; F:GO:0016787	P:metabolic process; F:hydrolase activity
JDDNEILB_00292	aspartate aminotransferase family protein	1362	4	F:GO:0030170; F:GO:0008483; P:GO:0019752; F:GO:0016831	F:pyridoxal phosphate binding; F:transaminase activity; P:carboxylic acid metabolic process; F:carboxy-lyase activity
JDDNEILB_00293	acetoacetate decarboxylase family protein	807	2	P:GO:0008152; F:GO:0016831	P:metabolic process; F:carboxy-lyase activity
JDDNEILB_00294	family transcriptional regulator	756	5	F:GO:0003677; C:GO:0005667; F:GO:0003700; P:GO:0006355; P:GO:0006355	F:DNA binding; C:transcription factor complex; F:transcription factor activity, sequence-specific DNA binding; P:regulation of transcription, DNA-templated; P:regulation of transcription, DNA-templated
JDDNEILB_00295	tigr03364 family fad-dependent oxidoreductase	1125	2	F:GO:0016491; P:GO:0055114	F:oxidoreductase activity; P:oxidation-reduction process
JDDNEILB_00296	had hydrolase-like protein	705	2	P:GO:0008152; F:GO:0016787	P:metabolic process; F:hydrolase activity
JDDNEILB_00297	glycoside hydrolase family 95 protein	2418
JDDNEILB_00298	domain-containing protein	804	2	P:GO:0008152; F:GO:0016787	P:metabolic process; F:hydrolase activity
JDDNEILB_00299	carbohydrate-binding protein	600
JDDNEILB_00300	gfo idh family oxidoreductase	1194	2	F:GO:0016491; P:GO:0055114	F:oxidoreductase activity; P:oxidation-reduction process
JDDNEILB_00301	mandelate racemase	207	2	P:GO:0009063; F:GO:0003824	P:cellular amino acid catabolic process; F:catalytic activity
JDDNEILB_00302	family transcriptional regulator	795	2	F:GO:0003677; P:GO:0006355	F:DNA binding; P:regulation of transcription, DNA-templated
JDDNEILB_00303	alpha-mannosidase	1812
JDDNEILB_00304	methyltransferase domain-containing protein	852	3	F:GO:0008171; F:GO:0046872; P:GO:0032259	F:O-methyltransferase activity; F:metal ion binding; P:methylation
JDDNEILB_00305	molybdopterin-dependent oxidoreductase	243	3	P:GO:0006118; F:GO:0009055; P:GO:0055114	P:obsolete electron transport; F:electron carrier activity; P:oxidation-reduction process
JDDNEILB_00306	hypothetical protein [Streptomyces rapamycinicus]	660
JDDNEILB_00307	helix-turn-helix transcriptional regulator	846	5	C:GO:0005667; F:GO:0003700; P:GO:0006355; F:GO:0043565; P:GO:0006355	C:transcription factor complex; F:transcription factor activity, sequence-specific DNA binding; P:regulation of transcription, DNA-templated; F:sequence-specific DNA binding; P:regulation of transcription, DNA-templated
JDDNEILB_00308	hypothetical protein [Streptomyces rapamycinicus]	210
JDDNEILB_00309	5-methyltetrahydropteroyltriglutamate--homocysteine s-methyltransferase	2319	4	P:GO:0009086; F:GO:0008270; F:GO:0003871; P:GO:0032259	P:methionine biosynthetic process; F:zinc ion binding; F:5-methyltetrahydropteroyltriglutamate-homocysteine S-methyltransferase activity; P:methylation
JDDNEILB_00310	helix-turn-helix domain-containing protein	867
JDDNEILB_00311	sdr family nad -dependent oxidoreductase	933
JDDNEILB_00312	epoxide hydrolase	1158	2	P:GO:0008152; F:GO:0033961	P:metabolic process; F:cis-stilbene-oxide hydrolase activity
JDDNEILB_00313	helix-turn-helix transcriptional regulator	900	5	C:GO:0005667; F:GO:0003700; P:GO:0006355; F:GO:0043565; P:GO:0006355	C:transcription factor complex; F:transcription factor activity, sequence-specific DNA binding; P:regulation of transcription, DNA-templated; F:sequence-specific DNA binding; P:regulation of transcription, DNA-templated
JDDNEILB_00314	lrp family transcriptional regulator	441	5	C:GO:0005667; F:GO:0003700; P:GO:0006355; F:GO:0043565; P:GO:0006355	C:transcription factor complex; F:transcription factor activity, sequence-specific DNA binding; P:regulation of transcription, DNA-templated; F:sequence-specific DNA binding; P:regulation of transcription, DNA-templated
JDDNEILB_00315	indolepyruvate ferredoxin oxidoreductase family protein	3516
JDDNEILB_00316	acyl- dehydrogenase	1140	4	F:GO:0003995; P:GO:0006118; F:GO:0050660; P:GO:0055114	F:acyl-CoA dehydrogenase activity; P:obsolete electron transport; F:flavin adenine dinucleotide binding; P:oxidation-reduction process
JDDNEILB_00317	hypothetical protein D3C57_101215 [Streptomyces rapamycinicus NRRL 5491]	588
JDDNEILB_00318	family transcriptional regulator	918	3	F:GO:0005488; P:GO:0044238; P:GO:0071704	F:binding; P:primary metabolic process; P:organic substance metabolic process
JDDNEILB_00319	phosphoglycerate dehydrogenase	939	2	F:GO:0048037; P:GO:0008152	F:cofactor binding; P:metabolic process
JDDNEILB_00320	glucose-6-phosphate isomerase	582	8	P:GO:0006094; F:GO:0004347; C:GO:0005737; F:GO:0005506; P:GO:0006098; P:GO:0006096; P:GO:0005982; P:GO:0005985	P:gluconeogenesis; F:glucose-6-phosphate isomerase activity; C:cytoplasm; F:iron ion binding; P:pentose-phosphate shunt; P:glycolytic process; P:starch metabolic process; P:sucrose metabolic process
JDDNEILB_00321	shikimate dehydrogenase	963
JDDNEILB_00322	glycerol kinase	1500	6	P:GO:0006072; F:GO:0005524; P:GO:0046486; F:GO:0004370; P:GO:0019563; P:GO:0016310	P:glycerol-3-phosphate metabolic process; F:ATP binding; P:glycerolipid metabolic process; F:glycerol kinase activity; P:glycerol catabolic process; P:phosphorylation
JDDNEILB_00323	alcohol dehydrogenase catalytic domain-containing protein	1092	1	F:GO:0046872	F:metal ion binding
JDDNEILB_00324	galactitol-1-phosphate 5-dehydrogenase	1089	3	F:GO:0008270; F:GO:0016491; P:GO:0055114	F:zinc ion binding; F:oxidoreductase activity; P:oxidation-reduction process
JDDNEILB_00325	sdr family oxidoreductase	837	2	F:GO:0016491; P:GO:0055114	F:oxidoreductase activity; P:oxidation-reduction process
JDDNEILB_00326	bifunctional 4-hydroxy-2-oxoglutarate aldolase 2-dehydro-3-deoxy-phosphogluconate aldolase	645	1	F:GO:0003824	F:catalytic activity
JDDNEILB_00327	mbl fold metallo-hydrolase	900
JDDNEILB_00328	sugar abc transporter atp-binding protein	828	3	F:GO:0016887; F:GO:0005524; P:GO:0006200	F:ATPase activity; F:ATP binding; P:obsolete ATP catabolic process
JDDNEILB_00329	abc transporter permease	1038
JDDNEILB_00330	sugar abc transporter substrate-binding protein	1056
JDDNEILB_00331	atp-binding protein	525
JDDNEILB_00332	family transcriptional regulator	792
JDDNEILB_00333	transketolase	987
JDDNEILB_00334	transketolase	861
JDDNEILB_00335	alcohol dehydrogenase catalytic domain-containing protein	1101
JDDNEILB_00336	mhs family mfs transporter	1386
JDDNEILB_00337	sdr family oxidoreductase	765	1	P:GO:0008152	P:metabolic process
JDDNEILB_00338	sdr family nad -dependent oxidoreductase	828	1	P:GO:0008152	P:metabolic process
JDDNEILB_00339	zinc-dependent alcohol dehydrogenase family protein	1020
JDDNEILB_00340	alcohol dehydrogenase catalytic domain-containing protein	1017
JDDNEILB_00341	sdr family oxidoreductase	717
JDDNEILB_00342	family transcriptional regulator	789
JDDNEILB_00343	xylulokinase	1512
JDDNEILB_00344	smp-30 gluconolactonase lre family protein	972	3	P:GO:0008152; F:GO:0004341; F:GO:0016787	P:metabolic process; F:gluconolactonase activity; F:hydrolase activity
JDDNEILB_00345	alcohol dehydrogenase catalytic domain-containing protein	1056	3	F:GO:0008270; F:GO:0016491; P:GO:0055114	F:zinc ion binding; F:oxidoreductase activity; P:oxidation-reduction process
JDDNEILB_00346	galactose mutarotase	1062	4	P:GO:0005975; F:GO:0003824; F:GO:0030246; F:GO:0016853	P:carbohydrate metabolic process; F:catalytic activity; F:carbohydrate binding; F:isomerase activity
JDDNEILB_00347	sdr family oxidoreductase	786	2	P:GO:0006098; F:GO:0047936	P:pentose-phosphate shunt; F:glucose 1-dehydrogenase [NAD(P)] activity
JDDNEILB_00348	sugar abc transporter substrate-binding protein	1011
JDDNEILB_00349	abc transporter permease	1038
JDDNEILB_00350	sugar abc transporter atp-binding protein	1560
JDDNEILB_00351	tigr03571 family llm class oxidoreductase	1014	3	F:GO:0016705; P:GO:0055114; F:GO:0004497	F:oxidoreductase activity, acting on paired donors, with incorporation or reduction of molecular oxygen; P:oxidation-reduction process; F:monooxygenase activity
JDDNEILB_00352	aldo keto reductase	825	2	F:GO:0016491; P:GO:0055114	F:oxidoreductase activity; P:oxidation-reduction process
JDDNEILB_00353	heme-binding protein	426
JDDNEILB_00354	mfs transporter	1206	2	P:GO:0055085; C:GO:0016021	P:transmembrane transport; C:integral component of membrane
JDDNEILB_00355	family transcriptional regulator	540	5	F:GO:0003677; C:GO:0005667; F:GO:0003700; P:GO:0006355; P:GO:0006355	F:DNA binding; C:transcription factor complex; F:transcription factor activity, sequence-specific DNA binding; P:regulation of transcription, DNA-templated; P:regulation of transcription, DNA-templated
JDDNEILB_00356	family transcriptional regulator	939	5	F:GO:0003677; C:GO:0005667; F:GO:0003700; P:GO:0006355; P:GO:0006355	F:DNA binding; C:transcription factor complex; F:transcription factor activity, sequence-specific DNA binding; P:regulation of transcription, DNA-templated; P:regulation of transcription, DNA-templated
JDDNEILB_00357	aldo keto reductase	1011
JDDNEILB_00358	srpbcc family protein	429
JDDNEILB_00359	nad -binding protein	2034
JDDNEILB_00360	alpha-keto acid decarboxylase family protein	1848
JDDNEILB_00361	nematocidal protein	507
JDDNEILB_00362	translation initiation factor if-2	792
JDDNEILB_00363	epoxide hydrolase	1176	2	P:GO:0008152; F:GO:0033961	P:metabolic process; F:cis-stilbene-oxide hydrolase activity
JDDNEILB_00364	cgnr zinc finger domain-containing protein	585
JDDNEILB_00365	nuclear transport factor 2 family protein	393
JDDNEILB_00366	hypothetical protein [Streptomyces rapamycinicus]	486
JDDNEILB_00367	---NA---	96
JDDNEILB_00368	m1 family metallopeptidase	609	4	F:GO:0008270; P:GO:0006508; F:GO:0004177; F:GO:0008237	F:zinc ion binding; P:proteolysis; F:aminopeptidase activity; F:metallopeptidase activity
JDDNEILB_00369	response regulator transcription factor	687	8	F:GO:0003677; C:GO:0005667; F:GO:0003700; P:GO:0000160; P:GO:0006355; P:GO:0006355; P:GO:0035556; F:GO:0000156	F:DNA binding; C:transcription factor complex; F:transcription factor activity, sequence-specific DNA binding; P:phosphorelay signal transduction system; P:regulation of transcription, DNA-templated; P:regulation of transcription, DNA-templated; P:intracellular signal transduction; F:phosphorelay response regulator activity
JDDNEILB_00370	abc transporter atp-binding protein	861	3	F:GO:0016887; F:GO:0005524; P:GO:0006200	F:ATPase activity; F:ATP binding; P:obsolete ATP catabolic process
JDDNEILB_00371	iron chelate uptake abc transporter family permease subunit	1044	4	C:GO:0016021; P:GO:0006810; C:GO:0005886; F:GO:0005215	C:integral component of membrane; P:transport; C:plasma membrane; F:transporter activity
JDDNEILB_00372	abc transporter substrate-binding protein	1041
JDDNEILB_00373	rna polymerase sigma-70 factor	957	7	F:GO:0003677; F:GO:0016987; C:GO:0005667; F:GO:0003700; P:GO:0006355; P:GO:0006352; P:GO:0006355	F:DNA binding; F:sigma factor activity; C:transcription factor complex; F:transcription factor activity, sequence-specific DNA binding; P:regulation of transcription, DNA-templated; P:DNA-templated transcription, initiation; P:regulation of transcription, DNA-templated
JDDNEILB_00374	carboxymuconolactone decarboxylase family protein	474	5	F:GO:0004601; P:GO:0006979; P:GO:0006804; P:GO:0055114; F:GO:0051920	F:peroxidase activity; P:response to oxidative stress; P:obsolete peroxidase reaction; P:oxidation-reduction process; F:peroxiredoxin activity
JDDNEILB_00375	ig-like domain repeat protein	375
JDDNEILB_00376	duf2165 domain-containing protein	540
JDDNEILB_00377	duf1996 domain-containing protein	945
JDDNEILB_00378	duf305 domain-containing protein	612
JDDNEILB_00379	serine threonine protein kinase	1869
JDDNEILB_00380	polysaccharide lyase family 7 protein	783
JDDNEILB_00381	fha domain-containing protein	792
JDDNEILB_00382	hypothetical protein [Streptomyces rapamycinicus]	450
JDDNEILB_00383	family transcriptional regulator	774	2	F:GO:0003677; P:GO:0006355	F:DNA binding; P:regulation of transcription, DNA-templated
JDDNEILB_00384	family transcriptional regulator	663	2	F:GO:0003677; P:GO:0006355	F:DNA binding; P:regulation of transcription, DNA-templated
JDDNEILB_00385	nadph-dependent f420 reductase	771
JDDNEILB_00386	fumarylacetoacetate hydrolase	819	3	F:GO:0003824; P:GO:0008152; F:GO:0016787	F:catalytic activity; P:metabolic process; F:hydrolase activity
JDDNEILB_00387	alcohol dehydrogenase catalytic domain-containing protein	1107	3	F:GO:0008270; F:GO:0016491; P:GO:0055114	F:zinc ion binding; F:oxidoreductase activity; P:oxidation-reduction process
JDDNEILB_00388	aldehyde dehydrogenase (nadp(+))	1437	2	P:GO:0055114; F:GO:0016620	P:oxidation-reduction process; F:oxidoreductase activity, acting on the aldehyde or oxo group of donors, NAD or NADP as acceptor
JDDNEILB_00389	alpha-hydroxy-acid oxidizing protein	1275	3	F:GO:0010181; F:GO:0016491; P:GO:0055114	F:FMN binding; F:oxidoreductase activity; P:oxidation-reduction process
JDDNEILB_00390	sdr family oxidoreductase	774
JDDNEILB_00391	mhs family mfs transporter	1434	3	P:GO:0055085; F:GO:0022857; C:GO:0016021	P:transmembrane transport; F:transmembrane transporter activity; C:integral component of membrane
JDDNEILB_00392	n-acyl homoserine lactonase family protein	819	2	P:GO:0008152; F:GO:0016787	P:metabolic process; F:hydrolase activity
JDDNEILB_00393	iron-containing alcohol dehydrogenase	1290	3	F:GO:0046872; F:GO:0016491; P:GO:0055114	F:metal ion binding; F:oxidoreductase activity; P:oxidation-reduction process
JDDNEILB_00394	zinc ribbon domain-containing protein	489
JDDNEILB_00395	llm class flavin-dependent oxidoreductase	1020	3	F:GO:0016705; P:GO:0055114; F:GO:0004497	F:oxidoreductase activity, acting on paired donors, with incorporation or reduction of molecular oxygen; P:oxidation-reduction process; F:monooxygenase activity
JDDNEILB_00396	llm class flavin-dependent oxidoreductase	1164
JDDNEILB_00397	heavy metal translocating p-type atpase	561
JDDNEILB_00398	fad-dependent oxidoreductase	1308
JDDNEILB_00399	family transcriptional regulator	795	2	F:GO:0003677; P:GO:0006355	F:DNA binding; P:regulation of transcription, DNA-templated
JDDNEILB_00400	llm class flavin-dependent oxidoreductase	1422
JDDNEILB_00401	flavin reductase family protein	549
JDDNEILB_00402	hypothetical protein [Streptomyces rapamycinicus]	534
JDDNEILB_00403	oxidoreductase	852	5	C:GO:0005835; P:GO:0042967; F:GO:0004316; P:GO:0055114; P:GO:0006633	C:fatty acid synthase complex; P:acyl-carrier-protein biosynthetic process; F:3-oxoacyl-[acyl-carrier-protein] reductase (NADPH) activity; P:oxidation-reduction process; P:fatty acid biosynthetic process
JDDNEILB_00404	family transcriptional regulator	597	2	F:GO:0003677; P:GO:0006355	F:DNA binding; P:regulation of transcription, DNA-templated
JDDNEILB_00405	family rna polymerase sigma factor	822
JDDNEILB_00406	duf5133 domain-containing protein	231
JDDNEILB_00407	lrp family transcriptional regulator	588	5	C:GO:0005667; F:GO:0003700; P:GO:0006355; F:GO:0043565; P:GO:0006355	C:transcription factor complex; F:transcription factor activity, sequence-specific DNA binding; P:regulation of transcription, DNA-templated; F:sequence-specific DNA binding; P:regulation of transcription, DNA-templated
JDDNEILB_00408	threonine serine dehydratase	1014
JDDNEILB_00409	alpha beta fold hydrolase	834	2	P:GO:0008152; F:GO:0016787	P:metabolic process; F:hydrolase activity
JDDNEILB_00410	helix-turn-helix domain-containing protein	972	5	C:GO:0005667; F:GO:0003700; P:GO:0006355; F:GO:0043565; P:GO:0006355	C:transcription factor complex; F:transcription factor activity, sequence-specific DNA binding; P:regulation of transcription, DNA-templated; F:sequence-specific DNA binding; P:regulation of transcription, DNA-templated
JDDNEILB_00411	wyl domain-containing protein	684
JDDNEILB_00412	nad h-binding protein	885
JDDNEILB_00413	family protein	399
JDDNEILB_00414	abc transporter atp-binding protein	1557	4	F:GO:0016887; F:GO:0005524; P:GO:0006200; P:GO:0015833	F:ATPase activity; F:ATP binding; P:obsolete ATP catabolic process; P:peptide transport
JDDNEILB_00415	pyridoxal-phosphate dependent enzyme	1350
JDDNEILB_00416	hypothetical protein [Streptomyces rapamycinicus]	825
JDDNEILB_00417	atp-grasp domain-containing protein	1257
JDDNEILB_00418	alpha beta hydrolase	1524
JDDNEILB_00419	mfs transporter	1512	2	P:GO:0055085; C:GO:0016021	P:transmembrane transport; C:integral component of membrane
JDDNEILB_00420	atp-binding cassette domain-containing protein	915	3	F:GO:0016887; F:GO:0005524; P:GO:0006200	F:ATPase activity; F:ATP binding; P:obsolete ATP catabolic process
JDDNEILB_00421	abc transporter permease	876	1	C:GO:0016021	C:integral component of membrane
JDDNEILB_00422	response regulator transcription factor	705	6	F:GO:0003677; P:GO:0000160; P:GO:0006355; P:GO:0006355; P:GO:0035556; F:GO:0000156	F:DNA binding; P:phosphorelay signal transduction system; P:regulation of transcription, DNA-templated; P:regulation of transcription, DNA-templated; P:intracellular signal transduction; F:phosphorelay response regulator activity
JDDNEILB_00423	hamp domain-containing histidine kinase	1518
JDDNEILB_00424	mfs transporter	1227
JDDNEILB_00425	monooxygenase	1506	2	P:GO:0055114; F:GO:0004497	P:oxidation-reduction process; F:monooxygenase activity
JDDNEILB_00426	family transcriptional regulator	642
JDDNEILB_00427	family protein	762
JDDNEILB_00428	-domain containing protein	222
JDDNEILB_00429	family transcriptional regulator	900
JDDNEILB_00430	polysaccharide deacetylase	909
JDDNEILB_00431	polysaccharide deacetylase	936	3	F:GO:0016810; P:GO:0005975; F:GO:0003824	F:hydrolase activity, acting on carbon-nitrogen (but not peptide) bonds; P:carbohydrate metabolic process; F:catalytic activity
JDDNEILB_00432	cobalamin-binding protein	927
JDDNEILB_00433	alpha-mannosidase	3123	4	F:GO:0004559; F:GO:0008270; P:GO:0006013; F:GO:0030246	F:alpha-mannosidase activity; F:zinc ion binding; P:mannose metabolic process; F:carbohydrate binding
JDDNEILB_00434	6-phospho-beta-glucosidase	1347	4	P:GO:0005975; F:GO:0016616; P:GO:0055114; F:GO:0004553	P:carbohydrate metabolic process; F:oxidoreductase activity, acting on the CH-OH group of donors, NAD or NADP as acceptor; P:oxidation-reduction process; F:hydrolase activity, hydrolyzing O-glycosyl compounds
JDDNEILB_00435	family transcriptional regulator	771
JDDNEILB_00436	carbohydrate kinase family protein	1050	4	F:GO:0004747; P:GO:0006098; P:GO:0006014; P:GO:0046835	F:ribokinase activity; P:pentose-phosphate shunt; P:D-ribose metabolic process; P:carbohydrate phosphorylation
JDDNEILB_00437	extracellular solute-binding protein	1281
JDDNEILB_00438	sugar abc transporter permease	984	4	C:GO:0016021; P:GO:0006810; C:GO:0005886; F:GO:0005215	C:integral component of membrane; P:transport; C:plasma membrane; F:transporter activity
JDDNEILB_00439	carbohydrate abc transporter permease	837	4	C:GO:0016021; P:GO:0008643; C:GO:0005886; F:GO:0005215	C:integral component of membrane; P:carbohydrate transport; C:plasma membrane; F:transporter activity
JDDNEILB_00440	duf4981 domain-containing protein	2562	7	P:GO:0046486; C:GO:0009341; P:GO:0006012; F:GO:0030246; F:GO:0004565; P:GO:0006027; P:GO:0006687	P:glycerolipid metabolic process; C:beta-galactosidase complex; P:galactose metabolic process; F:carbohydrate binding; F:beta-galactosidase activity; P:glycosaminoglycan catabolic process; P:glycosphingolipid metabolic process
JDDNEILB_00441	duf4981 domain-containing protein	513	7	P:GO:0046486; C:GO:0009341; P:GO:0006012; F:GO:0030246; F:GO:0004565; P:GO:0006027; P:GO:0006687	P:glycerolipid metabolic process; C:beta-galactosidase complex; P:galactose metabolic process; F:carbohydrate binding; F:beta-galactosidase activity; P:glycosaminoglycan catabolic process; P:glycosphingolipid metabolic process
JDDNEILB_00442	alpha-l-fucosidase	1269	2	F:GO:0004560; P:GO:0006004	F:alpha-L-fucosidase activity; P:fucose metabolic process
JDDNEILB_00443	alpha-l-fucosidase	1287
JDDNEILB_00444	carbohydrate abc transporter permease	267	4	C:GO:0016021; P:GO:0006810; C:GO:0005886; F:GO:0005215	C:integral component of membrane; P:transport; C:plasma membrane; F:transporter activity
JDDNEILB_00445	transcriptional regulator	804
JDDNEILB_00446	carbohydrate kinase	1641
JDDNEILB_00447	carbohydrate kinase	1488
JDDNEILB_00448	histidine phosphatase family protein	615
JDDNEILB_00449	family transcriptional regulator	486	5	F:GO:0003677; C:GO:0005667; F:GO:0003700; P:GO:0006355; P:GO:0006355	F:DNA binding; C:transcription factor complex; F:transcription factor activity, sequence-specific DNA binding; P:regulation of transcription, DNA-templated; P:regulation of transcription, DNA-templated
JDDNEILB_00450	sugar abc transporter atp-binding protein	1395	3	F:GO:0016887; F:GO:0005524; P:GO:0006200	F:ATPase activity; F:ATP binding; P:obsolete ATP catabolic process
JDDNEILB_00451	is200 is605 family element transposase accessory protein	1182
JDDNEILB_00452	abc transporter permease	882	4	C:GO:0016021; P:GO:0006810; C:GO:0005886; F:GO:0005215	C:integral component of membrane; P:transport; C:plasma membrane; F:transporter activity
JDDNEILB_00453	mandelate racemase muconate lactonizing enzyme family protein	774	2	P:GO:0009063; F:GO:0003824	P:cellular amino acid catabolic process; F:catalytic activity
JDDNEILB_00454	chitinase	1044
JDDNEILB_00455	coagulation factor 5 8 type domain-containing protein	699	2	F:GO:0004567; P:GO:0046355	F:beta-mannosidase activity; P:mannan catabolic process
JDDNEILB_00456	coagulation factor 5 8 type domain-containing protein	1113	2	F:GO:0004567; P:GO:0046355	F:beta-mannosidase activity; P:mannan catabolic process
JDDNEILB_00457	glucuronyl hydrolase	1230	2	P:GO:0008152; F:GO:0016787	P:metabolic process; F:hydrolase activity
JDDNEILB_00458	family transcriptional regulator	717
JDDNEILB_00459	family raf kinase inhibitor-like protein	540
JDDNEILB_00460	chitinase	1176	2	P:GO:0005975; F:GO:0004553	P:carbohydrate metabolic process; F:hydrolase activity, hydrolyzing O-glycosyl compounds
JDDNEILB_00461	aldo keto reductase	1065
JDDNEILB_00462	fad-dependent oxidoreductase	1656	1	P:GO:0008152	P:metabolic process
JDDNEILB_00463	family transcriptional regulator	627	2	F:GO:0003677; P:GO:0006355	F:DNA binding; P:regulation of transcription, DNA-templated
JDDNEILB_00464	aaa domain-containing protein	1236	3	F:GO:0016887; F:GO:0005524; P:GO:0006200	F:ATPase activity; F:ATP binding; P:obsolete ATP catabolic process
JDDNEILB_00465	vwa domain-containing protein	1629
JDDNEILB_00466	sdr family oxidoreductase	774	2	F:GO:0016491; P:GO:0055114	F:oxidoreductase activity; P:oxidation-reduction process
JDDNEILB_00467	family transcriptional regulator	564
JDDNEILB_00468	helix-turn-helix domain-containing protein	870	1	F:GO:0043565	F:sequence-specific DNA binding
JDDNEILB_00469	alpha beta hydrolase	918
JDDNEILB_00470	secreted protein	990
JDDNEILB_00471	class i sam-dependent methyltransferase	834
JDDNEILB_00472	n-terminal domain-containing protein	987
JDDNEILB_00473	dna alkylation repair protein	780
JDDNEILB_00474	ribose-5-phosphate isomerase	465	3	P:GO:0006098; F:GO:0004751; P:GO:0015976	P:pentose-phosphate shunt; F:ribose-5-phosphate isomerase activity; P:carbon utilization
JDDNEILB_00475	dihydroxyacetone kinase family protein	1746	4	P:GO:0006071; P:GO:0046486; F:GO:0004371; P:GO:0016310	P:glycerol metabolic process; P:glycerolipid metabolic process; F:glycerone kinase activity; P:phosphorylation
JDDNEILB_00476	carbohydrate kinase	1461	4	P:GO:0005975; P:GO:0016310; F:GO:0016773; F:GO:0016301	P:carbohydrate metabolic process; P:phosphorylation; F:phosphotransferase activity, alcohol group as acceptor; F:kinase activity
JDDNEILB_00477	2-hydroxyacid dehydrogenase	1071	3	F:GO:0016616; F:GO:0051287; P:GO:0055114	F:oxidoreductase activity, acting on the CH-OH group of donors, NAD or NADP as acceptor; F:NAD binding; P:oxidation-reduction process
JDDNEILB_00478	had family phosphatase	669	2	P:GO:0008152; F:GO:0016787	P:metabolic process; F:hydrolase activity
JDDNEILB_00479	transcriptional regulator	789	5	F:GO:0003677; C:GO:0005667; F:GO:0003700; P:GO:0006355; P:GO:0006355	F:DNA binding; C:transcription factor complex; F:transcription factor activity, sequence-specific DNA binding; P:regulation of transcription, DNA-templated; P:regulation of transcription, DNA-templated
JDDNEILB_00480	mfs transporter	1299	2	P:GO:0055085; C:GO:0016021	P:transmembrane transport; C:integral component of membrane
JDDNEILB_00481	carbon-nitrogen hydrolase family protein	693
JDDNEILB_00482	aaa family atpase	669
JDDNEILB_00483	hypothetical protein M271_41635 [Streptomyces rapamycinicus NRRL 5491]	534
JDDNEILB_00484	hypothetical protein [Streptomyces rapamycinicus]	645
JDDNEILB_00485	sensor histidine kinase	1284
JDDNEILB_00486	response regulator transcription factor	720	8	F:GO:0003677; C:GO:0005667; F:GO:0003700; P:GO:0000160; P:GO:0006355; P:GO:0006355; P:GO:0035556; F:GO:0000156	F:DNA binding; C:transcription factor complex; F:transcription factor activity, sequence-specific DNA binding; P:phosphorelay signal transduction system; P:regulation of transcription, DNA-templated; P:regulation of transcription, DNA-templated; P:intracellular signal transduction; F:phosphorelay response regulator activity
JDDNEILB_00487	atp-binding protein	462	2	P:GO:0016310; F:GO:0016301	P:phosphorylation; F:kinase activity
JDDNEILB_00488	helix-turn-helix domain-containing protein	1314	1	F:GO:0043565	F:sequence-specific DNA binding
JDDNEILB_00489	voc family protein	354
JDDNEILB_00490	family transcriptional regulator	480
JDDNEILB_00491	mfs transporter	1443
JDDNEILB_00492	family transcriptional regulator	1005	5	F:GO:0003677; C:GO:0005667; F:GO:0003700; P:GO:0006355; P:GO:0006355	F:DNA binding; C:transcription factor complex; F:transcription factor activity, sequence-specific DNA binding; P:regulation of transcription, DNA-templated; P:regulation of transcription, DNA-templated
JDDNEILB_00493	alpha-l-fucosidase	2994	4	P:GO:0005975; F:GO:0004560; P:GO:0007155; F:GO:0030246	P:carbohydrate metabolic process; F:alpha-L-fucosidase activity; P:cell adhesion; F:carbohydrate binding
JDDNEILB_00494	glycoside hydrolase family 28 protein	1488	3	F:GO:0004650; P:GO:0005982; P:GO:0005985	F:polygalacturonase activity; P:starch metabolic process; P:sucrose metabolic process
JDDNEILB_00495	alpha beta hydrolase	1635
JDDNEILB_00496	sdr family oxidoreductase	750
JDDNEILB_00497	family transcriptional regulator	906	5	C:GO:0005667; F:GO:0003700; P:GO:0006355; F:GO:0043565; P:GO:0006355	C:transcription factor complex; F:transcription factor activity, sequence-specific DNA binding; P:regulation of transcription, DNA-templated; F:sequence-specific DNA binding; P:regulation of transcription, DNA-templated
JDDNEILB_00498	alpha beta hydrolase	1413
JDDNEILB_00499	hydro-lyase	840
JDDNEILB_00500	mfs transporter	1335
JDDNEILB_00501	voc family protein	453
JDDNEILB_00502	biotin-dependent carboxyltransferase family protein	939
JDDNEILB_00503	allophanate hydrolase subunit 1	759
JDDNEILB_00504	family protein	804
JDDNEILB_00505	family transcriptional regulator	705
JDDNEILB_00506	dienelactone hydrolase family protein	750
JDDNEILB_00507	family transcriptional regulator	495	5	F:GO:0003677; C:GO:0005667; F:GO:0003700; P:GO:0006355; P:GO:0006355	F:DNA binding; C:transcription factor complex; F:transcription factor activity, sequence-specific DNA binding; P:regulation of transcription, DNA-templated; P:regulation of transcription, DNA-templated
JDDNEILB_00508	serine hydrolase	888
JDDNEILB_00509	hypothetical protein D3C57_102175 [Streptomyces rapamycinicus NRRL 5491]	162
JDDNEILB_00510	family protein phosphatase	1242	4	P:GO:0007165; F:GO:0003824; P:GO:0008152; F:GO:0004871	P:signal transduction; F:catalytic activity; P:metabolic process; F:signal transducer activity
JDDNEILB_00511	transporter substrate-binding domain-containing protein	729
JDDNEILB_00512	nuclear transport factor 2 family protein	435
JDDNEILB_00513	predicted protein [Streptomyces iranensis]	153
JDDNEILB_00514	cpbp family intramembrane metalloprotease	990	1	C:GO:0016020	C:membrane
JDDNEILB_00515	two-component sensor histidine kinase	1380
JDDNEILB_00516	response regulator transcription factor	771
JDDNEILB_00517	sdr family oxidoreductase	885
JDDNEILB_00518	family transcriptional regulator	573
JDDNEILB_00519	alpha beta hydrolase	807	2	P:GO:0008152; F:GO:0016787	P:metabolic process; F:hydrolase activity
JDDNEILB_00520	winged helix-turn-helix transcriptional regulator	450	4	C:GO:0005667; F:GO:0003700; P:GO:0006355; P:GO:0006355	C:transcription factor complex; F:transcription factor activity, sequence-specific DNA binding; P:regulation of transcription, DNA-templated; P:regulation of transcription, DNA-templated
JDDNEILB_00521	hypothetical protein [Streptomyces rapamycinicus]	309
JDDNEILB_00522	trypsin-like peptidase domain-containing protein	849
JDDNEILB_00523	tetratricopeptide repeat protein	4011
JDDNEILB_00524	duf899 domain-containing protein	687
JDDNEILB_00525	family protein phosphatase	2127
JDDNEILB_00526	family transcriptional regulator	924	5	F:GO:0003677; C:GO:0005667; F:GO:0003700; P:GO:0006355; P:GO:0006355	F:DNA binding; C:transcription factor complex; F:transcription factor activity, sequence-specific DNA binding; P:regulation of transcription, DNA-templated; P:regulation of transcription, DNA-templated
JDDNEILB_00527	mfs transporter	1353	3	P:GO:0055085; F:GO:0022857; C:GO:0016021	P:transmembrane transport; F:transmembrane transporter activity; C:integral component of membrane
JDDNEILB_00528	m20 family metallopeptidase	1161
JDDNEILB_00529	duf1028 domain-containing protein	675
JDDNEILB_00530	family protein	480
JDDNEILB_00531	family monooxygenase	1296
JDDNEILB_00532	2-methylisoborneol synthase	1131	3	F:GO:0000287; P:GO:0042214; F:GO:0010333	F:magnesium ion binding; P:terpene metabolic process; F:terpene synthase activity
JDDNEILB_00533	methyltransferase domain-containing protein	897
JDDNEILB_00534	family transcriptional regulator	972	5	F:GO:0003677; C:GO:0005667; F:GO:0003700; P:GO:0006355; P:GO:0006355	F:DNA binding; C:transcription factor complex; F:transcription factor activity, sequence-specific DNA binding; P:regulation of transcription, DNA-templated; P:regulation of transcription, DNA-templated
JDDNEILB_00535	permease	1587	3	P:GO:0015851; C:GO:0016020; F:GO:0015205	P:nucleobase transport; C:membrane; F:nucleobase transmembrane transporter activity
JDDNEILB_00536	hypothetical protein D3C57_102310 [Streptomyces rapamycinicus NRRL 5491]	2895
JDDNEILB_00537	fucose-binding protein	447	3	F:GO:0048029; P:GO:0005996; F:GO:0016853	F:monosaccharide binding; P:monosaccharide metabolic process; F:isomerase activity
JDDNEILB_00538	hypothetical protein [Streptomyces rapamycinicus]	309
JDDNEILB_00539	sdr family oxidoreductase	825	2	F:GO:0016491; P:GO:0055114	F:oxidoreductase activity; P:oxidation-reduction process
JDDNEILB_00540	helix-turn-helix transcriptional regulator	570	2	F:GO:0003677; P:GO:0006355	F:DNA binding; P:regulation of transcription, DNA-templated
JDDNEILB_00541	secreted protein	1191	5	P:GO:0006013; P:GO:0042122; F:GO:0045135; P:GO:0006000; C:GO:0042597	P:mannose metabolic process; P:alginic acid catabolic process; F:poly(beta-D-mannuronate) lyase activity; P:fructose metabolic process; C:periplasmic space
JDDNEILB_00542	dna-binding protein	615	4	F:GO:0003677; F:GO:0008703; P:GO:0009231; P:GO:0055114	F:DNA binding; F:5-amino-6-(5-phosphoribosylamino)uracil reductase activity; P:riboflavin biosynthetic process; P:oxidation-reduction process
JDDNEILB_00543	family transcriptional regulator	603
JDDNEILB_00544	hypothetical protein [Streptomyces rapamycinicus]	624
JDDNEILB_00545	class i sam-dependent methyltransferase	855	2	F:GO:0008168; P:GO:0032259	F:methyltransferase activity; P:methylation
JDDNEILB_00546	glyoxalase bleomycin resistance dioxygenase family protein	345
JDDNEILB_00547	ribbon-helix-helix family	180
JDDNEILB_00548	siderophore-interacting protein	690	2	F:GO:0016491; P:GO:0055114	F:oxidoreductase activity; P:oxidation-reduction process
JDDNEILB_00549	---NA---	93
JDDNEILB_00550	sodium:solute symporter family protein	1458
JDDNEILB_00551	family transcriptional regulator	231
JDDNEILB_00552	family transporter	927
JDDNEILB_00553	hypothetical protein [Streptomyces rapamycinicus]	1080
JDDNEILB_00554	aphp domain-containing protein	3414
JDDNEILB_00555	aminopeptidase p family protein	1116	2	P:GO:0008152; F:GO:0016787	P:metabolic process; F:hydrolase activity
JDDNEILB_00556	acyltransferase domain-containing protein	1590
JDDNEILB_00557	sdr family oxidoreductase	6246
JDDNEILB_00558	3-oxoacyl-acp synthase iii	1029
JDDNEILB_00559	cytochrome p450	1473
JDDNEILB_00560	rieske 2fe-2s domain-containing protein	1110
JDDNEILB_00561	acyl carrier protein	291
JDDNEILB_00562	nitrile hydratase accessory protein	387	4	P:GO:0042207; P:GO:0006568; P:GO:0018874; F:GO:0018822	P:styrene catabolic process; P:tryptophan metabolic process; P:benzoate metabolic process; F:nitrile hydratase activity
JDDNEILB_00563	nitrile hydratase subunit alpha	603	5	P:GO:0042207; F:GO:0046914; P:GO:0006568; P:GO:0018874; F:GO:0018822	P:styrene catabolic process; F:transition metal ion binding; P:tryptophan metabolic process; P:benzoate metabolic process; F:nitrile hydratase activity
JDDNEILB_00564	nitrile hydratase subunit beta	672	5	P:GO:0042207; F:GO:0046914; P:GO:0006568; P:GO:0018874; F:GO:0018822	P:styrene catabolic process; F:transition metal ion binding; P:tryptophan metabolic process; P:benzoate metabolic process; F:nitrile hydratase activity
JDDNEILB_00565	nad-dependent protein deacetylase	885
JDDNEILB_00566	tetratricopeptide repeat protein	1683
JDDNEILB_00567	sulfate exporter family transporter	1074
JDDNEILB_00568	family transcriptional regulator	912	5	F:GO:0003677; C:GO:0005667; F:GO:0003700; P:GO:0006355; P:GO:0006355	F:DNA binding; C:transcription factor complex; F:transcription factor activity, sequence-specific DNA binding; P:regulation of transcription, DNA-templated; P:regulation of transcription, DNA-templated
JDDNEILB_00569	membrane protein	942
JDDNEILB_00570	amidase	1416	3	P:GO:0008152; F:GO:0016740; F:GO:0016884	P:metabolic process; F:transferase activity; F:carbon-nitrogen ligase activity, with glutamine as amido-N-donor
JDDNEILB_00571	discoidin domain-containing protein	3132	1	P:GO:0007155	P:cell adhesion
JDDNEILB_00572	serine hydrolase	1155
JDDNEILB_00573	helix-turn-helix domain-containing protein	951
JDDNEILB_00574	alpha beta hydrolase	882
JDDNEILB_00575	rok family protein	1230
JDDNEILB_00576	sulfite exporter family protein	798
JDDNEILB_00577	helix-turn-helix transcriptional regulator	789
JDDNEILB_00578	family protein phosphatase	2250
JDDNEILB_00579	nad -dependent oxidoreductase	903	8	F:GO:0050662; F:GO:0004616; P:GO:0006098; P:GO:0006552; P:GO:0006574; P:GO:0006550; F:GO:0008442; P:GO:0019521	F:coenzyme binding; F:phosphogluconate dehydrogenase (decarboxylating) activity; P:pentose-phosphate shunt; P:leucine catabolic process; P:valine catabolic process; P:isoleucine catabolic process; F:3-hydroxyisobutyrate dehydrogenase activity; P:D-gluconate metabolic process
JDDNEILB_00580	carboxymuconolactone decarboxylase family protein	423	2	P:GO:0055114; F:GO:0051920	P:oxidation-reduction process; F:peroxiredoxin activity
JDDNEILB_00581	family transcriptional regulator	699	5	F:GO:0003677; C:GO:0005667; F:GO:0003700; P:GO:0006355; P:GO:0006355	F:DNA binding; C:transcription factor complex; F:transcription factor activity, sequence-specific DNA binding; P:regulation of transcription, DNA-templated; P:regulation of transcription, DNA-templated
JDDNEILB_00582	m20 family metallopeptidase	1164	2	P:GO:0008152; F:GO:0016787	P:metabolic process; F:hydrolase activity
JDDNEILB_00583	polysaccharide deacetylase	894	3	F:GO:0016810; P:GO:0005975; P:GO:0006807	F:hydrolase activity, acting on carbon-nitrogen (but not peptide) bonds; P:carbohydrate metabolic process; P:nitrogen compound metabolic process
JDDNEILB_00584	family protein	1143
JDDNEILB_00585	family transcriptional regulator	816
JDDNEILB_00586	alpha beta hydrolase	798
JDDNEILB_00587	nadh:flavin oxidoreductase nadh oxidase	1083
JDDNEILB_00588	---NA---	90
JDDNEILB_00589	ester lyase	828	5	P:GO:0006725; F:GO:0008815; F:GO:0046872; C:GO:0009346; P:GO:0019643	P:cellular aromatic compound metabolic process; F:citrate (pro-3S)-lyase activity; F:metal ion binding; C:citrate lyase complex; P:reductive tricarboxylic acid cycle
JDDNEILB_00590	hypothetical protein [Streptomyces rapamycinicus]	870
JDDNEILB_00591	family transcriptional regulator	954
JDDNEILB_00592	transferase	1263
JDDNEILB_00593	acyl- dehydrogenase	1167	4	F:GO:0003995; P:GO:0006118; F:GO:0050660; P:GO:0055114	F:acyl-CoA dehydrogenase activity; P:obsolete electron transport; F:flavin adenine dinucleotide binding; P:oxidation-reduction process
JDDNEILB_00594	aminoglycoside phosphotransferase family protein	942
JDDNEILB_00595	hypothetical protein [Streptomyces rapamycinicus]	225
JDDNEILB_00596	abc transporter atp-binding protein	1812	5	F:GO:0005524; F:GO:0042626; P:GO:0055085; C:GO:0016021; P:GO:0006200	F:ATP binding; F:ATPase activity, coupled to transmembrane movement of substances; P:transmembrane transport; C:integral component of membrane; P:obsolete ATP catabolic process
JDDNEILB_00597	family transcriptional regulator	594	2	F:GO:0003677; P:GO:0006355	F:DNA binding; P:regulation of transcription, DNA-templated
JDDNEILB_00598	zinc-binding dehydrogenase	942
JDDNEILB_00599	fha domain-containing protein	2676	3	F:GO:0016887; F:GO:0005524; P:GO:0006200	F:ATPase activity; F:ATP binding; P:obsolete ATP catabolic process
JDDNEILB_00600	duf4232 domain-containing protein	576
JDDNEILB_00601	duf1080 domain-containing protein	3021	1	F:GO:0030246	F:carbohydrate binding
JDDNEILB_00602	hypothetical protein [Streptomyces rapamycinicus]	537
JDDNEILB_00603	fad-dependent monooxygenase	1122
JDDNEILB_00604	duf4440 domain-containing protein	468
JDDNEILB_00605	hypothetical protein D3C57_102655 [Streptomyces rapamycinicus NRRL 5491]	606
JDDNEILB_00606	hypothetical protein [Streptomyces rapamycinicus]	1158
JDDNEILB_00607	hypothetical protein [Streptomyces rapamycinicus]	444
JDDNEILB_00608	hypothetical protein [Streptomyces rapamycinicus]	1614
JDDNEILB_00609	two-component sensor histidine kinase	1131
JDDNEILB_00610	response regulator transcription factor	723
JDDNEILB_00611	acetyl- c-acetyltransferase	582	2	F:GO:0016747; P:GO:0008152	F:transferase activity, transferring acyl groups other than amino-acyl groups; P:metabolic process
JDDNEILB_00612	electron transfer flavoprotein subunit alpha family protein	963	3	P:GO:0006118; F:GO:0050660; F:GO:0009055	P:obsolete electron transport; F:flavin adenine dinucleotide binding; F:electron carrier activity
JDDNEILB_00613	electron transfer flavoprotein subunit beta family protein	786	2	P:GO:0006118; F:GO:0009055	P:obsolete electron transport; F:electron carrier activity
JDDNEILB_00614	family transcriptional regulator	756	2	F:GO:0003677; P:GO:0006355	F:DNA binding; P:regulation of transcription, DNA-templated
JDDNEILB_00615	chitinase	939	3	F:GO:0033925; P:GO:0005975; C:GO:0005576	F:mannosyl-glycoprotein endo-beta-N-acetylglucosaminidase activity; P:carbohydrate metabolic process; C:extracellular region
JDDNEILB_00616	hypothetical protein M271_40985 [Streptomyces rapamycinicus NRRL 5491]	516
JDDNEILB_00617	family transcriptional regulator	594	2	F:GO:0003677; P:GO:0006355	F:DNA binding; P:regulation of transcription, DNA-templated
JDDNEILB_00618	voc family protein	675
JDDNEILB_00619	peptidase s41	1032	2	P:GO:0006508; F:GO:0008236	P:proteolysis; F:serine-type peptidase activity
JDDNEILB_00620	sdr family oxidoreductase	789
JDDNEILB_00621	family transcriptional regulator	609	1	P:GO:0006351	P:transcription, DNA-templated
JDDNEILB_00622	hypothetical protein D3C57_102740 [Streptomyces rapamycinicus NRRL 5491]	678
JDDNEILB_00623	-dihydroxyphthalate decarboxylase	993
JDDNEILB_00624	phosphatase pap2 family protein	753	3	F:GO:0003824; C:GO:0016020; P:GO:0008152	F:catalytic activity; C:membrane; P:metabolic process
JDDNEILB_00625	glutamate-1-semialdehyde -aminomutase	1344	3	F:GO:0030170; F:GO:0008483; P:GO:0008152	F:pyridoxal phosphate binding; F:transaminase activity; P:metabolic process
JDDNEILB_00626	dtdp-4-dehydrorhamnose -epimerase	552
JDDNEILB_00627	membrane protein	1218
JDDNEILB_00628	glycosyltransferase family 2 protein	948
JDDNEILB_00629	membrane protein	1308
JDDNEILB_00630	duf4910 domain-containing protein	1254
JDDNEILB_00631	sdr family oxidoreductase	1026
JDDNEILB_00632	c-pi de-n-acetylase	648
JDDNEILB_00633	glucose-1-phosphate cytidylyltransferase	795
JDDNEILB_00634	class i sam-dependent methyltransferase	1236
JDDNEILB_00635	glycosyltransferase	1242
JDDNEILB_00636	membrane protein	1227
JDDNEILB_00637	right-handed parallel beta-helix repeat-containing protein	1536
JDDNEILB_00638	alginate lyase family protein	1953
JDDNEILB_00639	zinc-binding dehydrogenase	2193	3	F:GO:0008270; F:GO:0016491; P:GO:0055114	F:zinc ion binding; F:oxidoreductase activity; P:oxidation-reduction process
JDDNEILB_00640	asparagine synthase (glutamine-hydrolyzing)	1917	5	F:GO:0005524; P:GO:0070981; P:GO:0006531; F:GO:0004066; P:GO:0006522	F:ATP binding; P:L-asparagine biosynthetic process; P:aspartate metabolic process; F:asparagine synthase (glutamine-hydrolyzing) activity; P:alanine metabolic process
JDDNEILB_00641	polysaccharide biosynthesis protein	1521	2	C:GO:0016020; P:GO:0009103	C:membrane; P:lipopolysaccharide biosynthetic process
JDDNEILB_00642	polysaccharide biosynthesis protein	1398	2	C:GO:0016020; P:GO:0009103	C:membrane; P:lipopolysaccharide biosynthetic process
JDDNEILB_00643	glycosyltransferase family 4 protein	1239
JDDNEILB_00644	nucleotide sugar dehydrogenase	1335
JDDNEILB_00645	sugar transferase	1479
JDDNEILB_00646	class i sam-dependent methyltransferase	627
JDDNEILB_00647	family protein	501
JDDNEILB_00648	alpha beta hydrolase	1014	2	P:GO:0008152; F:GO:0016787	P:metabolic process; F:hydrolase activity
JDDNEILB_00649	glycerol-3-phosphate responsive antiterminator	648	2	P:GO:0009607; P:GO:0006355	P:response to biotic stimulus; P:regulation of transcription, DNA-templated
JDDNEILB_00650	fad-binding oxidoreductase	1554	7	P:GO:0046486; F:GO:0050660; F:GO:0008609; P:GO:0006040; P:GO:0008610; F:GO:0008762; P:GO:0055114	P:glycerolipid metabolic process; F:flavin adenine dinucleotide binding; F:alkylglycerone-phosphate synthase activity; P:amino sugar metabolic process; P:lipid biosynthetic process; F:UDP-N-acetylmuramate dehydrogenase activity; P:oxidation-reduction process
JDDNEILB_00651	glycerol-3-phosphate dehydrogenase oxidase	1674	6	P:GO:0006072; P:GO:0006118; P:GO:0046486; C:GO:0009331; P:GO:0055114; F:GO:0004368	P:glycerol-3-phosphate metabolic process; P:obsolete electron transport; P:glycerolipid metabolic process; C:glycerol-3-phosphate dehydrogenase complex; P:oxidation-reduction process; F:glycerol-3-phosphate dehydrogenase activity
JDDNEILB_00652	carbohydrate kinase	1578	4	P:GO:0005975; P:GO:0016310; F:GO:0016773; F:GO:0016301	P:carbohydrate metabolic process; P:phosphorylation; F:phosphotransferase activity, alcohol group as acceptor; F:kinase activity
JDDNEILB_00653	mfs transporter	1431	3	P:GO:0055085; F:GO:0022857; C:GO:0016021	P:transmembrane transport; F:transmembrane transporter activity; C:integral component of membrane
JDDNEILB_00654	alpha beta fold hydrolase	1170
JDDNEILB_00655	family transcriptional regulator	627
JDDNEILB_00656	abc transporter atp-binding protein	708	3	F:GO:0016887; F:GO:0005524; P:GO:0006200	F:ATPase activity; F:ATP binding; P:obsolete ATP catabolic process
JDDNEILB_00657	abc transporter permease	1380	2	C:GO:0016021; C:GO:0005886	C:integral component of membrane; C:plasma membrane
JDDNEILB_00658	-like permease family protein	1314	2	C:GO:0016021; C:GO:0005886	C:integral component of membrane; C:plasma membrane
JDDNEILB_00659	response regulator transcription factor	663	6	F:GO:0003677; P:GO:0000160; P:GO:0006355; P:GO:0006355; P:GO:0035556; F:GO:0000156	F:DNA binding; P:phosphorelay signal transduction system; P:regulation of transcription, DNA-templated; P:regulation of transcription, DNA-templated; P:intracellular signal transduction; F:phosphorelay response regulator activity
JDDNEILB_00660	hamp domain-containing protein	1200	7	F:GO:0000155; F:GO:0005524; C:GO:0009365; P:GO:0000160; C:GO:0016021; P:GO:0023014; C:GO:0005886	F:phosphorelay sensor kinase activity; F:ATP binding; C:protein histidine kinase complex; P:phosphorelay signal transduction system; C:integral component of membrane; P:signal transduction by protein phosphorylation; C:plasma membrane
JDDNEILB_00661	protein kinase	717
JDDNEILB_00662	sdr family oxidoreductase	795	2	F:GO:0016491; P:GO:0055114	F:oxidoreductase activity; P:oxidation-reduction process
JDDNEILB_00663	type i polyketide synthase	30642	5	F:GO:0008270; F:GO:0016747; F:GO:0016491; P:GO:0055114; F:GO:0031177	F:zinc ion binding; F:transferase activity, transferring acyl groups other than amino-acyl groups; F:oxidoreductase activity; P:oxidation-reduction process; F:phosphopantetheine binding
JDDNEILB_00664	type i polyketide synthase	18825	8	F:GO:0004314; F:GO:0008270; C:GO:0005835; P:GO:0042967; F:GO:0016491; P:GO:0055114; F:GO:0031177; P:GO:0006633	F:[acyl-carrier-protein] S-malonyltransferase activity; F:zinc ion binding; C:fatty acid synthase complex; P:acyl-carrier-protein biosynthetic process; F:oxidoreductase activity; P:oxidation-reduction process; F:phosphopantetheine binding; P:fatty acid biosynthetic process
JDDNEILB_00665	type i polyketide synthase	6918	5	F:GO:0008270; F:GO:0016747; F:GO:0016491; P:GO:0055114; F:GO:0031177	F:zinc ion binding; F:transferase activity, transferring acyl groups other than amino-acyl groups; F:oxidoreductase activity; P:oxidation-reduction process; F:phosphopantetheine binding
JDDNEILB_00666	non-ribosomal peptide synthetase	4473	2	P:GO:0008152; F:GO:0016874	P:metabolic process; F:ligase activity
JDDNEILB_00667	type i polyketide synthase	18798	6	F:GO:0008270; F:GO:0016747; F:GO:0016491; F:GO:0048037; P:GO:0055114; F:GO:0031177	F:zinc ion binding; F:transferase activity, transferring acyl groups other than amino-acyl groups; F:oxidoreductase activity; F:cofactor binding; P:oxidation-reduction process; F:phosphopantetheine binding
JDDNEILB_00668	methyltransferase domain-containing protein	633	2	F:GO:0008168; P:GO:0032259	F:methyltransferase activity; P:methylation
JDDNEILB_00669	ferredoxin	237	2	F:GO:0005506; F:GO:0009055	F:iron ion binding; F:electron carrier activity
JDDNEILB_00670	cytochrome p450	1215	5	F:GO:0016705; F:GO:0005506; P:GO:0055114; F:GO:0004497; F:GO:0020037	F:oxidoreductase activity, acting on paired donors, with incorporation or reduction of molecular oxygen; F:iron ion binding; P:oxidation-reduction process; F:monooxygenase activity; F:heme binding
JDDNEILB_00671	class i sam-dependent methyltransferase	957	2	F:GO:0008168; P:GO:0032259	F:methyltransferase activity; P:methylation
JDDNEILB_00672	lysine decarboxylase	1032	4	P:GO:0006525; F:GO:0008473; P:GO:0006560; P:GO:0017000	P:arginine metabolic process; F:ornithine cyclodeaminase activity; P:proline metabolic process; P:antibiotic biosynthetic process
JDDNEILB_00673	pteridine-dependent dioxygenase	1014	2	F:GO:0051213; P:GO:0055114	F:dioxygenase activity; P:oxidation-reduction process
JDDNEILB_00674	c9 hydroxylase cytochrome p450	1167	5	F:GO:0016705; F:GO:0005506; P:GO:0055114; F:GO:0004497; F:GO:0020037	F:oxidoreductase activity, acting on paired donors, with incorporation or reduction of molecular oxygen; F:iron ion binding; P:oxidation-reduction process; F:monooxygenase activity; F:heme binding
JDDNEILB_00675	family methyltransferase	783	2	F:GO:0008168; P:GO:0032259	F:methyltransferase activity; P:methylation
JDDNEILB_00676	family transcriptional regulator	2721	5	F:GO:0003677; C:GO:0005667; F:GO:0003700; P:GO:0006355; P:GO:0006355	F:DNA binding; C:transcription factor complex; F:transcription factor activity, sequence-specific DNA binding; P:regulation of transcription, DNA-templated; P:regulation of transcription, DNA-templated
JDDNEILB_00677	helix-turn-helix domain-containing protein	993	5	C:GO:0005667; F:GO:0003700; P:GO:0006355; F:GO:0043565; P:GO:0006355	C:transcription factor complex; F:transcription factor activity, sequence-specific DNA binding; P:regulation of transcription, DNA-templated; F:sequence-specific DNA binding; P:regulation of transcription, DNA-templated
JDDNEILB_00678	mfs transporter	1365	2	P:GO:0055085; C:GO:0016021	P:transmembrane transport; C:integral component of membrane
JDDNEILB_00679	hypothetical protein [Streptomyces rapamycinicus]	1398
JDDNEILB_00680	gnat family n-acetyltransferase	1152
JDDNEILB_00681	-diaminopropionate biosynthesis protein	954
JDDNEILB_00682	hypothetical protein [Streptomyces rapamycinicus]	837
JDDNEILB_00683	non-ribosomal peptide synthetase	4947
JDDNEILB_00684	thioesterase	738	2	F:GO:0016788; P:GO:0009058	F:hydrolase activity, acting on ester bonds; P:biosynthetic process
JDDNEILB_00685	family protein	210
JDDNEILB_00686	-diaminopropionate biosynthesis protein	1020
JDDNEILB_00687	-diaminopropionate biosynthesis protein	954
JDDNEILB_00688	atp-grasp domain-containing protein	1272	4	F:GO:0005524; F:GO:0046872; P:GO:0008152; F:GO:0016874	F:ATP binding; F:metal ion binding; P:metabolic process; F:ligase activity
JDDNEILB_00689	sarp family transcriptional regulator	1833
JDDNEILB_00690	isopenicillin n synthase family oxygenase	1026	3	F:GO:0005506; F:GO:0016706; P:GO:0055114	F:iron ion binding; F:oxidoreductase activity, acting on paired donors, with incorporation or reduction of molecular oxygen, 2-oxoglutarate as one donor, and incorporation of one atom each of oxygen into both donors; P:oxidation-reduction process
JDDNEILB_00691	7-cyano-7-deazaguanine synthase	690
JDDNEILB_00692	aspartyl asparaginyl beta-hydroxylase domain-containing protein	981
JDDNEILB_00693	gtp cyclohydrolase i	591	6	F:GO:0003934; F:GO:0046872; C:GO:0005737; P:GO:0035998; P:GO:0046656; P:GO:0046654	F:GTP cyclohydrolase I activity; F:metal ion binding; C:cytoplasm; P:7,8-dihydroneopterin 3'-triphosphate biosynthetic process; P:folic acid biosynthetic process; P:tetrahydrofolate biosynthetic process
JDDNEILB_00694	6-carboxytetrahydropterin synthase	363	3	P:GO:0008616; F:GO:0046872; F:GO:0016829	P:queuosine biosynthetic process; F:metal ion binding; F:lyase activity
JDDNEILB_00695	7-carboxy-7-deazaguanine synthase	714	4	P:GO:0008616; F:GO:0046872; F:GO:0051539; F:GO:0016840	P:queuosine biosynthetic process; F:metal ion binding; F:4 iron, 4 sulfur cluster binding; F:carbon-nitrogen lyase activity
JDDNEILB_00696	class i sam-dependent methyltransferase	783
JDDNEILB_00697	tetratricopeptide repeat protein	2985
JDDNEILB_00698	alpha beta hydrolase	900	2	P:GO:0008152; F:GO:0016787	P:metabolic process; F:hydrolase activity
JDDNEILB_00699	sdr family oxidoreductase	777	2	F:GO:0016491; P:GO:0055114	F:oxidoreductase activity; P:oxidation-reduction process
JDDNEILB_00700	non-ribosomal peptide synthetase	1311
JDDNEILB_00701	amp-binding protein	1848	2	F:GO:0003824; P:GO:0008152	F:catalytic activity; P:metabolic process
JDDNEILB_00702	type i polyketide synthase	30375	5	F:GO:0008270; F:GO:0016747; F:GO:0016491; P:GO:0055114; F:GO:0031177	F:zinc ion binding; F:transferase activity, transferring acyl groups other than amino-acyl groups; F:oxidoreductase activity; P:oxidation-reduction process; F:phosphopantetheine binding
JDDNEILB_00703	type i polyketide synthase	20868	6	F:GO:0008270; F:GO:0016747; F:GO:0016491; F:GO:0048037; P:GO:0055114; F:GO:0031177	F:zinc ion binding; F:transferase activity, transferring acyl groups other than amino-acyl groups; F:oxidoreductase activity; F:cofactor binding; P:oxidation-reduction process; F:phosphopantetheine binding
JDDNEILB_00704	type i polyketide synthase	30471	5	F:GO:0008270; F:GO:0016747; F:GO:0016491; P:GO:0055114; F:GO:0031177	F:zinc ion binding; F:transferase activity, transferring acyl groups other than amino-acyl groups; F:oxidoreductase activity; P:oxidation-reduction process; F:phosphopantetheine binding
JDDNEILB_00705	acyl carrier protein	288
JDDNEILB_00706	family protein	1404
JDDNEILB_00707	cytochrome p450	1272	5	F:GO:0016705; F:GO:0005506; P:GO:0055114; F:GO:0004497; F:GO:0020037	F:oxidoreductase activity, acting on paired donors, with incorporation or reduction of molecular oxygen; F:iron ion binding; P:oxidation-reduction process; F:monooxygenase activity; F:heme binding
JDDNEILB_00708	alpha beta hydrolase	777	3	F:GO:0016746; P:GO:0008152; F:GO:0016787	F:transferase activity, transferring acyl groups; P:metabolic process; F:hydrolase activity
JDDNEILB_00709	class i sam-dependent methyltransferase	780	2	F:GO:0008168; P:GO:0032259	F:methyltransferase activity; P:methylation
JDDNEILB_00710	family transcriptional regulator	648	1	F:GO:0003677	F:DNA binding
JDDNEILB_00711	alpha beta hydrolase	699
JDDNEILB_00712	family transcriptional regulator	954	5	F:GO:0003677; C:GO:0005667; F:GO:0003700; P:GO:0006355; P:GO:0006355	F:DNA binding; C:transcription factor complex; F:transcription factor activity, sequence-specific DNA binding; P:regulation of transcription, DNA-templated; P:regulation of transcription, DNA-templated
JDDNEILB_00713	abc transporter substrate-binding protein	912
JDDNEILB_00714	amino acid abc transporter permease	936
JDDNEILB_00715	amino acid abc transporter atp-binding protein	768	3	F:GO:0016887; F:GO:0005524; P:GO:0006200	F:ATPase activity; F:ATP binding; P:obsolete ATP catabolic process
JDDNEILB_00716	fad-binding oxidoreductase	1161	2	F:GO:0016491; P:GO:0055114	F:oxidoreductase activity; P:oxidation-reduction process
JDDNEILB_00717	hypothetical protein [Streptomyces rapamycinicus]	1320
JDDNEILB_00718	nad h-binding protein	849
JDDNEILB_00719	nuclear transport factor 2 family protein	444
JDDNEILB_00720	helix-turn-helix domain-containing protein	897
JDDNEILB_00721	hypothetical protein D3C57_103230 [Streptomyces rapamycinicus NRRL 5491]	1134
JDDNEILB_00722	helix-turn-helix domain-containing protein	1554
JDDNEILB_00723	family transcriptional regulator	591	2	F:GO:0003677; P:GO:0006355	F:DNA binding; P:regulation of transcription, DNA-templated
JDDNEILB_00724	c-pi de-n-acetylase	834
JDDNEILB_00725	hypothetical protein [Streptomyces rapamycinicus]	531
JDDNEILB_00726	hypothetical protein [Streptomyces rapamycinicus]	231
JDDNEILB_00727	duf4232 domain-containing protein	729
JDDNEILB_00728	carboxylesterase family protein	348
JDDNEILB_00729	nudix domain-containing protein	1065
JDDNEILB_00730	helix-turn-helix domain-containing protein	609	1	F:GO:0043565	F:sequence-specific DNA binding
JDDNEILB_00731	smi1 knr4 family protein	1980
JDDNEILB_00732	nacht domain-containing protein	3144
JDDNEILB_00733	mfs transporter	1251	5	P:GO:0055085; C:GO:0016020; C:GO:0016021; P:GO:0006810; F:GO:0005215	P:transmembrane transport; C:membrane; C:integral component of membrane; P:transport; F:transporter activity
JDDNEILB_00734	alcohol dehydrogenase catalytic domain-containing protein	933	3	F:GO:0008270; F:GO:0016491; P:GO:0055114	F:zinc ion binding; F:oxidoreductase activity; P:oxidation-reduction process
JDDNEILB_00735	family transcriptional regulator	774
JDDNEILB_00736	protein kinase	3426	4	F:GO:0005524; P:GO:0009069; P:GO:0006468; F:GO:0004674	F:ATP binding; P:serine family amino acid metabolic process; P:protein phosphorylation; F:protein serine/threonine kinase activity
JDDNEILB_00737	protein kinase	1368	5	P:GO:0018108; F:GO:0005524; F:GO:0004713; P:GO:0009069; F:GO:0004674	P:peptidyl-tyrosine phosphorylation; F:ATP binding; F:protein tyrosine kinase activity; P:serine family amino acid metabolic process; F:protein serine/threonine kinase activity
JDDNEILB_00738	integral membrane protein	1656
JDDNEILB_00739	response regulator transcription factor	681	6	F:GO:0003677; P:GO:0000160; P:GO:0006355; P:GO:0006355; P:GO:0035556; F:GO:0000156	F:DNA binding; P:phosphorelay signal transduction system; P:regulation of transcription, DNA-templated; P:regulation of transcription, DNA-templated; P:intracellular signal transduction; F:phosphorelay response regulator activity
JDDNEILB_00740	hamp domain-containing histidine kinase	1452	7	F:GO:0000155; F:GO:0005524; C:GO:0009365; P:GO:0000160; C:GO:0016021; P:GO:0023014; C:GO:0005886	F:phosphorelay sensor kinase activity; F:ATP binding; C:protein histidine kinase complex; P:phosphorelay signal transduction system; C:integral component of membrane; P:signal transduction by protein phosphorylation; C:plasma membrane
JDDNEILB_00741	family transcriptional regulator	357
JDDNEILB_00742	nuclear transport factor 2 family protein	468
JDDNEILB_00743	family transcriptional regulator	639
JDDNEILB_00744	family transcriptional regulator	717
JDDNEILB_00745	dihydrodipicolinate synthase family protein	891
JDDNEILB_00746	mhs family mfs transporter	1356
JDDNEILB_00747	dihydroxyacetone kinase subunit	999
JDDNEILB_00748	dihydroxyacetone kinase subunit l	693	1	P:GO:0044237	P:cellular metabolic process
JDDNEILB_00749	---NA---	96
JDDNEILB_00750	nadp-dependent oxidoreductase	1029	3	F:GO:0008270; F:GO:0016491; P:GO:0055114	F:zinc ion binding; F:oxidoreductase activity; P:oxidation-reduction process
JDDNEILB_00751	nad -binding protein	1983
JDDNEILB_00752	gmc oxidoreductase	1647	7	F:GO:0050660; P:GO:0006563; P:GO:0055114; P:GO:0006066; F:GO:0008812; P:GO:0006544; P:GO:0006566	F:flavin adenine dinucleotide binding; P:L-serine metabolic process; P:oxidation-reduction process; P:alcohol metabolic process; F:choline dehydrogenase activity; P:glycine metabolic process; P:threonine metabolic process
JDDNEILB_00753	family transcriptional regulator	912
JDDNEILB_00754	nadp oxidoreductase	516
JDDNEILB_00755	sdr family oxidoreductase	939
JDDNEILB_00756	nadp oxidoreductase	669
JDDNEILB_00757	dinucleotide-binding protein	543
JDDNEILB_00758	nad-dependent epimerase dehydratase family protein	933	7	F:GO:0003854; P:GO:0008209; P:GO:0008210; P:GO:0055114; P:GO:0006694; P:GO:0008207; F:GO:0016853	F:3-beta-hydroxy-delta5-steroid dehydrogenase activity; P:androgen metabolic process; P:estrogen metabolic process; P:oxidation-reduction process; P:steroid biosynthetic process; P:C21-steroid hormone metabolic process; F:isomerase activity
JDDNEILB_00759	family transcriptional regulator	921	5	F:GO:0003677; C:GO:0005667; F:GO:0003700; P:GO:0006355; P:GO:0006355	F:DNA binding; C:transcription factor complex; F:transcription factor activity, sequence-specific DNA binding; P:regulation of transcription, DNA-templated; P:regulation of transcription, DNA-templated
JDDNEILB_00760	srpbcc domain-containing protein	513
JDDNEILB_00761	family transcriptional regulator	909	5	F:GO:0003677; C:GO:0005667; F:GO:0003700; P:GO:0006355; P:GO:0006355	F:DNA binding; C:transcription factor complex; F:transcription factor activity, sequence-specific DNA binding; P:regulation of transcription, DNA-templated; P:regulation of transcription, DNA-templated
JDDNEILB_00762	glucose 1-dehydrogenase	750	2	F:GO:0016491; P:GO:0055114	F:oxidoreductase activity; P:oxidation-reduction process
JDDNEILB_00763	hypothetical protein D3C57_103440 [Streptomyces rapamycinicus NRRL 5491]	222
JDDNEILB_00764	nadh:flavin oxidoreductase	1128	3	F:GO:0010181; F:GO:0016491; P:GO:0055114	F:FMN binding; F:oxidoreductase activity; P:oxidation-reduction process
JDDNEILB_00765	helix-turn-helix transcriptional regulator	351
JDDNEILB_00766	family transcriptional regulator	840
JDDNEILB_00767	sdr family oxidoreductase	759	2	F:GO:0016491; P:GO:0055114	F:oxidoreductase activity; P:oxidation-reduction process
JDDNEILB_00768	hypothetical protein [Streptomyces rapamycinicus]	447
JDDNEILB_00769	hemerythrin domain-containing protein	591
JDDNEILB_00770	hypothetical protein [Streptomyces rapamycinicus]	1203
JDDNEILB_00771	site-specific integrase	255
JDDNEILB_00772	phosphotransferase	924
JDDNEILB_00773	capreomycidine synthase	1155
JDDNEILB_00774	amino acid adenylation domain-containing protein	1833
JDDNEILB_00775	arginine beta- fe alpha-ketoglutarate-dependent	1029
JDDNEILB_00776	gnat family n-acetyltransferase	756	2	P:GO:0008152; F:GO:0008080	P:metabolic process; F:N-acetyltransferase activity
JDDNEILB_00777	nad-dependent epimerase dehydratase family protein	1053
JDDNEILB_00778	nad-dependent epimerase dehydratase family protein	996
JDDNEILB_00779	pig-l domain-containing protein	669
JDDNEILB_00780	atp-grasp domain-containing protein	1254	1	F:GO:0043167	F:ion binding
JDDNEILB_00781	class i sam-dependent methyltransferase	735
JDDNEILB_00783	gnat family n-acetyltransferase	882	2	F:GO:0016755; P:GO:0008152	F:transferase activity, transferring amino-acyl groups; P:metabolic process
JDDNEILB_00784	nodulation protein	1704
JDDNEILB_00785	helix-turn-helix transcriptional regulator	675
JDDNEILB_00786	helix-turn-helix domain-containing protein	762	3	F:GO:0003677; P:GO:0006351; P:GO:0006355	F:DNA binding; P:transcription, DNA-templated; P:regulation of transcription, DNA-templated
JDDNEILB_00787	lantibiotic biosynthesis dehydratase-like protein	750
JDDNEILB_00788	methyltransferase domain-containing protein	192
JDDNEILB_00789	family hydrolase	1722
JDDNEILB_00790	abc transporter atp-binding protein	1695
JDDNEILB_00791	abc transporter atp-binding protein	1857
JDDNEILB_00792	alpha beta hydrolase	783	2	F:GO:0003824; P:GO:0008152	F:catalytic activity; P:metabolic process
JDDNEILB_00793	fad-dependent oxidoreductase	1473
JDDNEILB_00794	family transcriptional regulator	585	2	F:GO:0003677; P:GO:0006355	F:DNA binding; P:regulation of transcription, DNA-templated
JDDNEILB_00795	sdr family oxidoreductase	771	2	F:GO:0016491; P:GO:0055114	F:oxidoreductase activity; P:oxidation-reduction process
JDDNEILB_00796	is5 is1182 family transposase	276
JDDNEILB_00797	aromatic acid h+ symport family mfs transporter	1254	2	C:GO:0016020; P:GO:0006810	C:membrane; P:transport
JDDNEILB_00798	family transcriptional regulator	798
JDDNEILB_00799	nuclear transport factor 2 family protein	633
JDDNEILB_00800	6-chlorohydroxyquinol- -dioxygenase	936
JDDNEILB_00801	maleylacetate reductase	1113
JDDNEILB_00802	family protein	471
JDDNEILB_00803	alpha amylase inhibitor	321	2	P:GO:0043086; F:GO:0015066	P:negative regulation of catalytic activity; F:alpha-amylase inhibitor activity
JDDNEILB_00804	amino acid permease	1461	3	P:GO:0055085; C:GO:0016020; P:GO:0006865	P:transmembrane transport; C:membrane; P:amino acid transport
JDDNEILB_00805	family transcriptional regulator	828
JDDNEILB_00806	mfs transporter	810	3	P:GO:0055085; C:GO:0016020; C:GO:0016021	P:transmembrane transport; C:membrane; C:integral component of membrane
JDDNEILB_00807	mhs family mfs transporter	1350
JDDNEILB_00808	duf4392 domain-containing protein	927
JDDNEILB_00809	arylsulfatase	669
JDDNEILB_00810	four-carbon acid sugar kinase family protein	1269
JDDNEILB_00811	aldolase	645
JDDNEILB_00812	alpha beta hydrolase	867
JDDNEILB_00813	family protein	438
JDDNEILB_00814	tim barrel protein	813	3	F:GO:0008903; P:GO:0008152; F:GO:0016853	F:hydroxypyruvate isomerase activity; P:metabolic process; F:isomerase activity
JDDNEILB_00815	abc transporter substrate-binding protein	726
JDDNEILB_00816	family protein phosphatase	2667	5	F:GO:0005524; P:GO:0007165; F:GO:0003824; P:GO:0008152; F:GO:0004871	F:ATP binding; P:signal transduction; F:catalytic activity; P:metabolic process; F:signal transducer activity
JDDNEILB_00817	alpha beta hydrolase	867
JDDNEILB_00818	four-carbon acid sugar kinase family protein	306
JDDNEILB_00819	sdr family oxidoreductase	789
JDDNEILB_00820	srpbcc family protein	477
JDDNEILB_00821	glucose 1-dehydrogenase	798	2	F:GO:0016491; P:GO:0055114	F:oxidoreductase activity; P:oxidation-reduction process
JDDNEILB_00822	serine hydrolase	1338
JDDNEILB_00823	serine hydrolase	1221
JDDNEILB_00824	cytochrome p450	360
JDDNEILB_00825	2fe-2s iron-sulfur cluster binding domain-containing protein	444
JDDNEILB_00826	sdr family nad -dependent oxidoreductase	819
JDDNEILB_00827	glucose 1-dehydrogenase	789
JDDNEILB_00828	family protein phosphatase	2394
JDDNEILB_00829	long-chain fatty acid-- ligase	1635
JDDNEILB_00830	mfs transporter	1245
JDDNEILB_00831	nad-dependent epimerase dehydratase family protein	996
JDDNEILB_00832	hydantoinase b oxoprolinase family protein	327
JDDNEILB_00833	hydantoinase b oxoprolinase family protein	1968
JDDNEILB_00834	hydantoinase oxoprolinase family protein	2112	2	P:GO:0008152; F:GO:0016787	P:metabolic process; F:hydrolase activity
JDDNEILB_00835	family transcriptional regulator	903	1	P:GO:0006351	P:transcription, DNA-templated
JDDNEILB_00836	fumarylacetoacetate hydrolase family protein	864	1	F:GO:0003824	F:catalytic activity
JDDNEILB_00837	ornithine cyclodeaminase family protein	933
JDDNEILB_00838	gentisate -dioxygenase	1161
JDDNEILB_00839	4-hydroxy-tetrahydrodipicolinate synthase	915	5	F:GO:0016843; C:GO:0005737; P:GO:0009089; F:GO:0008840; P:GO:0019877	F:amine-lyase activity; C:cytoplasm; P:lysine biosynthetic process via diaminopimelate; F:4-hydroxy-tetrahydrodipicolinate synthase; P:diaminopimelate biosynthetic process
JDDNEILB_00840	helix-turn-helix transcriptional regulator	741	1	F:GO:0043565	F:sequence-specific DNA binding
JDDNEILB_00841	is256 family transposase	342	3	F:GO:0003677; F:GO:0004803; P:GO:0006313	F:DNA binding; F:transposase activity; P:transposition, DNA-mediated
JDDNEILB_00842	family transcriptional regulator	621
JDDNEILB_00843	nadp-dependent oxidoreductase	957	3	F:GO:0008270; F:GO:0016491; P:GO:0055114	F:zinc ion binding; F:oxidoreductase activity; P:oxidation-reduction process
JDDNEILB_00844	rhs repeat protein	447
JDDNEILB_00845	family transcriptional regulator	504	2	F:GO:0003677; P:GO:0006355	F:DNA binding; P:regulation of transcription, DNA-templated
JDDNEILB_00846	hypothetical protein M271_39775 [Streptomyces rapamycinicus NRRL 5491]	444
JDDNEILB_00847	hypothetical protein M271_39770 [Streptomyces rapamycinicus NRRL 5491]	204
JDDNEILB_00848	sdr family oxidoreductase	720	2	F:GO:0016491; P:GO:0055114	F:oxidoreductase activity; P:oxidation-reduction process
JDDNEILB_00849	helix-turn-helix transcriptional regulator	969	5	C:GO:0005667; F:GO:0003700; P:GO:0006355; F:GO:0043565; P:GO:0006355	C:transcription factor complex; F:transcription factor activity, sequence-specific DNA binding; P:regulation of transcription, DNA-templated; F:sequence-specific DNA binding; P:regulation of transcription, DNA-templated
JDDNEILB_00850	hypothetical protein D3C57_103875 [Streptomyces rapamycinicus NRRL 5491]	1449
JDDNEILB_00851	adenylate cyclase	210
JDDNEILB_00852	hypothetical protein M271_39745 [Streptomyces rapamycinicus NRRL 5491]	117
JDDNEILB_00853	protein-adp-ribose hydrolase	936
JDDNEILB_00854	nad-dependent protein deacetylase of sir2 family	564	1	F:GO:0070403	F:NAD+ binding
JDDNEILB_00855	membrane protein	381
JDDNEILB_00856	integrase catalytic region	207	2	F:GO:0003677; P:GO:0015074	F:DNA binding; P:DNA integration
JDDNEILB_00857	sdr family oxidoreductase	804
JDDNEILB_00858	family transcriptional regulator	831
JDDNEILB_00859	hypothetical protein M271_39710 [Streptomyces rapamycinicus NRRL 5491]	144
JDDNEILB_00860	hypothetical protein [Streptomyces rapamycinicus]	228
JDDNEILB_00861	deaminase reductase	606
JDDNEILB_00862	hypothetical protein M271_39695 [Streptomyces rapamycinicus NRRL 5491]	174
JDDNEILB_00863	family transcriptional regulator	699
JDDNEILB_00864	aminotransferase class v-fold plp-dependent enzyme	1245	3	F:GO:0030170; F:GO:0003824; P:GO:0008152	F:pyridoxal phosphate binding; F:catalytic activity; P:metabolic process
JDDNEILB_00865	sugar abc transporter substrate-binding protein	1302
JDDNEILB_00866	sugar abc transporter permease	990
JDDNEILB_00867	carbohydrate abc transporter permease	837
JDDNEILB_00868	hypothetical protein [Streptomyces rapamycinicus]	1626
JDDNEILB_00869	family mfs transporter	489
JDDNEILB_00870	family transcriptional regulator	486
JDDNEILB_00871	aaa family atpase	768
JDDNEILB_00872	transposase	426	3	F:GO:0003677; F:GO:0000150; P:GO:0006310	F:DNA binding; F:recombinase activity; P:DNA recombination
JDDNEILB_00873	family transcriptional regulator	600	2	F:GO:0003677; P:GO:0006355	F:DNA binding; P:regulation of transcription, DNA-templated
JDDNEILB_00874	zinc-binding dehydrogenase	726	3	F:GO:0008270; F:GO:0016491; P:GO:0055114	F:zinc ion binding; F:oxidoreductase activity; P:oxidation-reduction process
JDDNEILB_00875	nadp oxidoreductase	591
JDDNEILB_00876	alkene reductase	1113	3	F:GO:0010181; F:GO:0016491; P:GO:0055114	F:FMN binding; F:oxidoreductase activity; P:oxidation-reduction process
JDDNEILB_00877	is701 family transposase	399	1	F:GO:0003676	F:nucleic acid binding
JDDNEILB_00878	is701 family transposase	804	1	F:GO:0003676	F:nucleic acid binding
JDDNEILB_00879	is5 family transposase	402
JDDNEILB_00880	transposase	225
JDDNEILB_00881	hypothetical protein [Streptomyces sp. MNU77]	123
JDDNEILB_00882	transposase	1143	2	F:GO:0003677; P:GO:0015074	F:DNA binding; P:DNA integration
JDDNEILB_00883	lytic polysaccharide monooxygenase	675
JDDNEILB_00884	is1380 family transposase	189
JDDNEILB_00885	acyl transferase domain-containing protein	23928	9	F:GO:0008270; F:GO:0016747; F:GO:0003824; F:GO:0016491; F:GO:0048037; P:GO:0008152; P:GO:0055114; F:GO:0031177; F:GO:0016740	F:zinc ion binding; F:transferase activity, transferring acyl groups other than amino-acyl groups; F:catalytic activity; F:oxidoreductase activity; F:cofactor binding; P:metabolic process; P:oxidation-reduction process; F:phosphopantetheine binding; F:transferase activity
JDDNEILB_00886	acyl transferase domain-containing protein	24816
JDDNEILB_00887	sdr family nad -dependent oxidoreductase	21927	9	F:GO:0008270; F:GO:0016747; F:GO:0003824; F:GO:0016491; F:GO:0048037; P:GO:0008152; P:GO:0055114; F:GO:0031177; F:GO:0016740	F:zinc ion binding; F:transferase activity, transferring acyl groups other than amino-acyl groups; F:catalytic activity; F:oxidoreductase activity; F:cofactor binding; P:metabolic process; P:oxidation-reduction process; F:phosphopantetheine binding; F:transferase activity
JDDNEILB_00888	aaa family atpase	1173
JDDNEILB_00889	family transcriptional regulator	456	1	P:GO:0006351	P:transcription, DNA-templated
JDDNEILB_00890	fusc family protein	1512
JDDNEILB_00891	cytochrome p450	1293
JDDNEILB_00892	aldehyde dehydrogenase	1500	2	P:GO:0055114; F:GO:0016620	P:oxidation-reduction process; F:oxidoreductase activity, acting on the aldehyde or oxo group of donors, NAD or NADP as acceptor
JDDNEILB_00893	uroporphyrinogen decarboxylase	1116	4	F:GO:0004853; P:GO:0015994; C:GO:0005737; P:GO:0006782	F:uroporphyrinogen decarboxylase activity; P:chlorophyll metabolic process; C:cytoplasm; P:protoporphyrinogen IX biosynthetic process
JDDNEILB_00894	cytochrome p450	1308
JDDNEILB_00895	ferredoxin	201
JDDNEILB_00896	hypothetical protein [Streptomyces rapamycinicus]	309
JDDNEILB_00897	ferredoxin	201
JDDNEILB_00898	cytochrome p450	1272
JDDNEILB_00899	type i polyketide synthase	6363	1	F:GO:0003824	F:catalytic activity
JDDNEILB_00900	acyl transferase domain-containing protein	477
JDDNEILB_00901	aaa family atpase	1674
JDDNEILB_00902	crotonyl- carboxylase reductase	1368	3	F:GO:0008270; F:GO:0016491; P:GO:0055114	F:zinc ion binding; F:oxidoreductase activity; P:oxidation-reduction process
JDDNEILB_00903	thioesterase	786
JDDNEILB_00904	transposase	987	2	F:GO:0003677; P:GO:0015074	F:DNA binding; P:DNA integration
JDDNEILB_00905	nadp-dependent oxidoreductase	333	3	F:GO:0008270; F:GO:0016491; P:GO:0055114	F:zinc ion binding; F:oxidoreductase activity; P:oxidation-reduction process
JDDNEILB_00906	nadp-dependent oxidoreductase	315	3	F:GO:0008270; F:GO:0016491; P:GO:0055114	F:zinc ion binding; F:oxidoreductase activity; P:oxidation-reduction process
JDDNEILB_00907	nad -binding protein	1236
JDDNEILB_00908	-beta-xylanase	1422
JDDNEILB_00909	alpha-l-arabinofuranosidase	762	3	P:GO:0046373; F:GO:0046556; P:GO:0009117	P:L-arabinose metabolic process; F:alpha-L-arabinofuranosidase activity; P:nucleotide metabolic process
JDDNEILB_00910	toll interleukin-1 receptor domain-containing protein	366
JDDNEILB_00911	atp-binding protein	1989
JDDNEILB_00912	hypothetical protein M271_39390 [Streptomyces rapamycinicus NRRL 5491]	1080
JDDNEILB_00913	tyrosine-type recombinase integrase	231
JDDNEILB_00914	site-specific integrase	726	1	P:GO:0006259	P:DNA metabolic process
JDDNEILB_00915	is481 family transposase	1146
JDDNEILB_00916	pin domain-containing protein	222
JDDNEILB_00917	pin domain-containing protein	459
JDDNEILB_00918	is701 family transposase	1329	1	F:GO:0003676	F:nucleic acid binding
JDDNEILB_00919	catalase peroxidase hpi	2217
JDDNEILB_00920	porin	705	4	C:GO:0016020; C:GO:0016021; P:GO:0006810; F:GO:0005215	C:membrane; C:integral component of membrane; P:transport; F:transporter activity
JDDNEILB_00921	transposase	924	1	F:GO:0003676	F:nucleic acid binding
JDDNEILB_00922	serine threonine protein annotated as incomplete	795
JDDNEILB_00923	beta-propeller fold lactonase family protein	1224
JDDNEILB_00924	hypothetical protein M271_39340 [Streptomyces rapamycinicus NRRL 5491]	168
JDDNEILB_00925	transposase	1080	4	F:GO:0003677; F:GO:0004803; P:GO:0015074; P:GO:0006313	F:DNA binding; F:transposase activity; P:DNA integration; P:transposition, DNA-mediated
JDDNEILB_00926	dna-binding protein	1779	1	F:GO:0043565	F:sequence-specific DNA binding
JDDNEILB_00927	hypothetical protein M271_39320 [Streptomyces rapamycinicus NRRL 5491]	258
JDDNEILB_00928	is1182 family transposase	1776
JDDNEILB_00929	sdr family oxidoreductase	792	2	F:GO:0016491; P:GO:0055114	F:oxidoreductase activity; P:oxidation-reduction process
JDDNEILB_00930	sugar phosphate isomerase epimerase	663	2	P:GO:0008152; F:GO:0016853	P:metabolic process; F:isomerase activity
JDDNEILB_00931	sdr family oxidoreductase	765
JDDNEILB_00932	mfs transporter	1425	3	P:GO:0055085; C:GO:0016021; F:GO:0005215	P:transmembrane transport; C:integral component of membrane; F:transporter activity
JDDNEILB_00933	gfo idh family oxidoreductase	984
JDDNEILB_00934	sugar phosphate isomerase epimerase	912
JDDNEILB_00935	glyoxalase bleomycin resistance dioxygenase family protein	540
JDDNEILB_00936	family transcriptional regulator	999	1	P:GO:0006351	P:transcription, DNA-templated
JDDNEILB_00937	gfo idh family oxidoreductase	996	2	F:GO:0016491; P:GO:0055114	F:oxidoreductase activity; P:oxidation-reduction process
JDDNEILB_00938	bifunctional 4-hydroxy-2-oxoglutarate aldolase 2-dehydro-3-deoxy-phosphogluconate aldolase	642
JDDNEILB_00939	aaa family atpase	624
JDDNEILB_00940	helix-turn-helix transcriptional regulator	186
JDDNEILB_00941	family transcriptional regulator	162	2	F:GO:0003677; P:GO:0006355	F:DNA binding; P:regulation of transcription, DNA-templated
JDDNEILB_00942	transposase	1089	2	F:GO:0003677; P:GO:0015074	F:DNA binding; P:DNA integration
JDDNEILB_00943	methylmalonyl- epimerase	165
JDDNEILB_00944	family transcriptional regulator	270
JDDNEILB_00945	family transcriptional regulator	933	5	F:GO:0003677; C:GO:0005667; F:GO:0003700; P:GO:0006355; P:GO:0006355	F:DNA binding; C:transcription factor complex; F:transcription factor activity, sequence-specific DNA binding; P:regulation of transcription, DNA-templated; P:regulation of transcription, DNA-templated
JDDNEILB_00946	5-dehydro-4-deoxyglucarate dehydratase	927
JDDNEILB_00947	aldehyde dehydrogenase (nadp(+))	1623
JDDNEILB_00948	abc transporter permease	870
JDDNEILB_00949	nitrate abc transporter substrate-binding protein	1026
JDDNEILB_00950	abc transporter atp-binding protein	780
JDDNEILB_00951	m24 family metallopeptidase	1650
JDDNEILB_00952	family protein	480
JDDNEILB_00953	transposase	1029	2	F:GO:0003677; P:GO:0015074	F:DNA binding; P:DNA integration
JDDNEILB_00954	aldehyde dehydrogenase family protein	1431
JDDNEILB_00955	mandelate racemase muconate lactonizing enzyme family protein	1188
JDDNEILB_00956	transcriptional regulator	792
JDDNEILB_00957	carbohydrate kinase family protein	939
JDDNEILB_00958	aldolase	894	1	F:GO:0003824	F:catalytic activity
JDDNEILB_00959	tsup family transporter	726	1	C:GO:0016021	C:integral component of membrane
JDDNEILB_00960	alcohol dehydrogenase catalytic domain-containing protein	1074	3	F:GO:0008270; F:GO:0016491; P:GO:0055114	F:zinc ion binding; F:oxidoreductase activity; P:oxidation-reduction process
JDDNEILB_00961	mhs family mfs transporter	1368	3	P:GO:0055085; F:GO:0022857; C:GO:0016021	P:transmembrane transport; F:transmembrane transporter activity; C:integral component of membrane
JDDNEILB_00962	transposase	1089	2	F:GO:0003677; P:GO:0015074	F:DNA binding; P:DNA integration
JDDNEILB_00963	is1182 family transposase	1062
JDDNEILB_00964	isl3 family transposase	882
JDDNEILB_00965	isl3 family transposase	294
JDDNEILB_00966	amidohydrolase	996	2	F:GO:0003824; P:GO:0008152	F:catalytic activity; P:metabolic process
JDDNEILB_00967	family transcriptional regulator	627
JDDNEILB_00968	zinc-dependent alcohol dehydrogenase family protein	450	3	F:GO:0008270; F:GO:0016491; P:GO:0055114	F:zinc ion binding; F:oxidoreductase activity; P:oxidation-reduction process
JDDNEILB_00969	is5 family transposase	369
JDDNEILB_00970	is5 family transposase	453
JDDNEILB_00971	alpha beta hydrolase	930
JDDNEILB_00972	family transcriptional regulator	768	2	F:GO:0003677; P:GO:0006355	F:DNA binding; P:regulation of transcription, DNA-templated
JDDNEILB_00973	helix-turn-helix domain-containing protein	393
JDDNEILB_00974	family transcriptional regulator	426	5	F:GO:0003677; C:GO:0005667; F:GO:0003700; P:GO:0006355; P:GO:0006355	F:DNA binding; C:transcription factor complex; F:transcription factor activity, sequence-specific DNA binding; P:regulation of transcription, DNA-templated; P:regulation of transcription, DNA-templated
JDDNEILB_00975	hscarg family protein	891
JDDNEILB_00976	integrase [Streptomyces rapamycinicus NRRL 5491]	138
JDDNEILB_00977	amidohydrolase	999	2	F:GO:0003824; P:GO:0008152	F:catalytic activity; P:metabolic process
JDDNEILB_00978	sdr family oxidoreductase	753	2	F:GO:0016491; P:GO:0055114	F:oxidoreductase activity; P:oxidation-reduction process
JDDNEILB_00979	nad h-binding protein	612
JDDNEILB_00980	family transcriptional regulator	699	2	F:GO:0003677; P:GO:0006355	F:DNA binding; P:regulation of transcription, DNA-templated
JDDNEILB_00981	acetoacetate-- ligase	1989
JDDNEILB_00982	smp-30 gluconolactonase lre family protein	843
JDDNEILB_00983	bifunctional 3-(3-hydroxy-phenyl)propionate 3-hydroxycinnamic acid hydroxylase	1488
JDDNEILB_00984	mfs transporter	1242	3	P:GO:0055085; C:GO:0016021; F:GO:0005215	P:transmembrane transport; C:integral component of membrane; F:transporter activity
JDDNEILB_00985	dioxygenase	927
JDDNEILB_00986	fumarylacetoacetate hydrolase family protein	810
JDDNEILB_00987	family transcriptional regulator	690
JDDNEILB_00988	family transcriptional regulator	315
JDDNEILB_00989	hypothetical protein M271_39005 [Streptomyces rapamycinicus NRRL 5491]	174
JDDNEILB_00990	2-phospho-l-lactate guanylyltransferase	663
JDDNEILB_00991	bifunctional fo biosynthesis protein	2565
JDDNEILB_00992	mfs transporter	1314
JDDNEILB_00993	antibiotic biosynthesis monooxygenase	312
JDDNEILB_00994	family transcriptional regulator	345	5	F:GO:0003677; C:GO:0005667; F:GO:0003700; P:GO:0006355; P:GO:0006355	F:DNA binding; C:transcription factor complex; F:transcription factor activity, sequence-specific DNA binding; P:regulation of transcription, DNA-templated; P:regulation of transcription, DNA-templated
JDDNEILB_00995	family protein phosphatase	2790	7	F:GO:0000155; F:GO:0003824; P:GO:0007165; P:GO:0000160; P:GO:0008152; P:GO:0023014; F:GO:0004871	F:phosphorelay sensor kinase activity; F:catalytic activity; P:signal transduction; P:phosphorelay signal transduction system; P:metabolic process; P:signal transduction by protein phosphorylation; F:signal transducer activity
JDDNEILB_00996	transposase	684	2	F:GO:0003677; P:GO:0015074	F:DNA binding; P:DNA integration
JDDNEILB_00997	is1182 family transposase	390
JDDNEILB_00998	is1380 family transposase	1404
JDDNEILB_00999	nipsnap family containing protein	345
JDDNEILB_01000	nitroreductase family protein	570	2	F:GO:0016491; P:GO:0055114	F:oxidoreductase activity; P:oxidation-reduction process
JDDNEILB_01001	thiolase family protein	1287	3	F:GO:0016747; F:GO:0003824; P:GO:0008152	F:transferase activity, transferring acyl groups other than amino-acyl groups; F:catalytic activity; P:metabolic process
JDDNEILB_01002	long-chain fatty acid-- ligase	1551
JDDNEILB_01003	cupin domain-containing protein	417
JDDNEILB_01004	aldo keto reductase	1005
JDDNEILB_01005	fad-dependent oxidoreductase	1125	3	F:GO:0016491; P:GO:0008152; P:GO:0055114	F:oxidoreductase activity; P:metabolic process; P:oxidation-reduction process
JDDNEILB_01006	lrp family transcriptional regulator	1014
JDDNEILB_01007	site-specific integrase	336	3	F:GO:0003677; P:GO:0015074; P:GO:0006310	F:DNA binding; P:DNA integration; P:DNA recombination
JDDNEILB_01008	is1380 family transposase	1404
JDDNEILB_01009	site-specific integrase	1071
JDDNEILB_01010	tyrosine-type recombinase integrase	1335	3	F:GO:0003677; P:GO:0015074; P:GO:0006310	F:DNA binding; P:DNA integration; P:DNA recombination
JDDNEILB_01011	transposase	222	3	F:GO:0003677; F:GO:0004803; P:GO:0006313	F:DNA binding; F:transposase activity; P:transposition, DNA-mediated
JDDNEILB_01012	is30 family transposase	1149	2	F:GO:0003676; P:GO:0015074	F:nucleic acid binding; P:DNA integration
JDDNEILB_01013	is3 family transposase	894	2	F:GO:0003676; P:GO:0015074	F:nucleic acid binding; P:DNA integration
JDDNEILB_01014	sugar phosphate isomerase epimerase	921	2	P:GO:0008152; F:GO:0016853	P:metabolic process; F:isomerase activity
JDDNEILB_01015	gfo idh family oxidoreductase	1119	2	F:GO:0016491; P:GO:0055114	F:oxidoreductase activity; P:oxidation-reduction process
JDDNEILB_01016	carbohydrate abc transporter permease	933
JDDNEILB_01017	sugar abc transporter permease	972	3	C:GO:0016020; P:GO:0006810; F:GO:0005215	C:membrane; P:transport; F:transporter activity
JDDNEILB_01018	extracellular solute-binding protein	1365	2	P:GO:0006810; F:GO:0005215	P:transport; F:transporter activity
JDDNEILB_01019	tim barrel protein	969	2	P:GO:0008152; F:GO:0016853	P:metabolic process; F:isomerase activity
JDDNEILB_01020	gfo idh family oxidoreductase	1140	2	F:GO:0016491; P:GO:0055114	F:oxidoreductase activity; P:oxidation-reduction process
JDDNEILB_01021	rok family protein	1224
JDDNEILB_01022	transposase	1092	2	F:GO:0003676; P:GO:0015074	F:nucleic acid binding; P:DNA integration
JDDNEILB_01023	isl3 family transposase	609	3	F:GO:0003677; F:GO:0004803; P:GO:0006313	F:DNA binding; F:transposase activity; P:transposition, DNA-mediated
JDDNEILB_01024	family transcriptional regulator	651	1	P:GO:0006351	P:transcription, DNA-templated
JDDNEILB_01025	mfs transporter	1368
JDDNEILB_01026	dihydrodipicolinate synthase family protein	945
JDDNEILB_01027	mandelate racemase muconate lactonizing enzyme family protein	1137
JDDNEILB_01028	transposase	1080	1	F:GO:0003676	F:nucleic acid binding
JDDNEILB_01029	mfs transporter	516
JDDNEILB_01030	is701 family transposase	1410	1	F:GO:0003676	F:nucleic acid binding
JDDNEILB_01031	hypothetical protein [Streptomyces rapamycinicus]	735
JDDNEILB_01032	hypothetical protein [Streptomyces rapamycinicus]	282
JDDNEILB_01033	aminoglycoside 3-n-acetyltransferase	420	3	P:GO:0042967; F:GO:0046353; P:GO:0046677	P:acyl-carrier-protein biosynthetic process; F:aminoglycoside 3-N-acetyltransferase activity; P:response to antibiotic
JDDNEILB_01034	is21 family transposase	480
JDDNEILB_01035	uncharacterised protein	150
JDDNEILB_01036	aaa family atpase	414
JDDNEILB_01037	transposase	921	3	F:GO:0003677; F:GO:0004803; P:GO:0006313	F:DNA binding; F:transposase activity; P:transposition, DNA-mediated
JDDNEILB_01038	hypothetical protein [Streptomyces rapamycinicus]	531
JDDNEILB_01039	transposase	552
JDDNEILB_01040	hypothetical protein M271_38790 [Streptomyces rapamycinicus NRRL 5491]	744
JDDNEILB_01041	inositol monophosphatase	846	1	P:GO:0046854	P:phosphatidylinositol phosphorylation
JDDNEILB_01042	is21 family transposase	1635
JDDNEILB_01043	aaa family atpase	1254
JDDNEILB_01044	transposase	423	2	F:GO:0003677; P:GO:0015074	F:DNA binding; P:DNA integration
JDDNEILB_01045	transposase	675	2	F:GO:0003677; P:GO:0015074	F:DNA binding; P:DNA integration
JDDNEILB_01046	hypothetical protein [Streptomyces rapamycinicus]	261
JDDNEILB_01047	transposase	288	2	F:GO:0003677; P:GO:0015074	F:DNA binding; P:DNA integration
JDDNEILB_01048	transposase	231	2	F:GO:0003677; P:GO:0015074	F:DNA binding; P:DNA integration
JDDNEILB_01049	transposase	249	2	F:GO:0003677; P:GO:0015074	F:DNA binding; P:DNA integration
JDDNEILB_01050	is5 is1182 family transposase	372
JDDNEILB_01051	duf5302 domain-containing protein	243
JDDNEILB_01052	dead deah box helicase	1416
JDDNEILB_01053	transposase	888	2	F:GO:0003677; P:GO:0015074	F:DNA binding; P:DNA integration
JDDNEILB_01054	transposase	1068	2	F:GO:0003677; P:GO:0015074	F:DNA binding; P:DNA integration
JDDNEILB_01055	isl3 family transposase	1302
JDDNEILB_01056	lrp family transcriptional regulator	1026	5	C:GO:0005667; F:GO:0003700; P:GO:0006355; F:GO:0043565; P:GO:0006355	C:transcription factor complex; F:transcription factor activity, sequence-specific DNA binding; P:regulation of transcription, DNA-templated; F:sequence-specific DNA binding; P:regulation of transcription, DNA-templated
JDDNEILB_01057	diaminopimelate decarboxylase	1506	2	P:GO:0008152; F:GO:0016831	P:metabolic process; F:carboxy-lyase activity
JDDNEILB_01058	permease	1428	1	C:GO:0016021	C:integral component of membrane
JDDNEILB_01059	d-aminoacylase	1611	3	F:GO:0016811; F:GO:0008270; P:GO:0006807	F:hydrolase activity, acting on carbon-nitrogen (but not peptide) bonds, in linear amides; F:zinc ion binding; P:nitrogen compound metabolic process
JDDNEILB_01060	family protein phosphatase	2043
JDDNEILB_01061	integrase catalytic region	1167	2	F:GO:0003676; P:GO:0015074	F:nucleic acid binding; P:DNA integration
JDDNEILB_01063	transketolase	702
JDDNEILB_01064	transketolase	903	2	F:GO:0003824; P:GO:0008152	F:catalytic activity; P:metabolic process
JDDNEILB_01065	alpha beta hydrolase	951	2	P:GO:0008152; F:GO:0016787	P:metabolic process; F:hydrolase activity
JDDNEILB_01066	amidohydrolase family protein	3432	2	F:GO:0016810; P:GO:0006807	F:hydrolase activity, acting on carbon-nitrogen (but not peptide) bonds; P:nitrogen compound metabolic process
JDDNEILB_01067	alpha beta hydrolase fold domain-containing protein	1668	5	F:GO:0000287; F:GO:0016835; P:GO:0046677; P:GO:0017001; F:GO:0016787	F:magnesium ion binding; F:carbon-oxygen lyase activity; P:response to antibiotic; P:antibiotic catabolic process; F:hydrolase activity
JDDNEILB_01068	cobalamin-binding protein	738
JDDNEILB_01069	trove domain-containing protein	1641	2	F:GO:0003723; C:GO:0030529	F:RNA binding; C:intracellular ribonucleoprotein complex
JDDNEILB_01070	abc transporter permease subunit	2622	4	C:GO:0016021; P:GO:0006810; C:GO:0005886; F:GO:0005215	C:integral component of membrane; P:transport; C:plasma membrane; F:transporter activity
JDDNEILB_01071	glycine betaine l-proline abc transporter atp-binding protein	1149	5	F:GO:0016887; F:GO:0005524; P:GO:0031460; C:GO:0016020; P:GO:0006200	F:ATPase activity; F:ATP binding; P:glycine betaine transport; C:membrane; P:obsolete ATP catabolic process
JDDNEILB_01072	5 -3 exonuclease	912
JDDNEILB_01073	siderophore-interacting protein	882	2	F:GO:0016491; P:GO:0055114	F:oxidoreductase activity; P:oxidation-reduction process
JDDNEILB_01074	hypothetical protein [Streptomyces rapamycinicus]	783
JDDNEILB_01075	cell shape-determining protein	1263
JDDNEILB_01076	dead deah box helicase	2823	4	F:GO:0003676; F:GO:0005524; P:GO:0006200; F:GO:0008026	F:nucleic acid binding; F:ATP binding; P:obsolete ATP catabolic process; F:ATP-dependent helicase activity
JDDNEILB_01077	twin-arginine translocase subunit	963	5	C:GO:0005887; C:GO:0033281; F:GO:0008320; P:GO:0006886; P:GO:0043953	C:integral component of plasma membrane; C:TAT protein transport complex; F:protein transmembrane transporter activity; P:intracellular protein transport; P:protein transport by the Tat complex
JDDNEILB_01078	sec-independent protein translocase subunit	294	6	C:GO:0005887; C:GO:0033281; F:GO:0008320; P:GO:0006886; P:GO:0009306; P:GO:0043953	C:integral component of plasma membrane; C:TAT protein transport complex; F:protein transmembrane transporter activity; P:intracellular protein transport; P:protein secretion; P:protein transport by the Tat complex
JDDNEILB_01079	MULTISPECIES: hypothetical protein [Streptomyces]	204
JDDNEILB_01080	MULTISPECIES: hypothetical protein [Streptomyces]	216
JDDNEILB_01081	wyl domain-containing protein	960
JDDNEILB_01082	wyl domain-containing protein	966
JDDNEILB_01083	multispecies: peptidylprolyl isomerase	375	3	F:GO:0003755; P:GO:0000413; P:GO:0006457	F:peptidyl-prolyl cis-trans isomerase activity; P:protein peptidyl-prolyl isomerization; P:protein folding
JDDNEILB_01084	peptidylprolyl isomerase	996	3	F:GO:0003755; P:GO:0000413; P:GO:0006457	F:peptidyl-prolyl cis-trans isomerase activity; P:protein peptidyl-prolyl isomerization; P:protein folding
JDDNEILB_01085	pup--protein ligase	1362	7	F:GO:0000287; F:GO:0005524; P:GO:0070490; C:GO:0000502; P:GO:0019941; F:GO:0019787; P:GO:0010498	F:magnesium ion binding; F:ATP binding; P:protein pupylation; C:proteasome complex; P:modification-dependent protein catabolic process; F:ubiquitin-like protein transferase activity; P:proteasomal protein catabolic process
JDDNEILB_01086	mfs transporter	1284	2	P:GO:0055085; C:GO:0016021	P:transmembrane transport; C:integral component of membrane
JDDNEILB_01087	family transcriptional regulator	1227
JDDNEILB_01088	proteasome subunit alpha	768	4	C:GO:0005737; C:GO:0019773; F:GO:0004298; P:GO:0051603	C:cytoplasm; C:proteasome core complex, alpha-subunit complex; F:threonine-type endopeptidase activity; P:proteolysis involved in cellular protein catabolic process
JDDNEILB_01089	proteasome subunit beta	846	5	C:GO:0005737; F:GO:0004298; C:GO:0019774; P:GO:0019941; P:GO:0010498	C:cytoplasm; F:threonine-type endopeptidase activity; C:proteasome core complex, beta-subunit complex; P:modification-dependent protein catabolic process; P:proteasomal protein catabolic process
JDDNEILB_01090	multispecies: ubiquitin-like protein pup	219	5	P:GO:0070490; F:GO:0070628; F:GO:0031386; P:GO:0019941; P:GO:0010498	P:protein pupylation; F:proteasome binding; F:protein tag; P:modification-dependent protein catabolic process; P:proteasomal protein catabolic process
JDDNEILB_01091	proteasome accessory factor 2	1512	6	F:GO:0016811; P:GO:0006807; C:GO:0000502; F:GO:0008233; P:GO:0019941; P:GO:0010498	F:hydrolase activity, acting on carbon-nitrogen (but not peptide) bonds, in linear amides; P:nitrogen compound metabolic process; C:proteasome complex; F:peptidase activity; P:modification-dependent protein catabolic process; P:proteasomal protein catabolic process
JDDNEILB_01092	proteasome atpase	1767	8	F:GO:0016887; F:GO:0032182; F:GO:0005524; P:GO:0006200; C:GO:0022623; P:GO:0019941; P:GO:0043335; P:GO:0010498	F:ATPase activity; F:ubiquitin-like protein binding; F:ATP binding; P:obsolete ATP catabolic process; C:proteasome-activating nucleotidase complex; P:modification-dependent protein catabolic process; P:protein unfolding; P:proteasomal protein catabolic process
JDDNEILB_01093	ferredoxin	291	3	P:GO:0006118; F:GO:0005506; F:GO:0009055	P:obsolete electron transport; F:iron ion binding; F:electron carrier activity
JDDNEILB_01094	hypothetical protein [Streptomyces rapamycinicus]	588
JDDNEILB_01095	trna (adenine-n1)-methyltransferase	1014	3	C:GO:0031515; F:GO:0016429; P:GO:0030488	C:tRNA (m1A) methyltransferase complex; F:tRNA (adenine-N1-)-methyltransferase activity; P:tRNA methylation
JDDNEILB_01096	site-2 protease family protein	1251	3	P:GO:0006508; F:GO:0030554; F:GO:0004222	P:proteolysis; F:adenyl nucleotide binding; F:metalloendopeptidase activity
JDDNEILB_01097	family exonuclease	951
JDDNEILB_01098	response regulator transcription factor	672	8	F:GO:0003677; C:GO:0005667; F:GO:0003700; P:GO:0000160; P:GO:0006355; P:GO:0006355; P:GO:0035556; F:GO:0000156	F:DNA binding; C:transcription factor complex; F:transcription factor activity, sequence-specific DNA binding; P:phosphorelay signal transduction system; P:regulation of transcription, DNA-templated; P:regulation of transcription, DNA-templated; P:intracellular signal transduction; F:phosphorelay response regulator activity
JDDNEILB_01099	abc transporter substrate-binding protein	1596	2	P:GO:0006810; F:GO:0005215	P:transport; F:transporter activity
JDDNEILB_01100	peptide-binding protein	1599	2	P:GO:0006810; F:GO:0005215	P:transport; F:transporter activity
JDDNEILB_01101	had family phosphatase	702	2	P:GO:0008152; F:GO:0016787	P:metabolic process; F:hydrolase activity
JDDNEILB_01102	methionine synthase	3504	8	P:GO:0042558; P:GO:0009086; F:GO:0008705; F:GO:0008270; F:GO:0031419; C:GO:0005622; F:GO:0008898; P:GO:0032259	P:pteridine-containing compound metabolic process; P:methionine biosynthetic process; F:methionine synthase activity; F:zinc ion binding; F:cobalamin binding; C:intracellular; F:S-adenosylmethionine-homocysteine S-methyltransferase activity; P:methylation
JDDNEILB_01103	family transcriptional regulator	765	2	F:GO:0003677; P:GO:0006355	F:DNA binding; P:regulation of transcription, DNA-templated
JDDNEILB_01104	aquaporin family protein	798	3	C:GO:0016021; P:GO:0006810; F:GO:0005215	C:integral component of membrane; P:transport; F:transporter activity
JDDNEILB_01105	glycerol kinase	1548	6	P:GO:0006072; F:GO:0005524; P:GO:0046486; F:GO:0004370; P:GO:0019563; P:GO:0016310	P:glycerol-3-phosphate metabolic process; F:ATP binding; P:glycerolipid metabolic process; F:glycerol kinase activity; P:glycerol catabolic process; P:phosphorylation
JDDNEILB_01106	glycerol-3-phosphate dehydrogenase oxidase	1614	6	P:GO:0006072; P:GO:0006118; P:GO:0046486; C:GO:0009331; P:GO:0055114; F:GO:0004368	P:glycerol-3-phosphate metabolic process; P:obsolete electron transport; P:glycerolipid metabolic process; C:glycerol-3-phosphate dehydrogenase complex; P:oxidation-reduction process; F:glycerol-3-phosphate dehydrogenase activity
JDDNEILB_01107	---NA---	90
JDDNEILB_01108	llm class flavin-dependent oxidoreductase	555
JDDNEILB_01109	hypothetical protein [Streptomyces rapamycinicus]	471
JDDNEILB_01110	family transcriptional regulator	672	5	F:GO:0003677; C:GO:0005667; F:GO:0003700; P:GO:0006355; P:GO:0006355	F:DNA binding; C:transcription factor complex; F:transcription factor activity, sequence-specific DNA binding; P:regulation of transcription, DNA-templated; P:regulation of transcription, DNA-templated
JDDNEILB_01111	amidohydrolase family protein	858
JDDNEILB_01112	aldo keto reductase	1008
JDDNEILB_01113	abc transporter permease	1035	4	C:GO:0016021; P:GO:0006810; C:GO:0005886; F:GO:0005215	C:integral component of membrane; P:transport; C:plasma membrane; F:transporter activity
JDDNEILB_01114	sugar abc transporter atp-binding protein	1587	3	F:GO:0016887; F:GO:0005524; P:GO:0006200	F:ATPase activity; F:ATP binding; P:obsolete ATP catabolic process
JDDNEILB_01115	sugar abc transporter substrate-binding protein	1035
JDDNEILB_01116	sdr family oxidoreductase	777	2	F:GO:0016491; P:GO:0055114	F:oxidoreductase activity; P:oxidation-reduction process
JDDNEILB_01117	fuconate dehydratase	1470	2	P:GO:0009063; F:GO:0003824	P:cellular amino acid catabolic process; F:catalytic activity
JDDNEILB_01118	pac2 family protein	1212
JDDNEILB_01119	cysteine--1-d-myo-inosityl 2-amino-2-deoxy-alpha-d-glucopyranoside ligase	1230	4	F:GO:0005524; F:GO:0008270; F:GO:0035446; P:GO:0010125	F:ATP binding; F:zinc ion binding; F:cysteine-glucosaminylinositol ligase activity; P:mycothiol biosynthetic process
JDDNEILB_01120	sco1664 family protein	849	2	P:GO:0008152; F:GO:0016773	P:metabolic process; F:phosphotransferase activity, alcohol group as acceptor
JDDNEILB_01121	multispecies: duf3090 domain-containing protein	591
JDDNEILB_01122	msmeg_4193 family phosphomutase	705
JDDNEILB_01123	magnesium cobalt transporter	993	6	P:GO:0006824; P:GO:0055085; P:GO:0015693; F:GO:0015087; C:GO:0016020; F:GO:0015095	P:cobalt ion transport; P:transmembrane transport; P:magnesium ion transport; F:cobalt ion transmembrane transporter activity; C:membrane; F:magnesium ion transmembrane transporter activity
JDDNEILB_01124	ferritin-like domain-containing protein	810
JDDNEILB_01125	llm class f420-dependent oxidoreductase	1050	2	F:GO:0016705; P:GO:0055114	F:oxidoreductase activity, acting on paired donors, with incorporation or reduction of molecular oxygen; P:oxidation-reduction process
JDDNEILB_01126	aldo keto reductase	981	2	F:GO:0016491; P:GO:0055114	F:oxidoreductase activity; P:oxidation-reduction process
JDDNEILB_01127	dna helicase	2361
JDDNEILB_01128	hypothetical protein [Streptomyces rapamycinicus]	699
JDDNEILB_01129	MULTISPECIES: hypothetical protein [Streptomyces]	189
JDDNEILB_01130	duf320 domain-containing protein	909
JDDNEILB_01131	m20 m25 m40 family metallo-hydrolase	1338	2	P:GO:0006508; F:GO:0008237	P:proteolysis; F:metallopeptidase activity
JDDNEILB_01133	hypothetical protein [Streptomyces rapamycinicus]	147
JDDNEILB_01134	---NA---	90
JDDNEILB_01135	potassium-transporting atpase subunit	1662	6	F:GO:0005524; P:GO:0071805; P:GO:0008152; C:GO:0016021; C:GO:0005886; F:GO:0008556	F:ATP binding; P:potassium ion transmembrane transport; P:metabolic process; C:integral component of membrane; C:plasma membrane; F:potassium-transporting ATPase activity
JDDNEILB_01136	potassium-transporting atpase subunit	2166	7	F:GO:0000287; F:GO:0005524; P:GO:0071805; P:GO:0008152; C:GO:0016021; C:GO:0005886; F:GO:0008556	F:magnesium ion binding; F:ATP binding; P:potassium ion transmembrane transport; P:metabolic process; C:integral component of membrane; C:plasma membrane; F:potassium-transporting ATPase activity
JDDNEILB_01137	potassium-transporting atpase subunit c	669	6	F:GO:0005524; P:GO:0071805; P:GO:0008152; C:GO:0016021; C:GO:0005886; F:GO:0008556	F:ATP binding; P:potassium ion transmembrane transport; P:metabolic process; C:integral component of membrane; C:plasma membrane; F:potassium-transporting ATPase activity
JDDNEILB_01138	hypothetical protein [Streptomyces rapamycinicus]	816
JDDNEILB_01139	sigma-70 family rna polymerase sigma factor	549	7	F:GO:0003677; F:GO:0016987; C:GO:0005667; F:GO:0003700; P:GO:0006355; P:GO:0006352; P:GO:0006355	F:DNA binding; F:sigma factor activity; C:transcription factor complex; F:transcription factor activity, sequence-specific DNA binding; P:regulation of transcription, DNA-templated; P:DNA-templated transcription, initiation; P:regulation of transcription, DNA-templated
JDDNEILB_01140	hypothetical protein M271_38285 [Streptomyces rapamycinicus NRRL 5491]	159
JDDNEILB_01141	helix-turn-helix domain-containing protein	846	1	F:GO:0043565	F:sequence-specific DNA binding
JDDNEILB_01142	sdr family nad -dependent oxidoreductase	714	2	F:GO:0016491; P:GO:0055114	F:oxidoreductase activity; P:oxidation-reduction process
JDDNEILB_01143	membrane protein	726	3	C:GO:0016020; F:GO:0016780; P:GO:0008654	C:membrane; F:phosphotransferase activity, for other substituted phosphate groups; P:phospholipid biosynthetic process
JDDNEILB_01144	zinc-binding alcohol dehydrogenase	999	10	F:GO:0008270; F:GO:0003857; P:GO:0006552; P:GO:0006574; P:GO:0055114; P:GO:0006550; P:GO:0006633; P:GO:0006568; P:GO:0018874; P:GO:0006554	F:zinc ion binding; F:3-hydroxyacyl-CoA dehydrogenase activity; P:leucine catabolic process; P:valine catabolic process; P:oxidation-reduction process; P:isoleucine catabolic process; P:fatty acid biosynthetic process; P:tryptophan metabolic process; P:benzoate metabolic process; P:lysine catabolic process
JDDNEILB_01145	6-carboxytetrahydropterin synthase	399
JDDNEILB_01146	glycosyltransferase family 4 protein	1107	2	P:GO:0009058; F:GO:0016740	P:biosynthetic process; F:transferase activity
JDDNEILB_01147	class i sam-dependent methyltransferase	837
JDDNEILB_01148	flippase-like domain-containing protein	1305
JDDNEILB_01149	creatininase family protein	768
JDDNEILB_01150	gtp cyclohydrolase ii	657	4	F:GO:0005525; F:GO:0008270; F:GO:0003935; P:GO:0009231	F:GTP binding; F:zinc ion binding; F:GTP cyclohydrolase II activity; P:riboflavin biosynthetic process
JDDNEILB_01151	2fe-2s iron-sulfur cluster binding domain-containing protein	507	6	P:GO:0006118; F:GO:0046872; F:GO:0016491; F:GO:0009055; P:GO:0055114; F:GO:0051537	P:obsolete electron transport; F:metal ion binding; F:oxidoreductase activity; F:electron carrier activity; P:oxidation-reduction process; F:2 iron, 2 sulfur cluster binding
JDDNEILB_01152	xanthine dehydrogenase family protein subunit m	990	4	F:GO:0050660; P:GO:0006040; F:GO:0008762; P:GO:0055114	F:flavin adenine dinucleotide binding; P:amino sugar metabolic process; F:UDP-N-acetylmuramate dehydrogenase activity; P:oxidation-reduction process
JDDNEILB_01153	xanthine dehydrogenase family protein molybdopterin-binding subunit	2133	2	F:GO:0016491; P:GO:0055114	F:oxidoreductase activity; P:oxidation-reduction process
JDDNEILB_01154	nad h-binding protein	915
JDDNEILB_01155	hypothetical protein [Streptomyces rapamycinicus]	1086
JDDNEILB_01156	family protein phosphatase	2535	4	P:GO:0007165; F:GO:0003824; P:GO:0008152; F:GO:0004871	P:signal transduction; F:catalytic activity; P:metabolic process; F:signal transducer activity
JDDNEILB_01157	nad h-binding protein	894
JDDNEILB_01158	family transcriptional regulator	876
JDDNEILB_01159	nadph-dependent f420 reductase	708	4	F:GO:0050661; P:GO:0006740; F:GO:0016651; F:GO:0070967	F:NADP binding; P:NADPH regeneration; F:oxidoreductase activity, acting on NAD(P)H; F:coenzyme F420 binding
JDDNEILB_01160	nad-dependent succinate-semialdehyde dehydrogenase	1410	2	P:GO:0055114; F:GO:0016620	P:oxidation-reduction process; F:oxidoreductase activity, acting on the aldehyde or oxo group of donors, NAD or NADP as acceptor
JDDNEILB_01161	transglutaminase family protein	744
JDDNEILB_01162	tigr03619 family f420-dependent llm class oxidoreductase	1062
JDDNEILB_01163	family transcriptional regulator	819	5	F:GO:0003677; C:GO:0005667; F:GO:0003700; P:GO:0006355; P:GO:0006355	F:DNA binding; C:transcription factor complex; F:transcription factor activity, sequence-specific DNA binding; P:regulation of transcription, DNA-templated; P:regulation of transcription, DNA-templated
JDDNEILB_01164	antibiotic biosynthesis monooxygenase	312
JDDNEILB_01165	mfs transporter	1362
JDDNEILB_01166	glycosyltransferase	1209	2	P:GO:0009058; F:GO:0016740	P:biosynthetic process; F:transferase activity
JDDNEILB_01167	glycosyltransferase	1950	2	P:GO:0008152; F:GO:0016740	P:metabolic process; F:transferase activity
JDDNEILB_01168	glycoside hydrolase family 6 protein	990
JDDNEILB_01169	formate dehydrogenase	684
JDDNEILB_01170	molybdopterin-dependent oxidoreductase	735	3	P:GO:0006118; F:GO:0009055; P:GO:0055114	P:obsolete electron transport; F:electron carrier activity; P:oxidation-reduction process
JDDNEILB_01171	fad-binding dehydrogenase	1656	2	F:GO:0016627; P:GO:0055114	F:oxidoreductase activity, acting on the CH-CH group of donors; P:oxidation-reduction process
JDDNEILB_01172	hypothetical protein D3C57_105480 [Streptomyces rapamycinicus NRRL 5491]	813
JDDNEILB_01173	nudix domain-containing protein	537	2	F:GO:0016817; P:GO:0008152	F:hydrolase activity, acting on acid anhydrides; P:metabolic process
JDDNEILB_01174	duf202 domain-containing protein	453
JDDNEILB_01175	duf202 domain-containing protein	339
JDDNEILB_01176	nadp-dependent oxidoreductase	927	3	F:GO:0008270; F:GO:0016491; P:GO:0055114	F:zinc ion binding; F:oxidoreductase activity; P:oxidation-reduction process
JDDNEILB_01177	nadp oxidoreductase	654
JDDNEILB_01179	phosphotransferase family protein	1023	2	P:GO:0008152; F:GO:0016772	P:metabolic process; F:transferase activity, transferring phosphorus-containing groups
JDDNEILB_01180	acyl- dehydrogenase	1215	4	F:GO:0003995; P:GO:0006118; F:GO:0050660; P:GO:0055114	F:acyl-CoA dehydrogenase activity; P:obsolete electron transport; F:flavin adenine dinucleotide binding; P:oxidation-reduction process
JDDNEILB_01181	family transcriptional regulator	594	2	F:GO:0003677; P:GO:0006355	F:DNA binding; P:regulation of transcription, DNA-templated
JDDNEILB_01182	amp-binding protein	1644	2	P:GO:0008152; F:GO:0016874	P:metabolic process; F:ligase activity
JDDNEILB_01183	sdr family oxidoreductase	783	2	F:GO:0016491; P:GO:0055114	F:oxidoreductase activity; P:oxidation-reduction process
JDDNEILB_01184	family transcriptional regulator	1098	4	C:GO:0005667; F:GO:0003700; P:GO:0006355; P:GO:0006355	C:transcription factor complex; F:transcription factor activity, sequence-specific DNA binding; P:regulation of transcription, DNA-templated; P:regulation of transcription, DNA-templated
JDDNEILB_01185	serine-threonine protein kinase	1314
JDDNEILB_01186	penicillin acylase family protein	2835
JDDNEILB_01187	hypothetical protein [Streptomyces rapamycinicus]	612
JDDNEILB_01188	family dehydratase	462	2	F:GO:0016491; P:GO:0055114	F:oxidoreductase activity; P:oxidation-reduction process
JDDNEILB_01189	family transcriptional regulator	636	2	F:GO:0003677; P:GO:0006355	F:DNA binding; P:regulation of transcription, DNA-templated
JDDNEILB_01190	aminodeoxychorismate synthase component i	2133
JDDNEILB_01191	3-deoxy-7-phosphoheptulonate synthase	1185	3	P:GO:0009073; F:GO:0003849; F:GO:0016740	P:aromatic amino acid family biosynthetic process; F:3-deoxy-7-phosphoheptulonate synthase activity; F:transferase activity
JDDNEILB_01192	4-hydroxy-3-methylbut-2-enyl diphosphate reductase	1143
JDDNEILB_01193	polyprenyl synthetase family protein	1074
JDDNEILB_01194	1-deoxy-d-xylulose-5-phosphate synthase	1899
JDDNEILB_01195	flavodoxin-dependent -4-hydroxy-3-methylbut-2-enyl-diphosphate synthase	1152
JDDNEILB_01196	4-hydroxybenzoate 3-monooxygenase	1209
JDDNEILB_01197	-dihydroxy-2-naphthoate octaprenyltransferase	969
JDDNEILB_01198	acyl-- ligase	1620
JDDNEILB_01199	hypothetical protein [Streptomyces rapamycinicus]	756
JDDNEILB_01200	mmpl family transporter	2241
JDDNEILB_01201	aminotransferase class iv family protein	783	2	F:GO:0008483; P:GO:0008152	F:transaminase activity; P:metabolic process
JDDNEILB_01202	sigma-70 family rna polymerase sigma factor	900
JDDNEILB_01203	duf402 domain-containing protein	519
JDDNEILB_01204	mfs transporter	1299
JDDNEILB_01205	citrate:proton symporter	1491	4	F:GO:0015137; P:GO:0055085; C:GO:0016021; P:GO:0015746	F:citrate transmembrane transporter activity; P:transmembrane transport; C:integral component of membrane; P:citrate transport
JDDNEILB_01206	molybdopterin-dependent oxidoreductase	2229	4	F:GO:0016491; F:GO:0030151; P:GO:0055114; F:GO:0051536	F:oxidoreductase activity; F:molybdenum ion binding; P:oxidation-reduction process; F:iron-sulfur cluster binding
JDDNEILB_01207	family transcriptional regulator	651
JDDNEILB_01208	homogentisate -dioxygenase	1434	6	P:GO:0042207; P:GO:0006559; F:GO:0005506; P:GO:0006572; P:GO:0055114; F:GO:0004411	P:styrene catabolic process; P:L-phenylalanine catabolic process; F:iron ion binding; P:tyrosine catabolic process; P:oxidation-reduction process; F:homogentisate 1,2-dioxygenase activity
JDDNEILB_01209	family transcriptional regulator	750	5	F:GO:0003677; C:GO:0005667; F:GO:0003700; P:GO:0006355; P:GO:0006355	F:DNA binding; C:transcription factor complex; F:transcription factor activity, sequence-specific DNA binding; P:regulation of transcription, DNA-templated; P:regulation of transcription, DNA-templated
JDDNEILB_01210	dna methyltransferase	1401
JDDNEILB_01211	hypothetical protein [Streptomyces rapamycinicus]	231
JDDNEILB_01212	duf4331 domain-containing protein	1515
JDDNEILB_01213	tetratricopeptide repeat protein	1326
[truncated: 6,552 more rows]

## Sheet: Conflicts in nucleotide seq
Position	Type	Length	Reference	Conflict	Coverage (Number of mapped reads)	Frequency of altered reads mapped	Analysis
[truncated: 87 more rows]

[truncated: 1 more sheets: Missing or mutated genes]
