# Supplementary material for: Comparative genomic analysis of Streptomyces rapamycinicus NRRL 5491 and its mutant overproducing rapamycin
Source: Sci Rep. 2022 Jun 18;12:10302. doi: 10.1038/s41598-022-14199-6 (PMC9206652; doi:10.1038/s41598-022-14199-6)
Supplement: Supplementary file 3 — Supplementary Information 3. [file 41598_2022_14199_MOESM3_ESM.xlsx]

## Sheet: Core genes_Wild-type
Core_gene	Protein name	Function	Duplication	BGC_Proximity	[Hits_listed]
TIGR01235	pyruv_carbox: pyruvate carboxylase	Energy metabolism	No	No	[S. rapamycinicus NRRL5491 wild-type (12,466,108 bp)|-|-|loc|11590533 11593911 -1 # ID=1_9358|Type=CDS|transl_table=11]
TIGR03442	TIGR03442: ergothioneine biosynthesis protein EgtC	Biosynthesis of cofactors, prosthetic groups, and carriers	No	No	[S. rapamycinicus NRRL5491 wild-type (12,466,108 bp)|-|-|loc|1160018 1160774 1 # ID=1_992|Type=CDS|transl_table=11]
TIGR03438	egtD_ergothio: dimethylhistidine N-methyltransferase	Biosynthesis of cofactors, prosthetic groups, and carriers	No	No	[S. rapamycinicus NRRL5491 wild-type (12,466,108 bp)|-|-|loc|1160770 1161736 1 # ID=1_993|Type=CDS|transl_table=11]
TIGR00173	menD: 2-succinyl-5-enolpyruvyl-6-hydroxy-3-cyclohexene-1-carboxylic-acid synthase	Biosynthesis of cofactors, prosthetic groups, and carriers	No	No	[S. rapamycinicus NRRL5491 wild-type (12,466,108 bp)|-|-|loc|832039 833806 -1 # ID=1_734|Type=CDS|transl_table=11]
TIGR01356	aroA: 3-phosphoshikimate 1-carboxyvinyltransferase	Amino acid biosynthesis	Yes	No	[S. rapamycinicus NRRL5491 wild-type (12,466,108 bp)|-|-|loc|4423896 4425273 1 # ID=1_3559|Type=CDS|transl_table=11; S. rapamycinicus NRRL5491 wild-type (12,466,108 bp)|-|-|loc|11829102 11830458 1 # ID=1_9581|Type=CDS|transl_table=11]
TIGR00753	undec_PP_bacA: undecaprenyl-diphosphatase UppP	Cell envelope	Yes	No	[S. rapamycinicus NRRL5491 wild-type (12,466,108 bp)|-|-|loc|2012607 2013480 1 # ID=1_1643|Type=CDS|transl_table=11; S. rapamycinicus NRRL5491 wild-type (12,466,108 bp)|-|-|loc|10469006 10469843 1 # ID=1_8563|Type=CDS|transl_table=11; S. rapamycinicus NRRL5491 wild-type (12,466,108 bp)|-|-|loc|11556234 11557071 -1 # ID=1_9325|Type=CDS|transl_table=11]
TIGR01900	dapE-gram_pos: succinyl-diaminopimelate desuccinylase	Amino acid biosynthesis	Yes	Yes	[S. rapamycinicus NRRL5491 wild-type (12,466,108 bp)|-|-|loc|4510510 4511581 -1 # ID=1_3636|Type=CDS|transl_table=11; S. rapamycinicus NRRL5491 wild-type (12,466,108 bp)|-|-|loc|11545436 11546543 1 # ID=1_9315|Type=CDS|transl_table=11]
TIGR01311	glycerol_kin: glycerol kinase	Energy metabolism	Yes	No	[S. rapamycinicus NRRL5491 wild-type (12,466,108 bp)|-|-|loc|1818956 1820474 -1 # ID=1_1457|Type=CDS|transl_table=11; S. rapamycinicus NRRL5491 wild-type (12,466,108 bp)|-|-|loc|9256421 9257969 -1 # ID=1_7680|Type=CDS|transl_table=11; S. rapamycinicus NRRL5491 wild-type (12,466,108 bp)|-|-|loc|10360222 10361722 1 # ID=1_8464|Type=CDS|transl_table=11; S. rapamycinicus NRRL5491 wild-type (12,466,10…
TIGR01312	XylB: xylulokinase	Energy metabolism	Yes	No	[S. rapamycinicus NRRL5491 wild-type (12,466,108 bp)|-|-|loc|1144115 1145573 1 # ID=1_979|Type=CDS|transl_table=11; S. rapamycinicus NRRL5491 wild-type (12,466,108 bp)|-|-|loc|10338941 10340453 -1 # ID=1_8443|Type=CDS|transl_table=11]
TIGR01751	crot-CoA-red: crotonyl-CoA carboxylase/reductase	Unclassified	Yes	Yes	[S. rapamycinicus NRRL5491 wild-type (12,466,108 bp)|-|-|loc|1592678 1594019 -1 # ID=1_1291|Type=CDS|transl_table=11; S. rapamycinicus NRRL5491 wild-type (12,466,108 bp)|-|-|loc|3325824 3327171 1 # ID=1_2641|Type=CDS|transl_table=11; S. rapamycinicus NRRL5491 wild-type (12,466,108 bp)|-|-|loc|9491404 9492772 1 # ID=1_7884|Type=CDS|transl_table=11; S. rapamycinicus NRRL5491 wild-type (12,466,108 b…
TIGR00119	acolac_sm: acetolactate synthase, small subunit	Amino acid biosynthesis	Yes	No	[S. rapamycinicus NRRL5491 wild-type (12,466,108 bp)|-|-|loc|4045336 4045861 -1 # ID=1_3221|Type=CDS|transl_table=11; S. rapamycinicus NRRL5491 wild-type (12,466,108 bp)|-|-|loc|11950151 11950664 1 # ID=1_9689|Type=CDS|transl_table=11]
SHMT	PF00464.15: Serine hydroxymethyltransferase	Unclassified	Yes	Yes	[S. rapamycinicus NRRL5491 wild-type (12,466,108 bp)|-|-|loc|539567 540884 1 # ID=1_459|Type=CDS|transl_table=11; S. rapamycinicus NRRL5491 wild-type (12,466,108 bp)|-|-|loc|4104899 4106180 1 # ID=1_3266|Type=CDS|transl_table=11; S. rapamycinicus NRRL5491 wild-type (12,466,108 bp)|-|-|loc|4264217 4265507 -1 # ID=1_3409|Type=CDS|transl_table=11; S. rapamycinicus NRRL5491 wild-type (12,466,108 bp)|…
Ribosomal_S14	PF00253.17: Ribosomal protein S14p/S29e	Unclassified	Yes	No	[S. rapamycinicus NRRL5491 wild-type (12,466,108 bp)|-|-|loc|5224623 5224809 -1 # ID=1_4284|Type=CDS|transl_table=11; S. rapamycinicus NRRL5491 wild-type (12,466,108 bp)|-|-|loc|10874927 10875206 -1 # ID=1_8911|Type=CDS|transl_table=11]
TIGR01915	npdG: NADPH-dependent F420 reductase	Energy metabolism	Yes	No	[S. rapamycinicus NRRL5491 wild-type (12,466,108 bp)|-|-|loc|8473740 8474514 1 # ID=1_7001|Type=CDS|transl_table=11; S. rapamycinicus NRRL5491 wild-type (12,466,108 bp)|-|-|loc|9199776 9200484 1 # ID=1_7627|Type=CDS|transl_table=11; S. rapamycinicus NRRL5491 wild-type (12,466,108 bp)|-|-|loc|10826539 10827214 1 # ID=1_8868|Type=CDS|transl_table=11; S. rapamycinicus NRRL5491 wild-type (12,466,108 …
TIGR00133	gatB: aspartyl/glutamyl-tRNA(Asn/Gln) amidotransferase, B subunit	Protein synthesis	No	No	[S. rapamycinicus NRRL5491 wild-type (12,466,108 bp)|-|-|loc|4070775 4072281 -1 # ID=1_3237|Type=CDS|transl_table=11]
TIGR00131	gal_kin: galactokinase	Energy metabolism	No	No	[S. rapamycinicus NRRL5491 wild-type (12,466,108 bp)|-|-|loc|4845874 4847077 -1 # ID=1_3935|Type=CDS|transl_table=11]
TIGR00135	gatC: aspartyl/glutamyl-tRNA(Asn/Gln) amidotransferase, C subunit	Protein synthesis	No	No	[S. rapamycinicus NRRL5491 wild-type (12,466,108 bp)|-|-|loc|4074031 4074328 -1 # ID=1_3240|Type=CDS|transl_table=11]
TIGR00558	pdxH: pyridoxamine 5'-phosphate oxidase	Biosynthesis of cofactors, prosthetic groups, and carriers	No	No	[S. rapamycinicus NRRL5491 wild-type (12,466,108 bp)|-|-|loc|6774777 6775410 1 # ID=1_5612|Type=CDS|transl_table=11]
TIGR01448	recD_rel: helicase, RecD/TraA family	Unknown function	No	No	[S. rapamycinicus NRRL5491 wild-type (12,466,108 bp)|-|-|loc|7521554 7523798 1 # ID=1_6269|Type=CDS|transl_table=11]
TIGR01520	FruBisAldo_II_A: fructose-bisphosphate aldolase, class II	Energy metabolism	No	No	[S. rapamycinicus NRRL5491 wild-type (12,466,108 bp)|-|-|loc|5807873 5808896 -1 # ID=1_4763|Type=CDS|transl_table=11]
TIGR00767	rho: transcription termination factor Rho	Transcription	No	No	[S. rapamycinicus NRRL5491 wild-type (12,466,108 bp)|-|-|loc|4271260 4273402 -1 # ID=1_3416|Type=CDS|transl_table=11]
TIGR00762	DegV: EDD domain protein, DegV family	Unknown function	No	No	[S. rapamycinicus NRRL5491 wild-type (12,466,108 bp)|-|-|loc|7871615 7872461 1 # ID=1_6440|Type=CDS|transl_table=11]
TIGR00763	lon: endopeptidase La	Protein fate	No	No	[S. rapamycinicus NRRL5491 wild-type (12,466,108 bp)|-|-|loc|4324144 4326565 -1 # ID=1_3462|Type=CDS|transl_table=11]
TIGR00447	pth: aminoacyl-tRNA hydrolase	Protein synthesis	No	No	[S. rapamycinicus NRRL5491 wild-type (12,466,108 bp)|-|-|loc|4833833 4834424 1 # ID=1_3922|Type=CDS|transl_table=11]
TIGR02692	tRNA_CCA_actino: CCA tRNA nucleotidyltransferase	Protein synthesis	No	No	[S. rapamycinicus NRRL5491 wild-type (12,466,108 bp)|-|-|loc|6104330 6105821 1 # ID=1_5034|Type=CDS|transl_table=11]
TIGR00442	hisS: histidine--tRNA ligase	Protein synthesis	No	No	[S. rapamycinicus NRRL5491 wild-type (12,466,108 bp)|-|-|loc|2661789 2663052 -1 # ID=1_2056|Type=CDS|transl_table=11]
TIGR01146	ATPsyn_F1gamma: ATP synthase F1, gamma subunit	Energy metabolism	No	No	[S. rapamycinicus NRRL5491 wild-type (12,466,108 bp)|-|-|loc|4256590 4257505 -1 # ID=1_3401|Type=CDS|transl_table=11]
TIGR01808	CM_M_hiGC-arch: chorismate mutase	Amino acid biosynthesis	No	No	[S. rapamycinicus NRRL5491 wild-type (12,466,108 bp)|-|-|loc|6814181 6814451 -1 # ID=1_5641|Type=CDS|transl_table=11]
TIGR01962	NuoD: NADH dehydrogenase (quinone), D subunit	Energy metabolism	No	No	[S. rapamycinicus NRRL5491 wild-type (12,466,108 bp)|-|-|loc|5432500 5433835 -1 # ID=1_4415|Type=CDS|transl_table=11]
TIGR01967	DEAH_box_HrpA: RNA helicase HrpA	Unknown function	No	No	[S. rapamycinicus NRRL5491 wild-type (12,466,108 bp)|-|-|loc|5756655 5760582 1 # ID=1_4725|Type=CDS|transl_table=11]
TIGR01966	RNasePH: ribonuclease PH	Transcription	No	No	[S. rapamycinicus NRRL5491 wild-type (12,466,108 bp)|-|-|loc|7292040 7292772 1 # ID=1_6045|Type=CDS|transl_table=11]
TIGR00204	dxs: 1-deoxy-D-xylulose-5-phosphate synthase	Biosynthesis of cofactors, prosthetic groups, and carriers	Yes	Yes	[S. rapamycinicus NRRL5491 wild-type (12,466,108 bp)|-|-|loc|2828767 2830735 -1 # ID=1_2216|Type=CDS|transl_table=11; S. rapamycinicus NRRL5491 wild-type (12,466,108 bp)|-|-|loc|3599580 3601545 -1 # ID=1_2862|Type=CDS|transl_table=11; S. rapamycinicus NRRL5491 wild-type (12,466,108 bp)|-|-|loc|9158268 9160167 -1 # ID=1_7592|Type=CDS|transl_table=11]
TIGR00001	rpmI_bact: ribosomal protein bL35	Protein synthesis	No	No	[S. rapamycinicus NRRL5491 wild-type (12,466,108 bp)|-|-|loc|2798541 2798736 -1 # ID=1_2186|Type=CDS|transl_table=11]
TIGR00009	L28: ribosomal protein bL28	Protein synthesis	No	No	[S. rapamycinicus NRRL5491 wild-type (12,466,108 bp)|-|-|loc|3995539 3995725 1 # ID=1_3176|Type=CDS|transl_table=11]
TIGR00008	infA: translation initiation factor IF-1	Protein synthesis	No	No	[S. rapamycinicus NRRL5491 wild-type (12,466,108 bp)|-|-|loc|5218209 5218431 -1 # ID=1_4274|Type=CDS|transl_table=11]
TIGR00612	ispG_gcpE: 4-hydroxy-3-methylbut-2-en-1-yl diphosphate synthase	Biosynthesis of cofactors, prosthetic groups, and carriers	Yes	Yes	[S. rapamycinicus NRRL5491 wild-type (12,466,108 bp)|-|-|loc|2830758 2831925 -1 # ID=1_2217|Type=CDS|transl_table=11; S. rapamycinicus NRRL5491 wild-type (12,466,108 bp)|-|-|loc|3885040 3886198 -1 # ID=1_3085|Type=CDS|transl_table=11; S. rapamycinicus NRRL5491 wild-type (12,466,108 bp)|-|-|loc|9157120 9158272 -1 # ID=1_7591|Type=CDS|transl_table=11]
TIGR00613	reco: DNA repair protein RecO	DNA metabolism	No	No	[S. rapamycinicus NRRL5491 wild-type (12,466,108 bp)|-|-|loc|7940246 7941005 1 # ID=1_6505|Type=CDS|transl_table=11]
TIGR00203	cydB: cytochrome d ubiquinol oxidase, subunit II	Energy metabolism	No	No	[S. rapamycinicus NRRL5491 wild-type (12,466,108 bp)|-|-|loc|6155474 6156476 1 # ID=1_5081|Type=CDS|transl_table=11]
TIGR00615	recR: recombination protein RecR	DNA metabolism	No	No	[S. rapamycinicus NRRL5491 wild-type (12,466,108 bp)|-|-|loc|6339688 6340288 1 # ID=1_5245|Type=CDS|transl_table=11]
TIGR02348	GroEL: chaperonin GroL	Protein fate	No	No	[S. rapamycinicus NRRL5491 wild-type (12,466,108 bp)|-|-|loc|5159976 5161602 -1 # ID=1_4212|Type=CDS|transl_table=11; S. rapamycinicus NRRL5491 wild-type (12,466,108 bp)|-|-|loc|6705233 6706859 1 # ID=1_5559|Type=CDS|transl_table=11]
TIGR02349	DnaJ_bact: chaperone protein DnaJ	Unclassified	Yes	No	[S. rapamycinicus NRRL5491 wild-type (12,466,108 bp)|-|-|loc|5830781 5831966 -1 # ID=1_4788|Type=CDS|transl_table=11; S. rapamycinicus NRRL5491 wild-type (12,466,108 bp)|-|-|loc|7892254 7893388 1 # ID=1_6456|Type=CDS|transl_table=11]
TIGR02949	anti_SigH_actin: anti-sigma factor, TIGR02949 family	Transcription	No	No	[S. rapamycinicus NRRL5491 wild-type (12,466,108 bp)|-|-|loc|4420129 4420459 -1 # ID=1_3554|Type=CDS|transl_table=11]
TIGR02947	SigH_actino: RNA polymerase sigma-70 factor, TIGR02947 family	Unclassified	No	No	[S. rapamycinicus NRRL5491 wild-type (12,466,108 bp)|-|-|loc|4420455 4421310 -1 # ID=1_3555|Type=CDS|transl_table=11]
TIGR03686	pupylate_PafA: Pup--protein ligase	Protein fate	No	No	[S. rapamycinicus NRRL5491 wild-type (12,466,108 bp)|-|-|loc|9281927 9283289 1 # ID=1_7700|Type=CDS|transl_table=11]
TIGR03687	pupylate_cterm: ubiquitin-like protein Pup	Protein fate	No	No	[S. rapamycinicus NRRL5491 wild-type (12,466,108 bp)|-|-|loc|9277120 9277339 1 # ID=1_7695|Type=CDS|transl_table=11]
TIGR03688	pupylate_PafA2: proteasome accessory factor PafA2	Protein fate	No	No	[S. rapamycinicus NRRL5491 wild-type (12,466,108 bp)|-|-|loc|9275473 9276985 1 # ID=1_7694|Type=CDS|transl_table=11]
TIGR03689	pup_AAA: proteasome ATPase	Protein fate	No	No	[S. rapamycinicus NRRL5491 wild-type (12,466,108 bp)|-|-|loc|9273447 9275214 1 # ID=1_7693|Type=CDS|transl_table=11]
TIGR02200	GlrX_actino: glutaredoxin-like protein	Unclassified	No	No	[S. rapamycinicus NRRL5491 wild-type (12,466,108 bp)|-|-|loc|4453797 4454040 1 # ID=1_3586|Type=CDS|transl_table=11]
TIGR03446	mycothiol_Mca: mycothiol conjugate amidase Mca	Cellular processes	Yes	No	[S. rapamycinicus NRRL5491 wild-type (12,466,108 bp)|-|-|loc|4113162 4114104 -1 # ID=1_3272|Type=CDS|transl_table=11; S. rapamycinicus NRRL5491 wild-type (12,466,108 bp)|-|-|loc|4732460 4733333 -1 # ID=1_3824|Type=CDS|transl_table=11]
TIGR03447	mycothiol_MshC: cysteine--1-D-myo-inosityl 2-amino-2-deoxy-alpha-D-glucopyranoside ligase	Biosynthesis of cofactors, prosthetic groups, and carriers	No	No	[S. rapamycinicus NRRL5491 wild-type (12,466,108 bp)|-|-|loc|9241377 9242607 1 # ID=1_7666|Type=CDS|transl_table=11]
TIGR03448	mycothiol_MshD: mycothiol synthase	Biosynthesis of cofactors, prosthetic groups, and carriers	No	No	[S. rapamycinicus NRRL5491 wild-type (12,466,108 bp)|-|-|loc|6549293 6550226 1 # ID=1_5450|Type=CDS|transl_table=11]
TIGR03449	mycothiol_MshA: D-inositol-3-phosphate glycosyltransferase	Unclassified	No	No	[S. rapamycinicus NRRL5491 wild-type (12,466,108 bp)|-|-|loc|6566588 6567950 1 # ID=1_5464|Type=CDS|transl_table=11]
TIGR00090	rsfS_iojap_ybeB: ribosome silencing factor	Protein synthesis	No	No	[S. rapamycinicus NRRL5491 wild-type (12,466,108 bp)|-|-|loc|7862860 7863301 1 # ID=1_6433|Type=CDS|transl_table=11]
TIGR00810	secG: preprotein translocase, SecG subunit	Protein fate	No	No	[S. rapamycinicus NRRL5491 wild-type (12,466,108 bp)|-|-|loc|8837254 8837482 1 # ID=1_7318|Type=CDS|transl_table=11]
TIGR00092	TIGR00092: GTP-binding protein YchF	Unknown function	No	No	[S. rapamycinicus NRRL5491 wild-type (12,466,108 bp)|-|-|loc|4622773 4623997 -1 # ID=1_3729|Type=CDS|transl_table=11]
TIGR01308	rpmD_bact: ribosomal protein uL30	Protein synthesis	No	No	[S. rapamycinicus NRRL5491 wild-type (12,466,108 bp)|-|-|loc|5222181 5222364 -1 # ID=1_4279|Type=CDS|transl_table=11]
TIGR00544	lgt: prolipoprotein diacylglyceryl transferase	Protein fate	Yes	No	[S. rapamycinicus NRRL5491 wild-type (12,466,108 bp)|-|-|loc|3105840 3106704 -1 # ID=1_2447|Type=CDS|transl_table=11; S. rapamycinicus NRRL5491 wild-type (12,466,108 bp)|-|-|loc|8746083 8747076 1 # ID=1_7239|Type=CDS|transl_table=11]
TIGR01981	sufD: FeS assembly protein SufD	Biosynthesis of cofactors, prosthetic groups, and carriers	No	No	[S. rapamycinicus NRRL5491 wild-type (12,466,108 bp)|-|-|loc|8856273 8857443 1 # ID=1_7335|Type=CDS|transl_table=11]
TIGR01980	sufB: FeS assembly protein SufB	Biosynthesis of cofactors, prosthetic groups, and carriers	No	No	[S. rapamycinicus NRRL5491 wild-type (12,466,108 bp)|-|-|loc|8854760 8856182 1 # ID=1_7334|Type=CDS|transl_table=11]
TIGR00262	trpA: tryptophan synthase, alpha subunit	Amino acid biosynthesis	No	No	[S. rapamycinicus NRRL5491 wild-type (12,466,108 bp)|-|-|loc|8744303 8745122 1 # ID=1_7237|Type=CDS|transl_table=11]
TIGR01017	rpsD_bact: ribosomal protein uS4	Protein synthesis	Yes	No	[S. rapamycinicus NRRL5491 wild-type (12,466,108 bp)|-|-|loc|2654220 2654832 -1 # ID=1_2048|Type=CDS|transl_table=11; S. rapamycinicus NRRL5491 wild-type (12,466,108 bp)|-|-|loc|5216364 5216991 -1 # ID=1_4270|Type=CDS|transl_table=11]
TIGR01011	rpsB_bact: ribosomal protein uS2	Protein synthesis	No	No	[S. rapamycinicus NRRL5491 wild-type (12,466,108 bp)|-|-|loc|3943189 3944161 -1 # ID=1_3129|Type=CDS|transl_table=11]
TIGR00708	cobA: cob(I)yrinic acid a,c-diamide adenosyltransferase	Biosynthesis of cofactors, prosthetic groups, and carriers	No	No	[S. rapamycinicus NRRL5491 wild-type (12,466,108 bp)|-|-|loc|8916521 8917118 -1 # ID=1_7391|Type=CDS|transl_table=11]
TIGR00401	msrA: peptide-methionine (S)-S-oxide reductase	Protein fate	No	No	[S. rapamycinicus NRRL5491 wild-type (12,466,108 bp)|-|-|loc|4742379 4743039 1 # ID=1_3835|Type=CDS|transl_table=11]
TIGR00409	proS_fam_II: proline--tRNA ligase	Protein synthesis	No	No	[S. rapamycinicus NRRL5491 wild-type (12,466,108 bp)|-|-|loc|3881569 3883285 -1 # ID=1_3082|Type=CDS|transl_table=11]
TIGR03705	poly_P_kin: polyphosphate kinase 1	Central intermediary metabolism	No	No	[S. rapamycinicus NRRL5491 wild-type (12,466,108 bp)|-|-|loc|6550491 6552747 1 # ID=1_5451|Type=CDS|transl_table=11]
TIGR03704	PrmC_rel_meth: putative protein-(glutamine-N5) methyltransferase, unknown substrate-specific	Protein synthesis	No	No	[S. rapamycinicus NRRL5491 wild-type (12,466,108 bp)|-|-|loc|7995139 7995949 -1 # ID=1_6551|Type=CDS|transl_table=11]
TIGR03701	mena_SCO4490: menaquinone biosynthesis decarboxylase, SCO4490 family	Biosynthesis of cofactors, prosthetic groups, and carriers	No	No	[S. rapamycinicus NRRL5491 wild-type (12,466,108 bp)|-|-|loc|5468240 5469692 -1 # ID=1_4454|Type=CDS|transl_table=11]
TIGR03819	heli_sec_ATPase: helicase/secretion neighborhood ATPase	Unclassified	No	No	[S. rapamycinicus NRRL5491 wild-type (12,466,108 bp)|-|-|loc|6385153 6386320 1 # ID=1_5288|Type=CDS|transl_table=11]
TIGR00168	infC: translation initiation factor IF-3	Protein synthesis	No	No	[S. rapamycinicus NRRL5491 wild-type (12,466,108 bp)|-|-|loc|2798879 2799437 -1 # ID=1_2187|Type=CDS|transl_table=11]
TIGR00042	TIGR00042: non-canonical purine NTP pyrophosphatase, RdgB/HAM1 family	DNA metabolism	No	No	[S. rapamycinicus NRRL5491 wild-type (12,466,108 bp)|-|-|loc|7293295 7293931 1 # ID=1_6047|Type=CDS|transl_table=11]
TIGR02970	succ_dehyd_cytB: succinate dehydrogenase, cytochrome b556 subunit	Energy metabolism	No	No	[S. rapamycinicus NRRL5491 wild-type (12,466,108 bp)|-|-|loc|6897662 6898043 -1 # ID=1_5711|Type=CDS|transl_table=11]
TIGR00164	PS_decarb_rel: phosphatidylserine decarboxylase homolog	Unknown function	No	No	[S. rapamycinicus NRRL5491 wild-type (12,466,108 bp)|-|-|loc|3332060 3332708 1 # ID=1_2646|Type=CDS|transl_table=11]
TIGR00165	S18: ribosomal protein bS18	Protein synthesis	No	No	[S. rapamycinicus NRRL5491 wild-type (12,466,108 bp)|-|-|loc|6117830 6118067 1 # ID=1_5045|Type=CDS|transl_table=11]
TIGR00166	S6: ribosomal protein bS6	Protein synthesis	No	No	[S. rapamycinicus NRRL5491 wild-type (12,466,108 bp)|-|-|loc|6116771 6117062 1 # ID=1_5043|Type=CDS|transl_table=11]
TIGR02386	rpoC_TIGR: DNA-directed RNA polymerase, beta' subunit	Transcription	No	Yes	[S. rapamycinicus NRRL5491 wild-type (12,466,108 bp)|-|-|loc|5338863 5342763 -1 # ID=1_4330|Type=CDS|transl_table=11]
TIGR02423	protocat_alph: protocatechuate 3,4-dioxygenase, alpha subunit	Energy metabolism	No	No	[S. rapamycinicus NRRL5491 wild-type (12,466,108 bp)|-|-|loc|7989587 7990250 -1 # ID=1_6545|Type=CDS|transl_table=11]
TIGR02422	protocat_beta: protocatechuate 3,4-dioxygenase, beta subunit	Energy metabolism	No	No	[S. rapamycinicus NRRL5491 wild-type (12,466,108 bp)|-|-|loc|7990246 7991017 -1 # ID=1_6546|Type=CDS|transl_table=11]
TIGR00653	GlnA: glutamine synthetase, type I	Amino acid biosynthesis	No	No	[S. rapamycinicus NRRL5491 wild-type (12,466,108 bp)|-|-|loc|8498251 8499613 1 # ID=1_7019|Type=CDS|transl_table=11; S. rapamycinicus NRRL5491 wild-type (12,466,108 bp)|-|-|loc|8559672 8561082 -1 # ID=1_7071|Type=CDS|transl_table=11]
TIGR00651	pta: phosphate acetyltransferase	Energy metabolism	No	No	[S. rapamycinicus NRRL5491 wild-type (12,466,108 bp)|-|-|loc|4207260 4209387 1 # ID=1_3354|Type=CDS|transl_table=11]
TIGR00715	precor6x_red: precorrin-6x reductase	Biosynthesis of cofactors, prosthetic groups, and carriers	No	No	[S. rapamycinicus NRRL5491 wild-type (12,466,108 bp)|-|-|loc|1664758 1665517 -1 # ID=1_1321|Type=CDS|transl_table=11]
TIGR00494	crcB: protein CrcB	Unknown function	Yes	No	[S. rapamycinicus NRRL5491 wild-type (12,466,108 bp)|-|-|loc|7718966 7719341 -1 # ID=1_6319|Type=CDS|transl_table=11; S. rapamycinicus NRRL5491 wild-type (12,466,108 bp)|-|-|loc|7719669 7720176 -1 # ID=1_6321|Type=CDS|transl_table=11]
TIGR00496	frr: ribosome recycling factor	Protein synthesis	No	No	[S. rapamycinicus NRRL5491 wild-type (12,466,108 bp)|-|-|loc|3940642 3941200 -1 # ID=1_3126|Type=CDS|transl_table=11]
TIGR00936	ahcY: adenosylhomocysteinase	Energy metabolism	No	No	[S. rapamycinicus NRRL5491 wild-type (12,466,108 bp)|-|-|loc|7110895 7112353 1 # ID=1_5894|Type=CDS|transl_table=11]
TIGR00194	uvrC: excinuclease ABC subunit C	DNA metabolism	No	No	[S. rapamycinicus NRRL5491 wild-type (12,466,108 bp)|-|-|loc|8826457 8828599 1 # ID=1_7308|Type=CDS|transl_table=11]
TIGR00196	yjeF_cterm: YjeF family C-terminal domain	Unknown function	No	No	[S. rapamycinicus NRRL5491 wild-type (12,466,108 bp)|-|-|loc|5187806 5189270 1 # ID=1_4241|Type=CDS|transl_table=11]
TIGR00191	thrB: homoserine kinase	Amino acid biosynthesis	No	No	[S. rapamycinicus NRRL5491 wild-type (12,466,108 bp)|-|-|loc|4273803 4274718 -1 # ID=1_3417|Type=CDS|transl_table=11]
TIGR00190	thiC: phosphomethylpyrimidine synthase	Biosynthesis of cofactors, prosthetic groups, and carriers	No	No	[S. rapamycinicus NRRL5491 wild-type (12,466,108 bp)|-|-|loc|6144290 6146060 1 # ID=1_5073|Type=CDS|transl_table=11]
PGK	PF00162.15: Phosphoglycerate kinase	Unclassified	No	No	[S. rapamycinicus NRRL5491 wild-type (12,466,108 bp)|-|-|loc|8835156 8836359 1 # ID=1_7316|Type=CDS|transl_table=11]
TIGR02727	MTHFS_bact: 5-formyltetrahydrofolate cyclo-ligase	Central intermediary metabolism	No	No	[S. rapamycinicus NRRL5491 wild-type (12,466,108 bp)|-|-|loc|4901179 4901719 1 # ID=1_3984|Type=CDS|transl_table=11]
TIGR02729	Obg_CgtA: Obg family GTPase CgtA	Protein synthesis	No	No	[S. rapamycinicus NRRL5491 wild-type (12,466,108 bp)|-|-|loc|7849205 7850639 1 # ID=1_6421|Type=CDS|transl_table=11]
TIGR02258	2_5_ligase: 2'-5' RNA ligase	Transcription	No	No	[S. rapamycinicus NRRL5491 wild-type (12,466,108 bp)|-|-|loc|6752169 6752829 1 # ID=1_5597|Type=CDS|transl_table=11]
TIGR00580	mfd: transcription-repair coupling factor	DNA metabolism	No	No	[S. rapamycinicus NRRL5491 wild-type (12,466,108 bp)|-|-|loc|4804297 4807984 -1 # ID=1_3896|Type=CDS|transl_table=11]
TIGR00581	moaC: molybdenum cofactor biosynthesis protein C	Biosynthesis of cofactors, prosthetic groups, and carriers	No	No	[S. rapamycinicus NRRL5491 wild-type (12,466,108 bp)|-|-|loc|4898259 4898742 -1 # ID=1_3981|Type=CDS|transl_table=11]
TIGR02157	PA_CoA_Oxy2: phenylacetate-CoA oxygenase, PaaH subunit	Energy metabolism	No	No	[S. rapamycinicus NRRL5491 wild-type (12,466,108 bp)|-|-|loc|6043358 6043676 1 # ID=1_4980|Type=CDS|transl_table=11]
TIGR02156	PA_CoA_Oxy1: phenylacetate-CoA oxygenase, PaaG subunit	Energy metabolism	No	No	[S. rapamycinicus NRRL5491 wild-type (12,466,108 bp)|-|-|loc|6042411 6043362 1 # ID=1_4979|Type=CDS|transl_table=11]
TIGR03534	RF_mod_PrmC: protein-(glutamine-N5) methyltransferase, release factor-specific	Protein fate	No	No	[S. rapamycinicus NRRL5491 wild-type (12,466,108 bp)|-|-|loc|4267289 4268135 -1 # ID=1_3412|Type=CDS|transl_table=11]
TIGR03535	DapD_actino: 2,3,4,5-tetrahydropyridine-2,6-dicarboxylate N-succinyltransferase	Unclassified	No	No	[S. rapamycinicus NRRL5491 wild-type (12,466,108 bp)|-|-|loc|8861751 8862741 1 # ID=1_7343|Type=CDS|transl_table=11]
TIGR00222	panB: 3-methyl-2-oxobutanoate hydroxymethyltransferase	Biosynthesis of cofactors, prosthetic groups, and carriers	No	No	[S. rapamycinicus NRRL5491 wild-type (12,466,108 bp)|-|-|loc|8487168 8488029 -1 # ID=1_7011|Type=CDS|transl_table=11]
TIGR02159	PA_CoA_Oxy4: phenylacetate-CoA oxygenase, PaaJ subunit	Energy metabolism	No	No	[S. rapamycinicus NRRL5491 wild-type (12,466,108 bp)|-|-|loc|6044367 6044913 1 # ID=1_4982|Type=CDS|transl_table=11]
TIGR00220	mscL: large conductance mechanosensitive channel protein	Cellular processes	No	No	[S. rapamycinicus NRRL5491 wild-type (12,466,108 bp)|-|-|loc|4908756 4909263 1 # ID=1_3991|Type=CDS|transl_table=11]
TIGR01059	gyrB: DNA gyrase, B subunit	DNA metabolism	No	No	[S. rapamycinicus NRRL5491 wild-type (12,466,108 bp)|-|-|loc|6078143 6080174 -1 # ID=1_5013|Type=CDS|transl_table=11]
TIGR00343	TIGR00343: pyridoxal 5'-phosphate synthase, synthase subunit Pdx1	Biosynthesis of cofactors, prosthetic groups, and carriers	No	No	[S. rapamycinicus NRRL5491 wild-type (12,466,108 bp)|-|-|loc|2677776 2678697 -1 # ID=1_2071|Type=CDS|transl_table=11]
TIGR00344	alaS: alanine--tRNA ligase	Protein synthesis	No	No	[S. rapamycinicus NRRL5491 wild-type (12,466,108 bp)|-|-|loc|2650467 2653140 -1 # ID=1_2045|Type=CDS|transl_table=11]
TIGR01198	pgl: 6-phosphogluconolactonase	Energy metabolism	No	No	[S. rapamycinicus NRRL5491 wild-type (12,466,108 bp)|-|-|loc|8841214 8841997 -1 # ID=1_7322|Type=CDS|transl_table=11]
TIGR01050	rpsS_bact: ribosomal protein uS19	Protein synthesis	No	No	[S. rapamycinicus NRRL5491 wild-type (12,466,108 bp)|-|-|loc|5228327 5228609 -1 # ID=1_4293|Type=CDS|transl_table=11]
TIGR00876	tal_mycobact: transaldolase	Energy metabolism	No	No	[S. rapamycinicus NRRL5491 wild-type (12,466,108 bp)|-|-|loc|8844684 8845803 -1 # ID=1_7325|Type=CDS|transl_table=11]
TIGR00877	purD: phosphoribosylamine--glycine ligase	Purines, pyrimidines, nucleosides, and nucleotides	No	No	[S. rapamycinicus NRRL5491 wild-type (12,466,108 bp)|-|-|loc|5781884 5783150 -1 # ID=1_4743|Type=CDS|transl_table=11]
TIGR00871	zwf: glucose-6-phosphate dehydrogenase	Energy metabolism	Yes	No	[S. rapamycinicus NRRL5491 wild-type (12,466,108 bp)|-|-|loc|2961900 2963373 -1 # ID=1_2328|Type=CDS|transl_table=11; S. rapamycinicus NRRL5491 wild-type (12,466,108 bp)|-|-|loc|8843156 8844680 -1 # ID=1_7324|Type=CDS|transl_table=11]
TIGR00878	purM: phosphoribosylformylglycinamidine cyclo-ligase	Purines, pyrimidines, nucleosides, and nucleotides	No	No	[S. rapamycinicus NRRL5491 wild-type (12,466,108 bp)|-|-|loc|5765247 5766315 -1 # ID=1_4731|Type=CDS|transl_table=11]
TIGR03953	rplD_bact: 50S ribosomal protein uL4	Protein synthesis	No	No	[S. rapamycinicus NRRL5491 wild-type (12,466,108 bp)|-|-|loc|5229831 5230485 -1 # ID=1_4296|Type=CDS|transl_table=11]
TIGR03954	integ_memb_HG: integral membrane protein	Unknown function	No	No	[S. rapamycinicus NRRL5491 wild-type (12,466,108 bp)|-|-|loc|4218947 4219280 -1 # ID=1_3363|Type=CDS|transl_table=11; S. rapamycinicus NRRL5491 wild-type (12,466,108 bp)|-|-|loc|4222666 4223011 -1 # ID=1_3368|Type=CDS|transl_table=11]
TIGR02614	ftsW: cell division protein FtsW	Cellular processes	No	No	[S. rapamycinicus NRRL5491 wild-type (12,466,108 bp)|-|-|loc|8679207 8680659 1 # ID=1_7176|Type=CDS|transl_table=11]
TIGR02753	sodN: superoxide dismutase, Ni	Unclassified	No	Yes	[S. rapamycinicus NRRL5491 wild-type (12,466,108 bp)|-|-|loc|4364572 4364968 1 # ID=1_3498|Type=CDS|transl_table=11]
Methyltransf_5	PF01795.15: MraW methylase family	Unclassified	No	No	[S. rapamycinicus NRRL5491 wild-type (12,466,108 bp)|-|-|loc|8669658 8670621 1 # ID=1_7169|Type=CDS|transl_table=11]
TIGR02027	rpoA: DNA-directed RNA polymerase, alpha subunit	Transcription	No	No	[S. rapamycinicus NRRL5491 wild-type (12,466,108 bp)|-|-|loc|5215236 5216259 -1 # ID=1_4269|Type=CDS|transl_table=11]
TIGR03625	L3_bact: 50S ribosomal protein uL3	Unclassified	No	No	[S. rapamycinicus NRRL5491 wild-type (12,466,108 bp)|-|-|loc|5230493 5231138 -1 # ID=1_4297|Type=CDS|transl_table=11]
TIGR00539	hemN_rel: putative oxygen-independent coproporphyrinogen III oxidase	Biosynthesis of cofactors, prosthetic groups, and carriers	No	No	[S. rapamycinicus NRRL5491 wild-type (12,466,108 bp)|-|-|loc|7888034 7889237 1 # ID=1_6452|Type=CDS|transl_table=11]
TIGR00534	OpcA: glucose-6-phosphate dehydrogenase assembly protein OpcA	Protein fate	No	No	[S. rapamycinicus NRRL5491 wild-type (12,466,108 bp)|-|-|loc|8841993 8843160 -1 # ID=1_7323|Type=CDS|transl_table=11]
TIGR01128	holA: DNA polymerase III, delta subunit	DNA metabolism	No	No	[S. rapamycinicus NRRL5491 wild-type (12,466,108 bp)|-|-|loc|7878283 7879273 1 # ID=1_6446|Type=CDS|transl_table=11]
TIGR01125	TIGR01125: ribosomal protein S12 methylthiotransferase RimO	Protein synthesis	No	No	[S. rapamycinicus NRRL5491 wild-type (12,466,108 bp)|-|-|loc|3793715 3795212 -1 # ID=1_3026|Type=CDS|transl_table=11]
TIGR00120	ArgJ: glutamate N-acetyltransferase/amino-acid acetyltransferase	Amino acid biosynthesis	No	No	[S. rapamycinicus NRRL5491 wild-type (12,466,108 bp)|-|-|loc|2749199 2750354 -1 # ID=1_2141|Type=CDS|transl_table=11]
TIGR00121	birA_ligase: biotin--[acetyl-CoA-carboxylase] ligase	Protein fate	No	No	[S. rapamycinicus NRRL5491 wild-type (12,466,108 bp)|-|-|loc|6987229 6988117 1 # ID=1_5793|Type=CDS|transl_table=11]
TIGR00521	coaBC_dfp: phosphopantothenoylcysteine decarboxylase / phosphopantothenate--cysteine ligase	Biosynthesis of cofactors, prosthetic groups, and carriers	No	No	[S. rapamycinicus NRRL5491 wild-type (12,466,108 bp)|-|-|loc|2626794 2628003 -1 # ID=1_2022|Type=CDS|transl_table=11]
TIGR00459	aspS_bact: aspartate--tRNA ligase	Protein synthesis	No	No	[S. rapamycinicus NRRL5491 wild-type (12,466,108 bp)|-|-|loc|5987459 5989247 -1 # ID=1_4935|Type=CDS|transl_table=11]
TIGR00755	ksgA: ribosomal RNA small subunit methyltransferase A	Protein synthesis	No	No	[S. rapamycinicus NRRL5491 wild-type (12,466,108 bp)|-|-|loc|4858034 4858901 -1 # ID=1_3944|Type=CDS|transl_table=11]
TIGR02504	NrdJ_Z: ribonucleoside-diphosphate reductase, adenosylcobalamin-dependent	Purines, pyrimidines, nucleosides, and nucleotides	No	No	[S. rapamycinicus NRRL5491 wild-type (12,466,108 bp)|-|-|loc|3741658 3744526 -1 # ID=1_2981|Type=CDS|transl_table=11]
TIGR00759	aceE: pyruvate dehydrogenase (acetyl-transferring), homodimeric type	Unclassified	Yes	No	[S. rapamycinicus NRRL5491 wild-type (12,466,108 bp)|-|-|loc|8117047 8119777 -1 # ID=1_6658|Type=CDS|transl_table=11; S. rapamycinicus NRRL5491 wild-type (12,466,108 bp)|-|-|loc|8575811 8578487 -1 # ID=1_7086|Type=CDS|transl_table=11]
TIGR01430	aden_deam: adenosine deaminase	Unclassified	Yes	No	[S. rapamycinicus NRRL5491 wild-type (12,466,108 bp)|-|-|loc|3920397 3921420 1 # ID=1_3110|Type=CDS|transl_table=11; S. rapamycinicus NRRL5491 wild-type (12,466,108 bp)|-|-|loc|5353810 5354830 1 # ID=1_4340|Type=CDS|transl_table=11; S. rapamycinicus NRRL5491 wild-type (12,466,108 bp)|-|-|loc|6955893 6957060 1 # ID=1_5763|Type=CDS|transl_table=11; S. rapamycinicus NRRL5491 wild-type (12,466,108 bp…
TIGR00456	argS: arginine--tRNA ligase	Protein synthesis	No	No	[S. rapamycinicus NRRL5491 wild-type (12,466,108 bp)|-|-|loc|5496141 5497929 1 # ID=1_4483|Type=CDS|transl_table=11]
TIGR00018	panC: pantoate--beta-alanine ligase	Biosynthesis of cofactors, prosthetic groups, and carriers	No	No	[S. rapamycinicus NRRL5491 wild-type (12,466,108 bp)|-|-|loc|6526261 6527233 1 # ID=1_5428|Type=CDS|transl_table=11]
TIGR00392	ileS: isoleucine--tRNA ligase	Protein synthesis	No	No	[S. rapamycinicus NRRL5491 wild-type (12,466,108 bp)|-|-|loc|8688259 8691397 -1 # ID=1_7185|Type=CDS|transl_table=11]
TIGR01970	DEAH_box_HrpB: ATP-dependent helicase HrpB	Unknown function	No	No	[S. rapamycinicus NRRL5491 wild-type (12,466,108 bp)|-|-|loc|8793772 8796412 -1 # ID=1_7279|Type=CDS|transl_table=11]
TIGR00396	leuS_bact: leucine--tRNA ligase	Protein synthesis	No	No	[S. rapamycinicus NRRL5491 wild-type (12,466,108 bp)|-|-|loc|7867810 7870687 1 # ID=1_6438|Type=CDS|transl_table=11]
TIGR00011	YbaK_EbsC: Cys-tRNA(Pro) deacylase	Protein synthesis	No	No	[S. rapamycinicus NRRL5491 wild-type (12,466,108 bp)|-|-|loc|8719470 8719968 -1 # ID=1_7210|Type=CDS|transl_table=11]
TIGR00012	L29: ribosomal protein uL29	Protein synthesis	No	No	[S. rapamycinicus NRRL5491 wild-type (12,466,108 bp)|-|-|loc|5226458 5226683 -1 # ID=1_4289|Type=CDS|transl_table=11]
TIGR00398	metG: methionine--tRNA ligase	Protein synthesis	No	No	[S. rapamycinicus NRRL5491 wild-type (12,466,108 bp)|-|-|loc|5983893 5985627 1 # ID=1_4932|Type=CDS|transl_table=11]
TIGR02927	SucB_Actino: 2-oxoglutarate dehydrogenase, E2 component, dihydrolipoamide succinyltransferase	Unclassified	No	No	[S. rapamycinicus NRRL5491 wild-type (12,466,108 bp)|-|-|loc|8579319 8581071 -1 # ID=1_7088|Type=CDS|transl_table=11]
TIGR00016	ackA: acetate kinase	Energy metabolism	No	No	[S. rapamycinicus NRRL5491 wild-type (12,466,108 bp)|-|-|loc|4209383 4210529 1 # ID=1_3355|Type=CDS|transl_table=11]
TIGR00017	cmk: cytidylate kinase	Purines, pyrimidines, nucleosides, and nucleotides	No	No	[S. rapamycinicus NRRL5491 wild-type (12,466,108 bp)|-|-|loc|9034300 9035005 1 # ID=1_7492|Type=CDS|transl_table=11]
TIGR01228	hutU: urocanate hydratase	Energy metabolism	No	No	[S. rapamycinicus NRRL5491 wild-type (12,466,108 bp)|-|-|loc|7047624 7049286 1 # ID=1_5845|Type=CDS|transl_table=11]
TIGR00150	T6A_YjeE: tRNA threonylcarbamoyl adenosine modification protein YjeE	Protein synthesis	No	No	[S. rapamycinicus NRRL5491 wild-type (12,466,108 bp)|-|-|loc|5184681 5185200 -1 # ID=1_4238|Type=CDS|transl_table=11]
TIGR00152	TIGR00152: dephospho-CoA kinase	Biosynthesis of cofactors, prosthetic groups, and carriers	No	No	[S. rapamycinicus NRRL5491 wild-type (12,466,108 bp)|-|-|loc|8801029 8801638 1 # ID=1_7284|Type=CDS|transl_table=11]
TIGR00154	ispE: 4-(cytidine 5'-diphospho)-2-C-methyl-D-erythritol kinase	Biosynthesis of cofactors, prosthetic groups, and carriers	No	No	[S. rapamycinicus NRRL5491 wild-type (12,466,108 bp)|-|-|loc|4856785 4857712 -1 # ID=1_3943|Type=CDS|transl_table=11]
TIGR00157	TIGR00157: ribosome small subunit-dependent GTPase A	Protein synthesis	Yes	Yes	[S. rapamycinicus NRRL5491 wild-type (12,466,108 bp)|-|-|loc|3457589 3458744 -1 # ID=1_2753|Type=CDS|transl_table=11; S. rapamycinicus NRRL5491 wild-type (12,466,108 bp)|-|-|loc|4425285 4426293 1 # ID=1_3560|Type=CDS|transl_table=11]
TIGR00158	L9: ribosomal protein bL9	Protein synthesis	No	No	[S. rapamycinicus NRRL5491 wild-type (12,466,108 bp)|-|-|loc|6118085 6118532 1 # ID=1_5046|Type=CDS|transl_table=11]
TIGR01389	recQ: ATP-dependent DNA helicase RecQ	DNA metabolism	No	No	[S. rapamycinicus NRRL5491 wild-type (12,466,108 bp)|-|-|loc|1780159 1782040 1 # ID=1_1424|Type=CDS|transl_table=11]
TIGR00981	rpsL_bact: ribosomal protein uS12	Protein synthesis	No	Yes	[S. rapamycinicus NRRL5491 wild-type (12,466,108 bp)|-|-|loc|5244200 5244572 -1 # ID=1_4310|Type=CDS|transl_table=11]
TIGR00179	murB: UDP-N-acetylenolpyruvoylglucosamine reductase	Cell envelope	No	No	[S. rapamycinicus NRRL5491 wild-type (12,466,108 bp)|-|-|loc|5354851 5356039 -1 # ID=1_4341|Type=CDS|transl_table=11]
TIGR03815	CpaE_hom_Actino: helicase/secretion neighborhood CpaE-like protein	Unclassified	No	No	[S. rapamycinicus NRRL5491 wild-type (12,466,108 bp)|-|-|loc|6384047 6385157 1 # ID=1_5287|Type=CDS|transl_table=11]
TIGR02210	rodA_shape: rod shape-determining protein RodA	Cellular processes	No	No	[S. rapamycinicus NRRL5491 wild-type (12,466,108 bp)|-|-|loc|7837943 7839146 1 # ID=1_6414|Type=CDS|transl_table=11]
TIGR02412	pepN_strep_liv: aminopeptidase N	Unclassified	Yes	No	[S. rapamycinicus NRRL5491 wild-type (12,466,108 bp)|-|-|loc|7781806 7784404 -1 # ID=1_6371|Type=CDS|transl_table=11; S. rapamycinicus NRRL5491 wild-type (12,466,108 bp)|-|-|loc|7788912 7791531 -1 # ID=1_6375|Type=CDS|transl_table=11; S. rapamycinicus NRRL5491 wild-type (12,466,108 bp)|-|-|loc|8762467 8765089 1 # ID=1_7252|Type=CDS|transl_table=11]
TIGR03346	chaperone_ClpB: ATP-dependent chaperone protein ClpB	Protein fate	Yes	No	[S. rapamycinicus NRRL5491 wild-type (12,466,108 bp)|-|-|loc|5824839 5827431 -1 # ID=1_4783|Type=CDS|transl_table=11; S. rapamycinicus NRRL5491 wild-type (12,466,108 bp)|-|-|loc|8421849 8424492 -1 # ID=1_6955|Type=CDS|transl_table=11]
TIGR00302	TIGR00302: phosphoribosylformylglycinamidine synthase, purS protein	Purines, pyrimidines, nucleosides, and nucleotides	No	No	[S. rapamycinicus NRRL5491 wild-type (12,466,108 bp)|-|-|loc|5772406 5772691 -1 # ID=1_4737|Type=CDS|transl_table=11]
TIGR03188	histidine_hisI: phosphoribosyl-ATP diphosphatase	Amino acid biosynthesis	No	Yes	[S. rapamycinicus NRRL5491 wild-type (12,466,108 bp)|-|-|loc|2586461 2586734 -1 # ID=1_1989|Type=CDS|transl_table=11]
TIGR01091	upp: uracil phosphoribosyltransferase	Purines, pyrimidines, nucleosides, and nucleotides	No	Yes	[S. rapamycinicus NRRL5491 wild-type (12,466,108 bp)|-|-|loc|6280820 6281552 1 # ID=1_5191|Type=CDS|transl_table=11]
TIGR03180	UraD_2: OHCU decarboxylase	Unclassified	No	No	[S. rapamycinicus NRRL5491 wild-type (12,466,108 bp)|-|-|loc|3417091 3417616 -1 # ID=1_2720|Type=CDS|transl_table=11]
TIGR00228	ruvC: crossover junction endodeoxyribonuclease RuvC	DNA metabolism	No	No	[S. rapamycinicus NRRL5491 wild-type (12,466,108 bp)|-|-|loc|2675395 2676055 -1 # ID=1_2068|Type=CDS|transl_table=11]
TIGR00577	fpg: DNA-formamidopyrimidine glycosylase	DNA metabolism	No	No	[S. rapamycinicus NRRL5491 wild-type (12,466,108 bp)|-|-|loc|3985943 3986882 -1 # ID=1_3167|Type=CDS|transl_table=11]
TIGR00575	dnlj: DNA ligase, NAD-dependent	DNA metabolism	No	No	[S. rapamycinicus NRRL5491 wild-type (12,466,108 bp)|-|-|loc|4076944 4079167 -1 # ID=1_3242|Type=CDS|transl_table=11]
TIGR00379	cobB: cobyrinic acid a,c-diamide synthase	Biosynthesis of cofactors, prosthetic groups, and carriers	No	No	[S. rapamycinicus NRRL5491 wild-type (12,466,108 bp)|-|-|loc|8915076 8916528 -1 # ID=1_7390|Type=CDS|transl_table=11]
TIGR01169	rplA_bact: ribosomal protein uL1	Protein synthesis	No	Yes	[S. rapamycinicus NRRL5491 wild-type (12,466,108 bp)|-|-|loc|5349306 5350026 -1 # ID=1_4335|Type=CDS|transl_table=11]
TIGR02158	PA_CoA_Oxy3: phenylacetate-CoA oxygenase, PaaI subunit	Energy metabolism	No	No	[S. rapamycinicus NRRL5491 wild-type (12,466,108 bp)|-|-|loc|6043672 6044374 1 # ID=1_4981|Type=CDS|transl_table=11]
TIGR00274	TIGR00274: N-acetylmuramic acid 6-phosphate etherase	Cell envelope	No	No	[S. rapamycinicus NRRL5491 wild-type (12,466,108 bp)|-|-|loc|6707139 6708072 -1 # ID=1_5560|Type=CDS|transl_table=11]
TIGR01163	rpe: ribulose-phosphate 3-epimerase	Energy metabolism	No	Yes	[S. rapamycinicus NRRL5491 wild-type (12,466,108 bp)|-|-|loc|2615777 2616452 -1 # ID=1_2014|Type=CDS|transl_table=11]
TIGR01162	purE: phosphoribosylaminoimidazole carboxylase, catalytic subunit	Purines, pyrimidines, nucleosides, and nucleotides	No	No	[S. rapamycinicus NRRL5491 wild-type (12,466,108 bp)|-|-|loc|7065901 7066426 1 # ID=1_5861|Type=CDS|transl_table=11]
TIGR01161	purK: phosphoribosylaminoimidazole carboxylase, ATPase subunit	Purines, pyrimidines, nucleosides, and nucleotides	No	No	[S. rapamycinicus NRRL5491 wild-type (12,466,108 bp)|-|-|loc|7064783 7065905 1 # ID=1_5860|Type=CDS|transl_table=11]
TIGR01994	SUF_scaf_2: SUF system FeS assembly protein, NifU family	Biosynthesis of cofactors, prosthetic groups, and carriers	No	No	[S. rapamycinicus NRRL5491 wild-type (12,466,108 bp)|-|-|loc|8859799 8860264 1 # ID=1_7339|Type=CDS|transl_table=11]
TIGR01164	rplP_bact: ribosomal protein uL16	Protein synthesis	No	No	[S. rapamycinicus NRRL5491 wild-type (12,466,108 bp)|-|-|loc|5226682 5227102 -1 # ID=1_4290|Type=CDS|transl_table=11]
TIGR01369	CPSaseII_lrg: carbamoyl-phosphate synthase, large subunit	Purines, pyrimidines, nucleosides, and nucleotides	No	No	[S. rapamycinicus NRRL5491 wild-type (12,466,108 bp)|-|-|loc|2631839 2635151 -1 # ID=1_2028|Type=CDS|transl_table=11]
TIGR01009	rpsC_bact: ribosomal protein uS3	Protein synthesis	No	No	[S. rapamycinicus NRRL5491 wild-type (12,466,108 bp)|-|-|loc|5227106 5227940 -1 # ID=1_4291|Type=CDS|transl_table=11]
TIGR03960	rSAM_fuse_unch: radical SAM family uncharacterized protein	Unknown function	No	No	[S. rapamycinicus NRRL5491 wild-type (12,466,108 bp)|-|-|loc|7840936 7842859 1 # ID=1_6416|Type=CDS|transl_table=11]
TIGR00414	serS: serine--tRNA ligase	Protein synthesis	No	No	[S. rapamycinicus NRRL5491 wild-type (12,466,108 bp)|-|-|loc|6179198 6180437 -1 # ID=1_5101|Type=CDS|transl_table=11]
TIGR00416	sms: DNA repair protein RadA	DNA metabolism	No	No	[S. rapamycinicus NRRL5491 wild-type (12,466,108 bp)|-|-|loc|5549938 5551363 1 # ID=1_4523|Type=CDS|transl_table=11]
TIGR00418	thrS: threonine--tRNA ligase	Protein synthesis	Yes	No	[S. rapamycinicus NRRL5491 wild-type (12,466,108 bp)|-|-|loc|2687561 2689541 -1 # ID=1_2079|Type=CDS|transl_table=11; S. rapamycinicus NRRL5491 wild-type (12,466,108 bp)|-|-|loc|8199932 8201159 -1 # ID=1_6747|Type=CDS|transl_table=11]
TIGR00419	tim: triose-phosphate isomerase	Energy metabolism	No	No	[S. rapamycinicus NRRL5491 wild-type (12,466,108 bp)|-|-|loc|8836364 8837141 1 # ID=1_7317|Type=CDS|transl_table=11]
TIGR03654	L6_bact: ribosomal protein uL6	Protein synthesis	No	No	[S. rapamycinicus NRRL5491 wild-type (12,466,108 bp)|-|-|loc|5223402 5223942 -1 # ID=1_4282|Type=CDS|transl_table=11]
TIGR01051	topA_bact: DNA topoisomerase I	DNA metabolism	No	No	[S. rapamycinicus NRRL5491 wild-type (12,466,108 bp)|-|-|loc|6399362 6402227 1 # ID=1_5300|Type=CDS|transl_table=11]
TIGR00055	uppS: di-trans,poly-cis-decaprenylcistransferase	Cell envelope	No	No	[S. rapamycinicus NRRL5491 wild-type (12,466,108 bp)|-|-|loc|1910668 1911487 1 # ID=1_1538|Type=CDS|transl_table=11; S. rapamycinicus NRRL5491 wild-type (12,466,108 bp)|-|-|loc|4665537 4666299 -1 # ID=1_3765|Type=CDS|transl_table=11; S. rapamycinicus NRRL5491 wild-type (12,466,108 bp)|-|-|loc|7320751 7321549 1 # ID=1_6073|Type=CDS|transl_table=11; S. rapamycinicus NRRL5491 wild-type (12,466,108 b…
TIGR00057	TIGR00057: tRNA threonylcarbamoyl adenosine modification protein, Sua5/YciO/YrdC/YwlC family	Protein synthesis	Yes	No	[S. rapamycinicus NRRL5491 wild-type (12,466,108 bp)|-|-|loc|1954874 1955513 -1 # ID=1_1586|Type=CDS|transl_table=11; S. rapamycinicus NRRL5491 wild-type (12,466,108 bp)|-|-|loc|4266595 4267243 -1 # ID=1_3411|Type=CDS|transl_table=11]
TIGR00118	acolac_lg: acetolactate synthase, large subunit, biosynthetic type	Amino acid biosynthesis	No	No	[S. rapamycinicus NRRL5491 wild-type (12,466,108 bp)|-|-|loc|4045894 4047829 -1 # ID=1_3222|Type=CDS|transl_table=11]
TIGR02960	SigX5: RNA polymerase sigma-70 factor, TIGR02960 family	Unclassified	No	No	[S. rapamycinicus NRRL5491 wild-type (12,466,108 bp)|-|-|loc|1541667 1542669 -1 # ID=1_1246|Type=CDS|transl_table=11]
TIGR02961	allantoicase: allantoicase	Purines, pyrimidines, nucleosides, and nucleotides	No	No	[S. rapamycinicus NRRL5491 wild-type (12,466,108 bp)|-|-|loc|3403308 3404457 -1 # ID=1_2708|Type=CDS|transl_table=11]
TIGR00115	tig: trigger factor	Protein fate	No	No	[S. rapamycinicus NRRL5491 wild-type (12,466,108 bp)|-|-|loc|7818232 7819675 1 # ID=1_6398|Type=CDS|transl_table=11]
TIGR00114	lumazine-synth: 6,7-dimethyl-8-ribityllumazine synthase	Biosynthesis of cofactors, prosthetic groups, and carriers	No	Yes	[S. rapamycinicus NRRL5491 wild-type (12,466,108 bp)|-|-|loc|2586770 2587256 -1 # ID=1_1990|Type=CDS|transl_table=11]
TIGR00116	tsf: translation elongation factor Ts	Protein synthesis	No	No	[S. rapamycinicus NRRL5491 wild-type (12,466,108 bp)|-|-|loc|3942242 3943079 -1 # ID=1_3128|Type=CDS|transl_table=11]
TIGR00059	L17: ribosomal protein bL17	Protein synthesis	No	No	[S. rapamycinicus NRRL5491 wild-type (12,466,108 bp)|-|-|loc|5214600 5215122 -1 # ID=1_4268|Type=CDS|transl_table=11]
TIGR00663	TIGR00663: dnan: DNA polymerase III, beta subunit	N/A	No	No	[S. rapamycinicus NRRL5491 wild-type (12,466,108 bp)|-|-|loc|6083224 6084355 -1 # ID=1_5017|Type=CDS|transl_table=11]
TIGR01260	ATP_synt_c: ATP synthase F0, C subunit	Energy metabolism	No	No	[S. rapamycinicus NRRL5491 wild-type (12,466,108 bp)|-|-|loc|4260583 4260826 -1 # ID=1_3405|Type=CDS|transl_table=11]
TIGR00665	DnaB: replicative DNA helicase	DNA metabolism	No	No	[S. rapamycinicus NRRL5491 wild-type (12,466,108 bp)|-|-|loc|6120521 6122000 1 # ID=1_5048|Type=CDS|transl_table=11]
TIGR00461	gcvP: glycine dehydrogenase	Energy metabolism	No	No	[S. rapamycinicus NRRL5491 wild-type (12,466,108 bp)|-|-|loc|10676294 10679210 1 # ID=1_8728|Type=CDS|transl_table=11]
TIGR00465	ilvC: ketol-acid reductoisomerase	Amino acid biosynthesis	No	No	[S. rapamycinicus NRRL5491 wild-type (12,466,108 bp)|-|-|loc|4044200 4045199 -1 # ID=1_3220|Type=CDS|transl_table=11]
TIGR00464	gltX_bact: glutamate--tRNA ligase	Protein synthesis	No	No	[S. rapamycinicus NRRL5491 wild-type (12,466,108 bp)|-|-|loc|4008785 4010273 -1 # ID=1_3192|Type=CDS|transl_table=11]
TIGR00467	lysS_arch: lysine--tRNA ligase	Protein synthesis	No	No	[S. rapamycinicus NRRL5491 wild-type (12,466,108 bp)|-|-|loc|5494236 5495985 -1 # ID=1_4482|Type=CDS|transl_table=11]
TIGR00468	pheS: phenylalanine--tRNA ligase, alpha subunit	Protein synthesis	No	No	[S. rapamycinicus NRRL5491 wild-type (12,466,108 bp)|-|-|loc|2794059 2795190 -1 # ID=1_2182|Type=CDS|transl_table=11]
TIGR02082	metH: methionine synthase	Amino acid biosynthesis	No	No	[S. rapamycinicus NRRL5491 wild-type (12,466,108 bp)|-|-|loc|9260077 9263581 1 # ID=1_7683|Type=CDS|transl_table=11]
TIGR00020	prfB: peptide chain release factor 2	Protein synthesis	No	No	[S. rapamycinicus NRRL5491 wild-type (12,466,108 bp)|-|-|loc|7199229 7200342 1 # ID=1_5957|Type=CDS|transl_table=11]
TIGR00029	S20: ribosomal protein bS20	Protein synthesis	No	No	[S. rapamycinicus NRRL5491 wild-type (12,466,108 bp)|-|-|loc|7880785 7881052 -1 # ID=1_6448|Type=CDS|transl_table=11]
TIGR01828	pyru_phos_dikin: pyruvate, phosphate dikinase	Energy metabolism	No	No	[S. rapamycinicus NRRL5491 wild-type (12,466,108 bp)|-|-|loc|7978941 7981659 1 # ID=1_6538|Type=CDS|transl_table=11]
TIGR03263	guanyl_kin: guanylate kinase	Purines, pyrimidines, nucleosides, and nucleotides	No	No	[S. rapamycinicus NRRL5491 wild-type (12,466,108 bp)|-|-|loc|2628463 2629030 -1 # ID=1_2024|Type=CDS|transl_table=11]
TIGR00186	rRNA_methyl_3: RNA methyltransferase, TrmH family, group 3	Protein synthesis	No	Yes	[S. rapamycinicus NRRL5491 wild-type (12,466,108 bp)|-|-|loc|6599476 6600427 1 # ID=1_5495|Type=CDS|transl_table=11]
TIGR00187	ribE: riboflavin synthase, alpha subunit	Biosynthesis of cofactors, prosthetic groups, and carriers	No	Yes	[S. rapamycinicus NRRL5491 wild-type (12,466,108 bp)|-|-|loc|2588643 2589276 -1 # ID=1_1992|Type=CDS|transl_table=11]
TIGR03144	cytochr_II_ccsB: cytochrome c-type biogenesis protein CcsB	Protein fate	No	No	[S. rapamycinicus NRRL5491 wild-type (12,466,108 bp)|-|-|loc|5470350 5471445 -1 # ID=1_4456|Type=CDS|transl_table=11]
TIGR00180	parB_part: ParB/RepB/Spo0J family partition protein	Unclassified	No	No	[S. rapamycinicus NRRL5491 wild-type (12,466,108 bp)|-|-|loc|6092193 6093339 1 # ID=1_5025|Type=CDS|transl_table=11]
TIGR01216	ATP_synt_epsi: ATP synthase F1, epsilon subunit	Energy metabolism	No	No	[S. rapamycinicus NRRL5491 wild-type (12,466,108 bp)|-|-|loc|4254651 4255029 -1 # ID=1_3399|Type=CDS|transl_table=11]
TIGR01798	cit_synth_I: citrate (Si)-synthase	Energy metabolism	No	No	[S. rapamycinicus NRRL5491 wild-type (12,466,108 bp)|-|-|loc|7523949 7525239 1 # ID=1_6270|Type=CDS|transl_table=11]
TIGR01795	CM_mono_cladeE: chorismate mutase	Amino acid biosynthesis	No	No	[S. rapamycinicus NRRL5491 wild-type (12,466,108 bp)|-|-|loc|8761998 8762388 1 # ID=1_7251|Type=CDS|transl_table=11]
TIGR00239	2oxo_dh_E1: oxoglutarate dehydrogenase (succinyl-transferring), E1 component	Energy metabolism	Yes	Yes	[S. rapamycinicus NRRL5491 wild-type (12,466,108 bp)|-|-|loc|4181754 4184568 1 # ID=1_3332|Type=CDS|transl_table=11; S. rapamycinicus NRRL5491 wild-type (12,466,108 bp)|-|-|loc|4330900 4334734 1 # ID=1_3467|Type=CDS|transl_table=11]
TIGR00234	tyrS: tyrosine--tRNA ligase	Protein synthesis	Yes	No	[S. rapamycinicus NRRL5491 wild-type (12,466,108 bp)|-|-|loc|8326872 8328141 1 # ID=1_6855|Type=CDS|transl_table=11; S. rapamycinicus NRRL5491 wild-type (12,466,108 bp)|-|-|loc|8956661 8958077 -1 # ID=1_7427|Type=CDS|transl_table=11]
TIGR02227	sigpep_I_bact: signal peptidase I	Protein fate	Yes	No	[S. rapamycinicus NRRL5491 wild-type (12,466,108 bp)|-|-|loc|3951364 3952135 -1 # ID=1_3137|Type=CDS|transl_table=11; S. rapamycinicus NRRL5491 wild-type (12,466,108 bp)|-|-|loc|3952231 3953029 -1 # ID=1_3138|Type=CDS|transl_table=11; S. rapamycinicus NRRL5491 wild-type (12,466,108 bp)|-|-|loc|3953111 3954305 -1 # ID=1_3139|Type=CDS|transl_table=11; S. rapamycinicus NRRL5491 wild-type (12,466,108…
TIGR00237	xseA: exodeoxyribonuclease VII, large subunit	DNA metabolism	No	No	[S. rapamycinicus NRRL5491 wild-type (12,466,108 bp)|-|-|loc|4626563 4627808 1 # ID=1_3733|Type=CDS|transl_table=11]
TIGR00233	trpS: tryptophan--tRNA ligase	Protein synthesis	Yes	No	[S. rapamycinicus NRRL5491 wild-type (12,466,108 bp)|-|-|loc|5532247 5533267 1 # ID=1_4511|Type=CDS|transl_table=11; S. rapamycinicus NRRL5491 wild-type (12,466,108 bp)|-|-|loc|6885535 6886549 1 # ID=1_5701|Type=CDS|transl_table=11]
TIGR00337	PyrG: CTP synthase	Purines, pyrimidines, nucleosides, and nucleotides	No	No	[S. rapamycinicus NRRL5491 wild-type (12,466,108 bp)|-|-|loc|9020983 9022660 1 # ID=1_7481|Type=CDS|transl_table=11]
TIGR01049	rpsJ_bact: ribosomal protein uS10	Protein synthesis	No	No	[S. rapamycinicus NRRL5491 wild-type (12,466,108 bp)|-|-|loc|5231151 5231460 -1 # ID=1_4298|Type=CDS|transl_table=11]
TIGR01044	rplV_bact: ribosomal protein uL22	Protein synthesis	No	No	[S. rapamycinicus NRRL5491 wild-type (12,466,108 bp)|-|-|loc|5227939 5228287 -1 # ID=1_4292|Type=CDS|transl_table=11]
TIGR01959	nuoF_fam: NADH oxidoreductase (quinone), F subunit	Energy metabolism	No	No	[S. rapamycinicus NRRL5491 wild-type (12,466,108 bp)|-|-|loc|5430291 5431674 -1 # ID=1_4413|Type=CDS|transl_table=11]
TIGR00962	atpA: ATP synthase F1, alpha subunit	Energy metabolism	No	No	[S. rapamycinicus NRRL5491 wild-type (12,466,108 bp)|-|-|loc|4257507 4259079 -1 # ID=1_3402|Type=CDS|transl_table=11]
TIGR00963	secA: preprotein translocase, SecA subunit	Protein fate	No	No	[S. rapamycinicus NRRL5491 wild-type (12,466,108 bp)|-|-|loc|7149793 7152637 1 # ID=1_5926|Type=CDS|transl_table=11]
TIGR00964	secE_bact: preprotein translocase, SecE subunit	Protein fate	No	Yes	[S. rapamycinicus NRRL5491 wild-type (12,466,108 bp)|-|-|loc|5351663 5351954 -1 # ID=1_4338|Type=CDS|transl_table=11]
TIGR00967	3a0501s007: preprotein translocase, SecY subunit	Protein fate	No	No	[S. rapamycinicus NRRL5491 wild-type (12,466,108 bp)|-|-|loc|5220206 5221520 -1 # ID=1_4277|Type=CDS|transl_table=11]
TIGR01280	xseB: exodeoxyribonuclease VII, small subunit	DNA metabolism	No	No	[S. rapamycinicus NRRL5491 wild-type (12,466,108 bp)|-|-|loc|4627818 4628133 1 # ID=1_3734|Type=CDS|transl_table=11]
TIGR00685	T6PP: trehalose-phosphatase	Cellular processes	No	Yes	[S. rapamycinicus NRRL5491 wild-type (12,466,108 bp)|-|-|loc|6698687 6699551 1 # ID=1_5553|Type=CDS|transl_table=11]
TIGR03921	T7SS_mycosin: type VII secretion-associated serine protease mycosin	Protein fate	No	No	[S. rapamycinicus NRRL5491 wild-type (12,466,108 bp)|-|-|loc|2803280 2804501 -1 # ID=1_2192|Type=CDS|transl_table=11; S. rapamycinicus NRRL5491 wild-type (12,466,108 bp)|-|-|loc|3857619 3858885 -1 # ID=1_3062|Type=CDS|transl_table=11; S. rapamycinicus NRRL5491 wild-type (12,466,108 bp)|-|-|loc|3861925 3863188 -1 # ID=1_3067|Type=CDS|transl_table=11]
TIGR03920	T7SS_EccD: type VII secretion integral membrane protein EccD	Protein fate	No	No	[S. rapamycinicus NRRL5491 wild-type (12,466,108 bp)|-|-|loc|3849342 3850833 -1 # ID=1_3056|Type=CDS|transl_table=11]
TIGR03160	cobT_DBIPRT: nicotinate-nucleotide--dimethylbenzimidazole phosphoribosyltransferase	Biosynthesis of cofactors, prosthetic groups, and carriers	Yes	No	[S. rapamycinicus NRRL5491 wild-type (12,466,108 bp)|-|-|loc|2717378 2721656 -1 # ID=1_2110|Type=CDS|transl_table=11; S. rapamycinicus NRRL5491 wild-type (12,466,108 bp)|-|-|loc|8586055 8587105 -1 # ID=1_7092|Type=CDS|transl_table=11]
TIGR01764	excise: DNA binding domain, excisionase family	Unknown function	No	No	[S. rapamycinicus NRRL5491 wild-type (12,466,108 bp)|-|-|loc|5521726 5521936 -1 # ID=1_4506|Type=CDS|transl_table=11; S. rapamycinicus NRRL5491 wild-type (12,466,108 bp)|-|-|loc|5736349 5737813 -1 # ID=1_4703|Type=CDS|transl_table=11; S. rapamycinicus NRRL5491 wild-type (12,466,108 bp)|-|-|loc|5761590 5761797 -1 # ID=1_4727|Type=CDS|transl_table=11; S. rapamycinicus NRRL5491 wild-type (12,466,108…
TIGR02133	RPI_actino: ribose 5-phosphate isomerase	Unclassified	Yes	No	[S. rapamycinicus NRRL5491 wild-type (12,466,108 bp)|-|-|loc|7808208 7808697 1 # ID=1_6390|Type=CDS|transl_table=11; S. rapamycinicus NRRL5491 wild-type (12,466,108 bp)|-|-|loc|10201067 10201532 1 # ID=1_8312|Type=CDS|transl_table=11]
TIGR03594	GTPase_EngA: ribosome-associated GTPase EngA	Protein synthesis	No	No	[S. rapamycinicus NRRL5491 wild-type (12,466,108 bp)|-|-|loc|9035731 9037195 1 # ID=1_7494|Type=CDS|transl_table=11]
TIGR00525	folB: dihydroneopterin aldolase	Biosynthesis of cofactors, prosthetic groups, and carriers	No	No	[S. rapamycinicus NRRL5491 wild-type (12,466,108 bp)|-|-|loc|6507095 6507455 -1 # ID=1_5409|Type=CDS|transl_table=11]
TIGR00527	gcvH: glycine cleavage system H protein	Energy metabolism	No	No	[S. rapamycinicus NRRL5491 wild-type (12,466,108 bp)|-|-|loc|4104492 4104873 1 # ID=1_3265|Type=CDS|transl_table=11]
TIGR00528	gcvT: glycine cleavage system T protein	Energy metabolism	No	No	[S. rapamycinicus NRRL5491 wild-type (12,466,108 bp)|-|-|loc|4103184 4104312 1 # ID=1_3264|Type=CDS|transl_table=11]
TIGR00243	Dxr: 1-deoxy-D-xylulose 5-phosphate reductoisomerase	Biosynthesis of cofactors, prosthetic groups, and carriers	No	No	[S. rapamycinicus NRRL5491 wild-type (12,466,108 bp)|-|-|loc|3887634 3888897 -1 # ID=1_3087|Type=CDS|transl_table=11]
TIGR01039	atpD: ATP synthase F1, beta subunit	Energy metabolism	No	No	[S. rapamycinicus NRRL5491 wild-type (12,466,108 bp)|-|-|loc|4255140 4256559 -1 # ID=1_3400|Type=CDS|transl_table=11]
TIGR01131	ATP_synt_6_or_A: ATP synthase F0, A subunit	Energy metabolism	No	No	[S. rapamycinicus NRRL5491 wild-type (12,466,108 bp)|-|-|loc|4260903 4261713 -1 # ID=1_3406|Type=CDS|transl_table=11]
TIGR01134	purF: amidophosphoribosyltransferase	Purines, pyrimidines, nucleosides, and nucleotides	No	No	[S. rapamycinicus NRRL5491 wild-type (12,466,108 bp)|-|-|loc|5766358 5767918 -1 # ID=1_4732|Type=CDS|transl_table=11]
TIGR01135	glmS: glutamine-fructose-6-phosphate transaminase (isomerizing)	Central intermediary metabolism	Yes	No	[S. rapamycinicus NRRL5491 wild-type (12,466,108 bp)|-|-|loc|5197882 5199730 -1 # ID=1_4252|Type=CDS|transl_table=11; S. rapamycinicus NRRL5491 wild-type (12,466,108 bp)|-|-|loc|7445139 7446972 -1 # ID=1_6200|Type=CDS|transl_table=11]
TIGR03817	DECH_helic: helicase/secretion neighborhood putative DEAH-box helicase	Unclassified	No	No	[S. rapamycinicus NRRL5491 wild-type (12,466,108 bp)|-|-|loc|6389529 6391905 -1 # ID=1_5293|Type=CDS|transl_table=11]
TIGR01031	rpmF_bact: ribosomal protein bL32	Protein synthesis	No	No	[S. rapamycinicus NRRL5491 wild-type (12,466,108 bp)|-|-|loc|3987860 3988034 -1 # ID=1_3169|Type=CDS|transl_table=11]
TIGR01030	rpmH_bact: ribosomal protein bL34	Protein synthesis	No	No	[S. rapamycinicus NRRL5491 wild-type (12,466,108 bp)|-|-|loc|6087526 6087664 1 # ID=1_5019|Type=CDS|transl_table=11]
TIGR01032	rplT_bact: ribosomal protein bL20	Protein synthesis	No	No	[S. rapamycinicus NRRL5491 wild-type (12,466,108 bp)|-|-|loc|2798044 2798428 -1 # ID=1_2185|Type=CDS|transl_table=11]
TIGR01035	hemA: glutamyl-tRNA reductase	Biosynthesis of cofactors, prosthetic groups, and carriers	No	No	[S. rapamycinicus NRRL5491 wild-type (12,466,108 bp)|-|-|loc|5512374 5513862 -1 # ID=1_4497|Type=CDS|transl_table=11]
TIGR01034	metK: methionine adenosyltransferase	Central intermediary metabolism	No	No	[S. rapamycinicus NRRL5491 wild-type (12,466,108 bp)|-|-|loc|2625309 2626518 -1 # ID=1_2021|Type=CDS|transl_table=11]
GrpE	PF01025.15: GrpE	Unclassified	Yes	No	[S. rapamycinicus NRRL5491 wild-type (12,466,108 bp)|-|-|loc|5832011 5832662 -1 # ID=1_4789|Type=CDS|transl_table=11; S. rapamycinicus NRRL5491 wild-type (12,466,108 bp)|-|-|loc|8425826 8426438 -1 # ID=1_6958|Type=CDS|transl_table=11]
Cpn10	PF00166.17: Chaperonin 10 Kd subunit	Unclassified	Yes	No	[S. rapamycinicus NRRL5491 wild-type (12,466,108 bp)|-|-|loc|5161696 5162005 -1 # ID=1_4213|Type=CDS|transl_table=11; S. rapamycinicus NRRL5491 wild-type (12,466,108 bp)|-|-|loc|7296459 7296801 1 # ID=1_6051|Type=CDS|transl_table=11]
TIGR00380	cobD: cobalamin biosynthesis protein CobD	Biosynthesis of cofactors, prosthetic groups, and carriers	No	No	[S. rapamycinicus NRRL5491 wild-type (12,466,108 bp)|-|-|loc|8920912 8921896 -1 # ID=1_7394|Type=CDS|transl_table=11]
TIGR00422	valS: valine--tRNA ligase	Protein synthesis	No	No	[S. rapamycinicus NRRL5491 wild-type (12,466,108 bp)|-|-|loc|7825863 7828497 1 # ID=1_6405|Type=CDS|transl_table=11]
TIGR03156	GTP_HflX: GTP-binding protein HflX	Unknown function	No	No	[S. rapamycinicus NRRL5491 wild-type (12,466,108 bp)|-|-|loc|3755284 3756787 -1 # ID=1_2989|Type=CDS|transl_table=11]
TIGR00069	hisD: histidinol dehydrogenase	Amino acid biosynthesis	No	No	[S. rapamycinicus NRRL5491 wild-type (12,466,108 bp)|-|-|loc|8722527 8723853 1 # ID=1_7213|Type=CDS|transl_table=11]
TIGR00382	clpX: ATP-dependent Clp protease, ATP-binding subunit ClpX	Protein fate	No	No	[S. rapamycinicus NRRL5491 wild-type (12,466,108 bp)|-|-|loc|7821466 7822753 1 # ID=1_6401|Type=CDS|transl_table=11]
TIGR00065	ftsZ: cell division protein FtsZ	Cellular processes	No	No	[S. rapamycinicus NRRL5491 wild-type (12,466,108 bp)|-|-|loc|8682848 8684090 1 # ID=1_7179|Type=CDS|transl_table=11]
TIGR00061	L21: ribosomal protein bL21	Protein synthesis	No	No	[S. rapamycinicus NRRL5491 wild-type (12,466,108 bp)|-|-|loc|7848471 7848792 1 # ID=1_6419|Type=CDS|transl_table=11]
TIGR00060	L18_bact: ribosomal protein uL18	Protein synthesis	No	No	[S. rapamycinicus NRRL5491 wild-type (12,466,108 bp)|-|-|loc|5223015 5223399 -1 # ID=1_4281|Type=CDS|transl_table=11]
TIGR00062	L27: ribosomal protein bL27	Protein synthesis	No	No	[S. rapamycinicus NRRL5491 wild-type (12,466,108 bp)|-|-|loc|7848806 7849064 1 # ID=1_6420|Type=CDS|transl_table=11]
TIGR01391	dnaG: DNA primase	DNA metabolism	No	No	[S. rapamycinicus NRRL5491 wild-type (12,466,108 bp)|-|-|loc|8038411 8040355 1 # ID=1_6586|Type=CDS|transl_table=11]
TIGR01393	lepA: elongation factor 4	Unknown function	No	No	[S. rapamycinicus NRRL5491 wild-type (12,466,108 bp)|-|-|loc|7881317 7883195 1 # ID=1_6449|Type=CDS|transl_table=11]
TIGR00630	uvra: excinuclease ABC subunit A	DNA metabolism	No	No	[S. rapamycinicus NRRL5491 wild-type (12,466,108 bp)|-|-|loc|8820610 8823628 1 # ID=1_7304|Type=CDS|transl_table=11]
TIGR00631	uvrb: excinuclease ABC subunit B	DNA metabolism	No	No	[S. rapamycinicus NRRL5491 wild-type (12,466,108 bp)|-|-|loc|8811195 8813340 1 # ID=1_7297|Type=CDS|transl_table=11]
TIGR00635	ruvB: Holliday junction DNA helicase RuvB	DNA metabolism	No	No	[S. rapamycinicus NRRL5491 wild-type (12,466,108 bp)|-|-|loc|2673622 2674711 -1 # ID=1_2066|Type=CDS|transl_table=11]
TIGR00731	bL25_bact_ctc: ribosomal protein bL25, Ctc-form	Protein synthesis	No	No	[S. rapamycinicus NRRL5491 wild-type (12,466,108 bp)|-|-|loc|4833145 4833745 1 # ID=1_3921|Type=CDS|transl_table=11]
TIGR00730	TIGR00730: TIGR00730 family protein	Hypothetical proteins	No	No	[S. rapamycinicus NRRL5491 wild-type (12,466,108 bp)|-|-|loc|4081156 4081684 -1 # ID=1_3245|Type=CDS|transl_table=11; S. rapamycinicus NRRL5491 wild-type (12,466,108 bp)|-|-|loc|4509230 4509980 -1 # ID=1_3635|Type=CDS|transl_table=11]
TIGR01498	folK: 2-amino-4-hydroxy-6-hydroxymethyldihydropteridine diphosphokinase	Biosynthesis of cofactors, prosthetic groups, and carriers	No	No	[S. rapamycinicus NRRL5491 wild-type (12,466,108 bp)|-|-|loc|6506505 6507099 -1 # ID=1_5408|Type=CDS|transl_table=11]
TIGR01496	DHPS: dihydropteroate synthase	Biosynthesis of cofactors, prosthetic groups, and carriers	No	No	[S. rapamycinicus NRRL5491 wild-type (12,466,108 bp)|-|-|loc|4508346 4509207 1 # ID=1_3634|Type=CDS|transl_table=11; S. rapamycinicus NRRL5491 wild-type (12,466,108 bp)|-|-|loc|6508141 6509020 -1 # ID=1_5411|Type=CDS|transl_table=11]
Ribosomal_L23	PF00276.16: Ribosomal protein L23	Unclassified	No	No	[S. rapamycinicus NRRL5491 wild-type (12,466,108 bp)|-|-|loc|5229505 5229832 -1 # ID=1_4295|Type=CDS|transl_table=11]
TIGR01695	murJ_mviN: murein biosynthesis integral membrane protein MurJ	Cell envelope	Yes	No	[S. rapamycinicus NRRL5491 wild-type (12,466,108 bp)|-|-|loc|6099362 6101744 -1 # ID=1_5032|Type=CDS|transl_table=11; S. rapamycinicus NRRL5491 wild-type (12,466,108 bp)|-|-|loc|12437729 12439412 -1 # ID=1_10145|Type=CDS|transl_table=11]
TIGR03356	BGL: beta-galactosidase	Unclassified	No	No	[S. rapamycinicus NRRL5491 wild-type (12,466,108 bp)|-|-|loc|1524325 1525690 -1 # ID=1_1230|Type=CDS|transl_table=11; S. rapamycinicus NRRL5491 wild-type (12,466,108 bp)|-|-|loc|7414603 7416010 -1 # ID=1_6166|Type=CDS|transl_table=11]
TIGR01082	murC: UDP-N-acetylmuramate--L-alanine ligase	Cell envelope	No	No	[S. rapamycinicus NRRL5491 wild-type (12,466,108 bp)|-|-|loc|3546293 3547715 -1 # ID=1_2819|Type=CDS|transl_table=11]
TIGR01083	nth: endonuclease III	DNA metabolism	No	No	[S. rapamycinicus NRRL5491 wild-type (12,466,108 bp)|-|-|loc|6369695 6370565 1 # ID=1_5275|Type=CDS|transl_table=11]
TIGR01087	murD: UDP-N-acetylmuramoylalanine--D-glutamate ligase	Cell envelope	No	No	[S. rapamycinicus NRRL5491 wild-type (12,466,108 bp)|-|-|loc|8677701 8679153 1 # ID=1_7175|Type=CDS|transl_table=11]
TIGR00922	nusG: transcription termination/antitermination factor NusG	Transcription	No	Yes	[S. rapamycinicus NRRL5491 wild-type (12,466,108 bp)|-|-|loc|5350736 5351579 -1 # ID=1_4337|Type=CDS|transl_table=11]
TIGR00110	ilvD: dihydroxy-acid dehydratase	Amino acid biosynthesis	No	No	[S. rapamycinicus NRRL5491 wild-type (12,466,108 bp)|-|-|loc|5541890 5543741 -1 # ID=1_4517|Type=CDS|transl_table=11]
TIGR00732	dprA: DNA protecting protein DprA	Cellular processes	No	No	[S. rapamycinicus NRRL5491 wild-type (12,466,108 bp)|-|-|loc|3946948 3948358 -1 # ID=1_3132|Type=CDS|transl_table=11]
TIGR00560	pgsA: CDP-diacylglycerol--glycerol-3-phosphate 3-phosphatidyltransferase	Fatty acid and phospholipid metabolism	No	No	[S. rapamycinicus NRRL5491 wild-type (12,466,108 bp)|-|-|loc|3793083 3793719 -1 # ID=1_3025|Type=CDS|transl_table=11]
TIGR02170	thyX: thymidylate synthase, flavin-dependent	Purines, pyrimidines, nucleosides, and nucleotides	No	No	[S. rapamycinicus NRRL5491 wild-type (12,466,108 bp)|-|-|loc|3818303 3819044 -1 # ID=1_3035|Type=CDS|transl_table=11]
TIGR02273	16S_RimM: 16S rRNA processing protein RimM	Transcription	No	No	[S. rapamycinicus NRRL5491 wild-type (12,466,108 bp)|-|-|loc|3956575 3957244 -1 # ID=1_3143|Type=CDS|transl_table=11]
TIGR02274	dCTP_deam: deoxycytidine triphosphate deaminase	Purines, pyrimidines, nucleosides, and nucleotides	No	No	[S. rapamycinicus NRRL5491 wild-type (12,466,108 bp)|-|-|loc|5854935 5855511 -1 # ID=1_4807|Type=CDS|transl_table=11]
TIGR00362	DnaA: chromosomal replication initiator protein DnaA	DNA metabolism	No	No	[S. rapamycinicus NRRL5491 wild-type (12,466,108 bp)|-|-|loc|6085214 6087089 -1 # ID=1_5018|Type=CDS|transl_table=11]
TIGR00209	galT_1: galactose-1-phosphate uridylyltransferase	Energy metabolism	No	No	[S. rapamycinicus NRRL5491 wild-type (12,466,108 bp)|-|-|loc|4848098 4849142 -1 # ID=1_3937|Type=CDS|transl_table=11]
TIGR01171	rplB_bact: ribosomal protein uL2	Protein synthesis	No	No	[S. rapamycinicus NRRL5491 wild-type (12,466,108 bp)|-|-|loc|5228621 5229458 -1 # ID=1_4294|Type=CDS|transl_table=11]
TIGR00959	ffh: signal recognition particle protein	Protein fate	No	No	[S. rapamycinicus NRRL5491 wild-type (12,466,108 bp)|-|-|loc|3961760 3963308 -1 # ID=1_3149|Type=CDS|transl_table=11]
TIGR01379	thiL: thiamine-phosphate kinase	Biosynthesis of cofactors, prosthetic groups, and carriers	No	No	[S. rapamycinicus NRRL5491 wild-type (12,466,108 bp)|-|-|loc|3996757 3997726 -1 # ID=1_3178|Type=CDS|transl_table=11]
TIGR01071	rplO_bact: ribosomal protein uL15	Protein synthesis	No	No	[S. rapamycinicus NRRL5491 wild-type (12,466,108 bp)|-|-|loc|5221724 5222180 -1 # ID=1_4278|Type=CDS|transl_table=11]
TIGR01073	pcrA: ATP-dependent DNA helicase PcrA	DNA metabolism	No	No	[S. rapamycinicus NRRL5491 wild-type (12,466,108 bp)|-|-|loc|6834539 6837014 1 # ID=1_5662|Type=CDS|transl_table=11]
TIGR01072	murA: UDP-N-acetylglucosamine 1-carboxyvinyltransferase	Cell envelope	No	Yes	[S. rapamycinicus NRRL5491 wild-type (12,466,108 bp)|-|-|loc|7235626 7236970 -1 # ID=1_5995|Type=CDS|transl_table=11]
TIGR00952	S15_bact: ribosomal protein uS15	Protein synthesis	No	No	[S. rapamycinicus NRRL5491 wild-type (12,466,108 bp)|-|-|loc|3825507 3825795 -1 # ID=1_3042|Type=CDS|transl_table=11]
TIGR01079	rplX_bact: ribosomal protein uL24	Protein synthesis	No	No	[S. rapamycinicus NRRL5491 wild-type (12,466,108 bp)|-|-|loc|5225372 5225696 -1 # ID=1_4286|Type=CDS|transl_table=11]
TIGR03089	TIGR03089: TIGR03089 family protein	Unclassified	No	No	[S. rapamycinicus NRRL5491 wild-type (12,466,108 bp)|-|-|loc|7082741 7083494 -1 # ID=1_5874|Type=CDS|transl_table=11]
TIGR03725	T6A_YeaZ: tRNA threonylcarbamoyl adenosine modification protein YeaZ	Protein synthesis	No	No	[S. rapamycinicus NRRL5491 wild-type (12,466,108 bp)|-|-|loc|5182692 5183361 -1 # ID=1_4235|Type=CDS|transl_table=11]
TIGR01736	FGAM_synth_II: phosphoribosylformylglycinamidine synthase II	Purines, pyrimidines, nucleosides, and nucleotides	No	No	[S. rapamycinicus NRRL5491 wild-type (12,466,108 bp)|-|-|loc|5769483 5771733 -1 # ID=1_4735|Type=CDS|transl_table=11]
Ribosomal_S8	PF00410.15: Ribosomal protein S8	Unclassified	No	No	[S. rapamycinicus NRRL5491 wild-type (12,466,108 bp)|-|-|loc|5223962 5224361 -1 # ID=1_4283|Type=CDS|transl_table=11]
Ribosomal_S9	PF00380.15: Ribosomal protein S9/S16	Unclassified	No	No	[S. rapamycinicus NRRL5491 wild-type (12,466,108 bp)|-|-|loc|5203484 5203988 -1 # ID=1_4256|Type=CDS|transl_table=11]
TIGR00105	L31: ribosomal protein bL31	Protein synthesis	No	No	[S. rapamycinicus NRRL5491 wild-type (12,466,108 bp)|-|-|loc|4269389 4269614 -1 # ID=1_3414|Type=CDS|transl_table=11]
TIGR00103	DNA_YbaB_EbfC: DNA-binding protein, YbaB/EbfC family	Unknown function	No	No	[S. rapamycinicus NRRL5491 wild-type (12,466,108 bp)|-|-|loc|6339130 6339466 1 # ID=1_5244|Type=CDS|transl_table=11]
TIGR00674	dapA: 4-hydroxy-tetrahydrodipicolinate synthase	Amino acid biosynthesis	Yes	No	[S. rapamycinicus NRRL5491 wild-type (12,466,108 bp)|-|-|loc|3817196 3818096 -1 # ID=1_3034|Type=CDS|transl_table=11; S. rapamycinicus NRRL5491 wild-type (12,466,108 bp)|-|-|loc|9625983 9626898 -1 # ID=1_7947|Type=CDS|transl_table=11]
TIGR01513	NAPRTase_put: nicotinate phosphoribosyltransferase	Biosynthesis of cofactors, prosthetic groups, and carriers	Yes	No	[S. rapamycinicus NRRL5491 wild-type (12,466,108 bp)|-|-|loc|1831486 1832845 1 # ID=1_1467|Type=CDS|transl_table=11; S. rapamycinicus NRRL5491 wild-type (12,466,108 bp)|-|-|loc|7283100 7284435 -1 # ID=1_6035|Type=CDS|transl_table=11]
TIGR00472	pheT_bact: phenylalanine--tRNA ligase, beta subunit	Protein synthesis	No	No	[S. rapamycinicus NRRL5491 wild-type (12,466,108 bp)|-|-|loc|2791534 2794060 -1 # ID=1_2181|Type=CDS|transl_table=11]
TIGR00473	pssA: CDP-diacylglycerol-serine O-phosphatidyltransferase	Fatty acid and phospholipid metabolism	No	No	[S. rapamycinicus NRRL5491 wild-type (12,466,108 bp)|-|-|loc|3332694 3333561 1 # ID=1_2647|Type=CDS|transl_table=11]
TIGR01455	glmM: phosphoglucosamine mutase	Central intermediary metabolism	No	No	[S. rapamycinicus NRRL5491 wild-type (12,466,108 bp)|-|-|loc|5201985 5203344 -1 # ID=1_4255|Type=CDS|transl_table=11]
TIGR03426	shape_MreD: rod shape-determining protein MreD	Cell envelope	No	No	[S. rapamycinicus NRRL5491 wild-type (12,466,108 bp)|-|-|loc|7835012 7835723 1 # ID=1_6412|Type=CDS|transl_table=11]
TIGR03423	pbp2_mrdA: penicillin-binding protein 2	Cell envelope	No	No	[S. rapamycinicus NRRL5491 wild-type (12,466,108 bp)|-|-|loc|7835802 7837947 1 # ID=1_6413|Type=CDS|transl_table=11]
TIGR01953	NusA: transcription termination factor NusA	Transcription	No	No	[S. rapamycinicus NRRL5491 wild-type (12,466,108 bp)|-|-|loc|3877557 3878550 -1 # ID=1_3077|Type=CDS|transl_table=11]
TIGR01951	nusB: transcription antitermination factor NusB	Transcription	No	No	[S. rapamycinicus NRRL5491 wild-type (12,466,108 bp)|-|-|loc|2640722 2641175 -1 # ID=1_2035|Type=CDS|transl_table=11]
TIGR00033	aroC: chorismate synthase	Amino acid biosynthesis	No	No	[S. rapamycinicus NRRL5491 wild-type (12,466,108 bp)|-|-|loc|2645874 2647128 -1 # ID=1_2041|Type=CDS|transl_table=11]
TIGR00036	dapB: 4-hydroxy-tetrahydrodipicolinate reductase	Amino acid biosynthesis	No	No	[S. rapamycinicus NRRL5491 wild-type (12,466,108 bp)|-|-|loc|3820634 3821387 -1 # ID=1_3039|Type=CDS|transl_table=11]
TIGR00038	efp: translation elongation factor P	Protein synthesis	No	No	[S. rapamycinicus NRRL5491 wild-type (12,466,108 bp)|-|-|loc|2641177 2641744 -1 # ID=1_2036|Type=CDS|transl_table=11]
TIGR02506	NrdE_NrdA: ribonucleoside-diphosphate reductase, alpha subunit	Purines, pyrimidines, nucleosides, and nucleotides	No	No	[S. rapamycinicus NRRL5491 wild-type (12,466,108 bp)|-|-|loc|4410543 4412967 1 # ID=1_3548|Type=CDS|transl_table=11]
TIGR01819	F420_cofD: 2-phospho-L-lactate transferase	Biosynthesis of cofactors, prosthetic groups, and carriers	No	No	[S. rapamycinicus NRRL5491 wild-type (12,466,108 bp)|-|-|loc|7089761 7090724 -1 # ID=1_5879|Type=CDS|transl_table=11]
TIGR02350	prok_dnaK: chaperone protein DnaK	Protein fate	Yes	No	[S. rapamycinicus NRRL5491 wild-type (12,466,108 bp)|-|-|loc|1487400 1489299 -1 # ID=1_1197|Type=CDS|transl_table=11; S. rapamycinicus NRRL5491 wild-type (12,466,108 bp)|-|-|loc|5832658 5834527 -1 # ID=1_4790|Type=CDS|transl_table=11; S. rapamycinicus NRRL5491 wild-type (12,466,108 bp)|-|-|loc|8426492 8428412 -1 # ID=1_6959|Type=CDS|transl_table=11]
TIGR02891	CtaD_CoxA: cytochrome c oxidase, subunit I	Energy metabolism	Yes	No	[S. rapamycinicus NRRL5491 wild-type (12,466,108 bp)|-|-|loc|1554800 1556465 -1 # ID=1_1256|Type=CDS|transl_table=11; S. rapamycinicus NRRL5491 wild-type (12,466,108 bp)|-|-|loc|7727638 7729414 1 # ID=1_6330|Type=CDS|transl_table=11; S. rapamycinicus NRRL5491 wild-type (12,466,108 bp)|-|-|loc|8602437 8604177 1 # ID=1_7108|Type=CDS|transl_table=11; S. rapamycinicus NRRL5491 wild-type (12,466,108 b…
Ribosomal_L10	PF00466.16: Ribosomal protein L10	Unclassified	No	Yes	[S. rapamycinicus NRRL5491 wild-type (12,466,108 bp)|-|-|loc|5347428 5347992 -1 # ID=1_4333|Type=CDS|transl_table=11]
TIGR02952	Sig70_famx2: RNA polymerase sigma-70 factor, TIGR02952 family	Unclassified	No	No	[S. rapamycinicus NRRL5491 wild-type (12,466,108 bp)|-|-|loc|5516862 5517669 1 # ID=1_4501|Type=CDS|transl_table=11]
TIGR03691	20S_bact_alpha: proteasome, alpha subunit	Protein fate	No	No	[S. rapamycinicus NRRL5491 wild-type (12,466,108 bp)|-|-|loc|9278348 9279116 1 # ID=1_7697|Type=CDS|transl_table=11]
TIGR03690	20S_bact_beta: proteasome, beta subunit	Protein fate	No	No	[S. rapamycinicus NRRL5491 wild-type (12,466,108 bp)|-|-|loc|9277448 9278294 1 # ID=1_7696|Type=CDS|transl_table=11]
TIGR03699	menaquin_MqnC: dehypoxanthine futalosine cyclase	Biosynthesis of cofactors, prosthetic groups, and carriers	No	No	[S. rapamycinicus NRRL5491 wild-type (12,466,108 bp)|-|-|loc|5441424 5442624 -1 # ID=1_4425|Type=CDS|transl_table=11]
TIGR03451	mycoS_dep_FDH: S-(hydroxymethyl)mycothiol dehydrogenase	Cellular processes	Yes	Yes	[S. rapamycinicus NRRL5491 wild-type (12,466,108 bp)|-|-|loc|6681317 6682403 -1 # ID=1_5538|Type=CDS|transl_table=11; S. rapamycinicus NRRL5491 wild-type (12,466,108 bp)|-|-|loc|10628618 10629704 -1 # ID=1_8692|Type=CDS|transl_table=11]
TIGR03450	mycothiol_INO1: inositol 1-phosphate synthase	Unclassified	No	No	[S. rapamycinicus NRRL5491 wild-type (12,466,108 bp)|-|-|loc|6107249 6108332 -1 # ID=1_5036|Type=CDS|transl_table=11]
TIGR02234	trp_oprn_chp: membrane protein, TIGR02234 family	Unclassified	No	No	[S. rapamycinicus NRRL5491 wild-type (12,466,108 bp)|-|-|loc|8739879 8740593 1 # ID=1_7232|Type=CDS|transl_table=11]
TIGR00088	trmD: tRNA (guanine(37)-N(1))-methyltransferase	Protein synthesis	No	No	[S. rapamycinicus NRRL5491 wild-type (12,466,108 bp)|-|-|loc|3955712 3956579 -1 # ID=1_3142|Type=CDS|transl_table=11]
TIGR00086	smpB: SsrA-binding protein	Protein synthesis	No	No	[S. rapamycinicus NRRL5491 wild-type (12,466,108 bp)|-|-|loc|7204859 7205339 1 # ID=1_5963|Type=CDS|transl_table=11]
TIGR00084	ruvA: Holliday junction DNA helicase RuvA	DNA metabolism	No	No	[S. rapamycinicus NRRL5491 wild-type (12,466,108 bp)|-|-|loc|2674778 2675399 -1 # ID=1_2067|Type=CDS|transl_table=11]
TIGR00082	rbfA: ribosome-binding factor A	Transcription	No	No	[S. rapamycinicus NRRL5491 wild-type (12,466,108 bp)|-|-|loc|3872951 3873422 -1 # ID=1_3074|Type=CDS|transl_table=11]
TIGR00081	purC: phosphoribosylaminoimidazolesuccinocarboxamide synthase	Purines, pyrimidines, nucleosides, and nucleotides	No	No	[S. rapamycinicus NRRL5491 wild-type (12,466,108 bp)|-|-|loc|5774773 5775694 -1 # ID=1_4739|Type=CDS|transl_table=11]
TIGR00855	L12: ribosomal protein bL12	Protein synthesis	No	Yes	[S. rapamycinicus NRRL5491 wild-type (12,466,108 bp)|-|-|loc|5346954 5347344 -1 # ID=1_4332|Type=CDS|transl_table=11]
TIGR00690	rpoZ: DNA-directed RNA polymerase, omega subunit	Transcription	No	No	[S. rapamycinicus NRRL5491 wild-type (12,466,108 bp)|-|-|loc|2628144 2628417 -1 # ID=1_2023|Type=CDS|transl_table=11]
TIGR03936	sam_1_link_chp: radical SAM-linked protein	Unclassified	No	No	[S. rapamycinicus NRRL5491 wild-type (12,466,108 bp)|-|-|loc|7842995 7843859 1 # ID=1_6417|Type=CDS|transl_table=11]
TIGR02673	FtsE: cell division ATP-binding protein FtsE	Cellular processes	No	No	[S. rapamycinicus NRRL5491 wild-type (12,466,108 bp)|-|-|loc|7201863 7202640 1 # ID=1_5960|Type=CDS|transl_table=11]
TIGR00079	pept_deformyl: peptide deformylase	Protein fate	Yes	No	[S. rapamycinicus NRRL5491 wild-type (12,466,108 bp)|-|-|loc|1913623 1914310 -1 # ID=1_1541|Type=CDS|transl_table=11; S. rapamycinicus NRRL5491 wild-type (12,466,108 bp)|-|-|loc|4414066 4414696 -1 # ID=1_3550|Type=CDS|transl_table=11; S. rapamycinicus NRRL5491 wild-type (12,466,108 bp)|-|-|loc|6126220 6126859 -1 # ID=1_5053|Type=CDS|transl_table=11]
TIGR02127	pyrF_sub2: orotidine 5'-phosphate decarboxylase	Purines, pyrimidines, nucleosides, and nucleotides	No	No	[S. rapamycinicus NRRL5491 wild-type (12,466,108 bp)|-|-|loc|2629605 2630466 -1 # ID=1_2026|Type=CDS|transl_table=11]
TIGR00250	RNAse_H_YqgF: putative transcription antitermination factor YqgF	Unknown function	No	No	[S. rapamycinicus NRRL5491 wild-type (12,466,108 bp)|-|-|loc|2650000 2650465 -1 # ID=1_2044|Type=CDS|transl_table=11]
TIGR00256	TIGR00256: D-tyrosyl-tRNA(Tyr) deacylase	Protein synthesis	No	No	[S. rapamycinicus NRRL5491 wild-type (12,466,108 bp)|-|-|loc|5595904 5596342 -1 # ID=1_4569|Type=CDS|transl_table=11]
TIGR00257	IMPACT_YIGZ: uncharacterized protein, YigZ family	Unknown function	No	No	[S. rapamycinicus NRRL5491 wild-type (12,466,108 bp)|-|-|loc|1977282 1977909 -1 # ID=1_1604|Type=CDS|transl_table=11]
TIGR01145	ATP_synt_delta: ATP synthase F1, delta subunit	Energy metabolism	No	No	[S. rapamycinicus NRRL5491 wild-type (12,466,108 bp)|-|-|loc|4259169 4259985 -1 # ID=1_3403|Type=CDS|transl_table=11]
TIGR01144	ATP_synt_b: ATP synthase F0, B subunit	Energy metabolism	No	No	[S. rapamycinicus NRRL5491 wild-type (12,466,108 bp)|-|-|loc|4259981 4260545 -1 # ID=1_3404|Type=CDS|transl_table=11]
TIGR03800	PLP_synth_Pdx2: pyridoxal 5'-phosphate synthase, glutaminase subunit Pdx2	Biosynthesis of cofactors, prosthetic groups, and carriers	No	No	[S. rapamycinicus NRRL5491 wild-type (12,466,108 bp)|-|-|loc|2677064 2677685 -1 # ID=1_2070|Type=CDS|transl_table=11]
TIGR01029	rpsG_bact: ribosomal protein uS7	Protein synthesis	No	Yes	[S. rapamycinicus NRRL5491 wild-type (12,466,108 bp)|-|-|loc|5243727 5244198 -1 # ID=1_4309|Type=CDS|transl_table=11]
TIGR01022	rpmJ_bact: ribosomal protein bL36	Protein synthesis	No	No	[S. rapamycinicus NRRL5491 wild-type (12,466,108 bp)|-|-|loc|5218067 5218181 -1 # ID=1_4273|Type=CDS|transl_table=11]
TIGR01023	rpmG_bact: ribosomal protein bL33	Protein synthesis	No	No	[S. rapamycinicus NRRL5491 wild-type (12,466,108 bp)|-|-|loc|5357059 5357224 -1 # ID=1_4344|Type=CDS|transl_table=11]
TIGR01021	rpsE_bact: ribosomal protein uS5	Protein synthesis	No	No	[S. rapamycinicus NRRL5491 wild-type (12,466,108 bp)|-|-|loc|5222366 5222972 -1 # ID=1_4280|Type=CDS|transl_table=11]
TIGR01024	rplS_bact: ribosomal protein bL19	Protein synthesis	No	No	[S. rapamycinicus NRRL5491 wild-type (12,466,108 bp)|-|-|loc|3955229 3955580 -1 # ID=1_3141|Type=CDS|transl_table=11]
TIGR01412	tat_substr_1: Tat-translocated enzyme	Unclassified	Yes	No	[S. rapamycinicus NRRL5491 wild-type (12,466,108 bp)|-|-|loc|6182139 6183381 -1 # ID=1_5103|Type=CDS|transl_table=11; S. rapamycinicus NRRL5491 wild-type (12,466,108 bp)|-|-|loc|7376303 7377524 1 # ID=1_6134|Type=CDS|transl_table=11; S. rapamycinicus NRRL5491 wild-type (12,466,108 bp)|-|-|loc|8452019 8453279 -1 # ID=1_6980|Type=CDS|transl_table=11]
TIGR01417	PTS_I_fam: phosphoenolpyruvate-protein phosphotransferase	Unclassified	No	No	[S. rapamycinicus NRRL5491 wild-type (12,466,108 bp)|-|-|loc|10656741 10658412 -1 # ID=1_8715|Type=CDS|transl_table=11]
TIGR00435	cysS: cysteine--tRNA ligase	Protein synthesis	No	Yes	[S. rapamycinicus NRRL5491 wild-type (12,466,108 bp)|-|-|loc|6597924 6599322 1 # ID=1_5494|Type=CDS|transl_table=11]
TIGR00431	TruB: tRNA pseudouridine(55) synthase	Protein synthesis	No	No	[S. rapamycinicus NRRL5491 wild-type (12,466,108 bp)|-|-|loc|3872031 3872955 -1 # ID=1_3073|Type=CDS|transl_table=11]
TIGR02191	RNaseIII: ribonuclease III	Transcription	No	No	[S. rapamycinicus NRRL5491 wild-type (12,466,108 bp)|-|-|loc|3987007 3987841 -1 # ID=1_3168|Type=CDS|transl_table=11]
TIGR00078	nadC: nicotinate-nucleotide diphosphorylase (carboxylating)	Biosynthesis of cofactors, prosthetic groups, and carriers	No	No	[S. rapamycinicus NRRL5491 wild-type (12,466,108 bp)|-|-|loc|6529007 6530039 1 # ID=1_5430|Type=CDS|transl_table=11]
TIGR00019	prfA: peptide chain release factor 1	Protein synthesis	No	No	[S. rapamycinicus NRRL5491 wild-type (12,466,108 bp)|-|-|loc|4268189 4269260 -1 # ID=1_3413|Type=CDS|transl_table=11]
TIGR00077	lspA: signal peptidase II	Protein fate	No	No	[S. rapamycinicus NRRL5491 wild-type (12,466,108 bp)|-|-|loc|8692805 8693393 1 # ID=1_7187|Type=CDS|transl_table=11]
TIGR00071	hisT_truA: tRNA pseudouridine(38-40) synthase	Protein synthesis	No	No	[S. rapamycinicus NRRL5491 wild-type (12,466,108 bp)|-|-|loc|5213649 5214516 -1 # ID=1_4267|Type=CDS|transl_table=11]
TIGR00177	molyb_syn: molybdenum cofactor synthesis domain	Unclassified	No	No	[S. rapamycinicus NRRL5491 wild-type (12,466,108 bp)|-|-|loc|4897702 4898263 -1 # ID=1_3980|Type=CDS|transl_table=11; S. rapamycinicus NRRL5491 wild-type (12,466,108 bp)|-|-|loc|4898807 4900127 -1 # ID=1_3982|Type=CDS|transl_table=11]
TIGR02393	RpoD_Cterm: RNA polymerase sigma factor RpoD	Transcription	No	No	[S. rapamycinicus NRRL5491 wild-type (12,466,108 bp)|-|-|loc|3723548 3725057 -1 # ID=1_2967|Type=CDS|transl_table=11]
TIGR00174	miaA: tRNA dimethylallyltransferase	Protein synthesis	No	No	[S. rapamycinicus NRRL5491 wild-type (12,466,108 bp)|-|-|loc|3762633 3763572 -1 # ID=1_2994|Type=CDS|transl_table=11]
TIGR00172	maf: septum formation protein Maf	Cellular processes	No	No	[S. rapamycinicus NRRL5491 wild-type (12,466,108 bp)|-|-|loc|6984157 6984763 -1 # ID=1_5789|Type=CDS|transl_table=11]
TIGR00171	leuD: 3-isopropylmalate dehydratase, small subunit	Amino acid biosynthesis	No	No	[S. rapamycinicus NRRL5491 wild-type (12,466,108 bp)|-|-|loc|4003884 4004478 -1 # ID=1_3187|Type=CDS|transl_table=11]
TIGR00647	DNA_bind_WhiA: DNA-binding protein WhiA	Cellular processes	No	No	[S. rapamycinicus NRRL5491 wild-type (12,466,108 bp)|-|-|loc|8830537 8831527 1 # ID=1_7311|Type=CDS|transl_table=11]
TIGR01245	trpD: anthranilate phosphoribosyltransferase	Amino acid biosynthesis	No	No	[S. rapamycinicus NRRL5491 wild-type (12,466,108 bp)|-|-|loc|8610982 8612056 1 # ID=1_7116|Type=CDS|transl_table=11]
TIGR00643	recG: ATP-dependent DNA helicase RecG	DNA metabolism	No	No	[S. rapamycinicus NRRL5491 wild-type (12,466,108 bp)|-|-|loc|3991220 3993419 -1 # ID=1_3174|Type=CDS|transl_table=11]
TIGR00720	sda_mono: L-serine ammonia-lyase	Energy metabolism	No	No	[S. rapamycinicus NRRL5491 wild-type (12,466,108 bp)|-|-|loc|4106307 4107690 1 # ID=1_3267|Type=CDS|transl_table=11]
TIGR00726	TIGR00726: YfiH family protein	Unknown function	No	No	[S. rapamycinicus NRRL5491 wild-type (12,466,108 bp)|-|-|loc|8684133 8684874 1 # ID=1_7180|Type=CDS|transl_table=11]
TIGR00724	urea_amlyse_rel: biotin-dependent carboxylase uncharacterized domain	Unknown function	Yes	No	[S. rapamycinicus NRRL5491 wild-type (12,466,108 bp)|-|-|loc|10169266 10170205 1 # ID=1_8284|Type=CDS|transl_table=11; S. rapamycinicus NRRL5491 wild-type (12,466,108 bp)|-|-|loc|10598176 10599100 -1 # ID=1_8674|Type=CDS|transl_table=11]
TIGR00481	TIGR00481: Raf kinase inhibitor-like protein, YbhB/YbcL family	Unknown function	Yes	No	[S. rapamycinicus NRRL5491 wild-type (12,466,108 bp)|-|-|loc|8991268 8991841 -1 # ID=1_7460|Type=CDS|transl_table=11; S. rapamycinicus NRRL5491 wild-type (12,466,108 bp)|-|-|loc|10216772 10217312 -1 # ID=1_8327|Type=CDS|transl_table=11]
TIGR00487	IF-2: translation initiation factor IF-2	Protein synthesis	No	No	[S. rapamycinicus NRRL5491 wild-type (12,466,108 bp)|-|-|loc|3873913 3875755 -1 # ID=1_3076|Type=CDS|transl_table=11]
TIGR00486	YbgI_SA1388: dinuclear metal center protein, YbgI/SA1388 family	Unknown function	No	No	[S. rapamycinicus NRRL5491 wild-type (12,466,108 bp)|-|-|loc|8262831 8263680 1 # ID=1_6805|Type=CDS|transl_table=11]
TIGR00485	EF-Tu: translation elongation factor Tu	Protein synthesis	Yes	Yes	[S. rapamycinicus NRRL5491 wild-type (12,466,108 bp)|-|-|loc|2008320 2009496 -1 # ID=1_1640|Type=CDS|transl_table=11; S. rapamycinicus NRRL5491 wild-type (12,466,108 bp)|-|-|loc|5240149 5241343 -1 # ID=1_4307|Type=CDS|transl_table=11]
TIGR00484	EF-G: translation elongation factor G	Protein synthesis	No	Yes	[S. rapamycinicus NRRL5491 wild-type (12,466,108 bp)|-|-|loc|5241568 5243689 -1 # ID=1_4308|Type=CDS|transl_table=11]
TIGR02012	tigrfam_recA: protein RecA	DNA metabolism	No	No	[S. rapamycinicus NRRL5491 wild-type (12,466,108 bp)|-|-|loc|3779370 3780510 -1 # ID=1_3012|Type=CDS|transl_table=11]
TIGR03552	F420_cofC: 2-phospho-L-lactate guanylyltransferase	Biosynthesis of cofactors, prosthetic groups, and carriers	Yes	No	[S. rapamycinicus NRRL5491 wild-type (12,466,108 bp)|-|-|loc|4001817 4002639 1 # ID=1_3184|Type=CDS|transl_table=11; S. rapamycinicus NRRL5491 wild-type (12,466,108 bp)|-|-|loc|9399009 9399672 1 # ID=1_7795|Type=CDS|transl_table=11]
TIGR00281	TIGR00281: segregation and condensation protein B	DNA metabolism	No	No	[S. rapamycinicus NRRL5491 wild-type (12,466,108 bp)|-|-|loc|9030722 9031379 1 # ID=1_7488|Type=CDS|transl_table=11]
TIGR00151	ispF: 2-C-methyl-D-erythritol 2,4-cyclodiphosphate synthase	Biosynthesis of cofactors, prosthetic groups, and carriers	No	Yes	[S. rapamycinicus NRRL5491 wild-type (12,466,108 bp)|-|-|loc|6597166 6597658 1 # ID=1_5493|Type=CDS|transl_table=11]
TIGR02866	CoxB: cytochrome c oxidase, subunit II	Energy metabolism	No	No	[S. rapamycinicus NRRL5491 wild-type (12,466,108 bp)|-|-|loc|8601478 8602441 1 # ID=1_7107|Type=CDS|transl_table=11]
TIGR00043	TIGR00043: rRNA maturation RNase YbeY	Protein synthesis	No	No	[S. rapamycinicus NRRL5491 wild-type (12,466,108 bp)|-|-|loc|7900041 7900539 1 # ID=1_6464|Type=CDS|transl_table=11]
TIGR00593	pola: DNA polymerase I	DNA metabolism	No	No	[S. rapamycinicus NRRL5491 wild-type (12,466,108 bp)|-|-|loc|8786355 8789118 1 # ID=1_7272|Type=CDS|transl_table=11]
TIGR01632	L11_bact: ribosomal protein uL11	Protein synthesis	No	Yes	[S. rapamycinicus NRRL5491 wild-type (12,466,108 bp)|-|-|loc|5350121 5350556 -1 # ID=1_4336|Type=CDS|transl_table=11]
TIGR00357	TIGR00357: methionine-R-sulfoxide reductase	Protein fate	No	No	[S. rapamycinicus NRRL5491 wild-type (12,466,108 bp)|-|-|loc|3545871 3546279 -1 # ID=1_2818|Type=CDS|transl_table=11]
TIGR00355	purH: phosphoribosylaminoimidazolecarboxamide formyltransferase/IMP cyclohydrolase	Purines, pyrimidines, nucleosides, and nucleotides	No	No	[S. rapamycinicus NRRL5491 wild-type (12,466,108 bp)|-|-|loc|6858104 6859694 1 # ID=1_5678|Type=CDS|transl_table=11]
TIGR03843	TIGR03843: conserved hypothetical protein	Unclassified	No	No	[S. rapamycinicus NRRL5491 wild-type (12,466,108 bp)|-|-|loc|9240376 9241225 1 # ID=1_7665|Type=CDS|transl_table=11]
TIGR00218	manA: mannose-6-phosphate isomerase, class I	Energy metabolism	No	No	[S. rapamycinicus NRRL5491 wild-type (12,466,108 bp)|-|-|loc|7105792 7106989 1 # ID=1_5890|Type=CDS|transl_table=11]
TIGR01066	rplM_bact: ribosomal protein uL13	Protein synthesis	No	No	[S. rapamycinicus NRRL5491 wild-type (12,466,108 bp)|-|-|loc|5204029 5204473 -1 # ID=1_4257|Type=CDS|transl_table=11]
TIGR01067	rplN_bact: ribosomal protein uL14	Protein synthesis	No	No	[S. rapamycinicus NRRL5491 wild-type (12,466,108 bp)|-|-|loc|5225699 5226068 -1 # ID=1_4287|Type=CDS|transl_table=11]
TIGR01064	pyruv_kin: pyruvate kinase	Energy metabolism	Yes	No	[S. rapamycinicus NRRL5491 wild-type (12,466,108 bp)|-|-|loc|4210602 4212030 1 # ID=1_3356|Type=CDS|transl_table=11; S. rapamycinicus NRRL5491 wild-type (12,466,108 bp)|-|-|loc|8774048 8775479 1 # ID=1_7262|Type=CDS|transl_table=11]
TIGR01063	gyrA: DNA gyrase, A subunit	DNA metabolism	No	No	[S. rapamycinicus NRRL5491 wild-type (12,466,108 bp)|-|-|loc|6075476 6078101 -1 # ID=1_5012|Type=CDS|transl_table=11]
TIGR01060	eno: phosphopyruvate hydratase	Energy metabolism	No	Yes	[S. rapamycinicus NRRL5491 wild-type (12,466,108 bp)|-|-|loc|7015115 7016396 1 # ID=1_5818|Type=CDS|transl_table=11]
TIGR01344	malate_syn_A: malate synthase A	Energy metabolism	No	No	[S. rapamycinicus NRRL5491 wild-type (12,466,108 bp)|-|-|loc|3410741 3412361 1 # ID=1_2715|Type=CDS|transl_table=11]
TIGR00945	tatC: twin arginine-targeting protein translocase TatC	Protein fate	No	No	[S. rapamycinicus NRRL5491 wild-type (12,466,108 bp)|-|-|loc|9287992 9288955 1 # ID=1_7708|Type=CDS|transl_table=11]
TIGR03941	tRNA_deam_assoc: putative tRNA adenosine deaminase-associated protein	Unknown function	No	Yes	[S. rapamycinicus NRRL5491 wild-type (12,466,108 bp)|-|-|loc|6279852 6280368 -1 # ID=1_5189|Type=CDS|transl_table=11]
TIGR00550	nadA: quinolinate synthetase complex, A subunit	Biosynthesis of cofactors, prosthetic groups, and carriers	No	No	[S. rapamycinicus NRRL5491 wild-type (12,466,108 bp)|-|-|loc|8594769 8595948 -1 # ID=1_7101|Type=CDS|transl_table=11]
TIGR03635	uS17_bact: ribosomal protein uS17	Protein synthesis	No	No	[S. rapamycinicus NRRL5491 wild-type (12,466,108 bp)|-|-|loc|5226171 5226459 -1 # ID=1_4288|Type=CDS|transl_table=11]
TIGR02013	TIGR02013: rpoB: DNA-directed RNA polymerase, beta subunit	N/A	No	Yes	[S. rapamycinicus NRRL5491 wild-type (12,466,108 bp)|-|-|loc|5342863 5346346 -1 # ID=1_4331|Type=CDS|transl_table=11]
TIGR03631	uS13_bact: ribosomal protein uS13	Protein synthesis	No	No	[S. rapamycinicus NRRL5491 wild-type (12,466,108 bp)|-|-|loc|5217490 5217871 -1 # ID=1_4272|Type=CDS|transl_table=11]
TIGR03632	uS11_bact: ribosomal protein uS11	Protein synthesis	No	No	[S. rapamycinicus NRRL5491 wild-type (12,466,108 bp)|-|-|loc|5217019 5217424 -1 # ID=1_4271|Type=CDS|transl_table=11]
TIGR00500	met_pdase_I: methionine aminopeptidase, type I	Protein fate	No	No	[S. rapamycinicus NRRL5491 wild-type (12,466,108 bp)|-|-|loc|5218595 5219432 -1 # ID=1_4275|Type=CDS|transl_table=11; S. rapamycinicus NRRL5491 wild-type (12,466,108 bp)|-|-|loc|7473545 7474331 -1 # ID=1_6225|Type=CDS|transl_table=11; S. rapamycinicus NRRL5491 wild-type (12,466,108 bp)|-|-|loc|8465108 8465966 -1 # ID=1_6991|Type=CDS|transl_table=11]
TIGR00504	pyro_pdase: pyroglutamyl-peptidase I	Protein fate	No	No	[S. rapamycinicus NRRL5491 wild-type (12,466,108 bp)|-|-|loc|10603340 10603994 1 # ID=1_8680|Type=CDS|transl_table=11]
TIGR01534	GAPDH-I: glyceraldehyde-3-phosphate dehydrogenase, type I	Energy metabolism	Yes	Yes	[S. rapamycinicus NRRL5491 wild-type (12,466,108 bp)|-|-|loc|8834068 8835073 1 # ID=1_7315|Type=CDS|transl_table=11; S. rapamycinicus NRRL5491 wild-type (12,466,108 bp)|-|-|loc|11851011 11852010 1 # ID=1_9602|Type=CDS|transl_table=11]
TIGR03383	urate_oxi: urate oxidase	Central intermediary metabolism	No	No	[S. rapamycinicus NRRL5491 wild-type (12,466,108 bp)|-|-|loc|3415866 3416748 -1 # ID=1_2718|Type=CDS|transl_table=11]

## Sheet: Duplicated core genes_Wild-type
#Core_gene	Count	[Hits_listed]	Protein name
TIGR00204	3.0	[S. rapamycinicus NRRL5491 wild-type (12,466,108 bp)|-|-|loc|2828767 2830735 -1 # ID=1_2216|Type=CDS|transl_table=11; S. rapamycinicus NRRL5491 wild-type (12,466,108 bp)|-|-|loc|3599580 3601545 -1 # ID=1_2862|Type=CDS|transl_table=11; S. rapamycinicus NRRL5491 wild-type (12,466,108 bp)|-|-|loc|9158268 9160167 -1 # ID=1_7592|Type=CDS|transl_table=11]	dxs: 1-deoxy-D-xylulose-5-phosphate synthase
TIGR00612	3.0	[S. rapamycinicus NRRL5491 wild-type (12,466,108 bp)|-|-|loc|2830758 2831925 -1 # ID=1_2217|Type=CDS|transl_table=11; S. rapamycinicus NRRL5491 wild-type (12,466,108 bp)|-|-|loc|3885040 3886198 -1 # ID=1_3085|Type=CDS|transl_table=11; S. rapamycinicus NRRL5491 wild-type (12,466,108 bp)|-|-|loc|9157120 9158272 -1 # ID=1_7591|Type=CDS|transl_table=11]	ispG_gcpE: 4-hydroxy-3-methylbut-2-en-1-yl diphosphate synthase
TIGR02349	2.0	[S. rapamycinicus NRRL5491 wild-type (12,466,108 bp)|-|-|loc|5830781 5831966 -1 # ID=1_4788|Type=CDS|transl_table=11; S. rapamycinicus NRRL5491 wild-type (12,466,108 bp)|-|-|loc|7892254 7893388 1 # ID=1_6456|Type=CDS|transl_table=11]	DnaJ_bact: chaperone protein DnaJ
TIGR03446	2.0	[S. rapamycinicus NRRL5491 wild-type (12,466,108 bp)|-|-|loc|4113162 4114104 -1 # ID=1_3272|Type=CDS|transl_table=11; S. rapamycinicus NRRL5491 wild-type (12,466,108 bp)|-|-|loc|4732460 4733333 -1 # ID=1_3824|Type=CDS|transl_table=11]	mycothiol_Mca: mycothiol conjugate amidase Mca
TIGR00544	2.0	[S. rapamycinicus NRRL5491 wild-type (12,466,108 bp)|-|-|loc|3105840 3106704 -1 # ID=1_2447|Type=CDS|transl_table=11; S. rapamycinicus NRRL5491 wild-type (12,466,108 bp)|-|-|loc|8746083 8747076 1 # ID=1_7239|Type=CDS|transl_table=11]	lgt: prolipoprotein diacylglyceryl transferase
TIGR01017	2.0	[S. rapamycinicus NRRL5491 wild-type (12,466,108 bp)|-|-|loc|2654220 2654832 -1 # ID=1_2048|Type=CDS|transl_table=11; S. rapamycinicus NRRL5491 wild-type (12,466,108 bp)|-|-|loc|5216364 5216991 -1 # ID=1_4270|Type=CDS|transl_table=11]	rpsD_bact: ribosomal protein uS4
TIGR00494	2.0	[S. rapamycinicus NRRL5491 wild-type (12,466,108 bp)|-|-|loc|7718966 7719341 -1 # ID=1_6319|Type=CDS|transl_table=11; S. rapamycinicus NRRL5491 wild-type (12,466,108 bp)|-|-|loc|7719669 7720176 -1 # ID=1_6321|Type=CDS|transl_table=11]	crcB: protein CrcB
TIGR01356	2.0	[S. rapamycinicus NRRL5491 wild-type (12,466,108 bp)|-|-|loc|4423896 4425273 1 # ID=1_3559|Type=CDS|transl_table=11; S. rapamycinicus NRRL5491 wild-type (12,466,108 bp)|-|-|loc|11829102 11830458 1 # ID=1_9581|Type=CDS|transl_table=11]	aroA: 3-phosphoshikimate 1-carboxyvinyltransferase
TIGR00871	2.0	[S. rapamycinicus NRRL5491 wild-type (12,466,108 bp)|-|-|loc|2961900 2963373 -1 # ID=1_2328|Type=CDS|transl_table=11; S. rapamycinicus NRRL5491 wild-type (12,466,108 bp)|-|-|loc|8843156 8844680 -1 # ID=1_7324|Type=CDS|transl_table=11]	zwf: glucose-6-phosphate dehydrogenase
TIGR00753	3.0	[S. rapamycinicus NRRL5491 wild-type (12,466,108 bp)|-|-|loc|2012607 2013480 1 # ID=1_1643|Type=CDS|transl_table=11; S. rapamycinicus NRRL5491 wild-type (12,466,108 bp)|-|-|loc|10469006 10469843 1 # ID=1_8563|Type=CDS|transl_table=11; S. rapamycinicus NRRL5491 wild-type (12,466,108 bp)|-|-|loc|11556234 11557071 -1 # ID=1_9325|Type=CDS|transl_table=11]	undec_PP_bacA: undecaprenyl-diphosphatase UppP
TIGR00759	2.0	[S. rapamycinicus NRRL5491 wild-type (12,466,108 bp)|-|-|loc|8117047 8119777 -1 # ID=1_6658|Type=CDS|transl_table=11; S. rapamycinicus NRRL5491 wild-type (12,466,108 bp)|-|-|loc|8575811 8578487 -1 # ID=1_7086|Type=CDS|transl_table=11]	aceE: pyruvate dehydrogenase (acetyl-transferring), homodimeric type
TIGR01430	4.0	[S. rapamycinicus NRRL5491 wild-type (12,466,108 bp)|-|-|loc|3920397 3921420 1 # ID=1_3110|Type=CDS|transl_table=11; S. rapamycinicus NRRL5491 wild-type (12,466,108 bp)|-|-|loc|5353810 5354830 1 # ID=1_4340|Type=CDS|transl_table=11; S. rapamycinicus NRRL5491 wild-type (12,466,108 bp)|-|-|loc|6955893 6957060 1 # ID=1_5763|Type=CDS|transl_table=11; S. rapamycinicus NRRL5491 wild-type (12,466,108 bp…	aden_deam: adenosine deaminase
TIGR00157	2.0	[S. rapamycinicus NRRL5491 wild-type (12,466,108 bp)|-|-|loc|3457589 3458744 -1 # ID=1_2753|Type=CDS|transl_table=11; S. rapamycinicus NRRL5491 wild-type (12,466,108 bp)|-|-|loc|4425285 4426293 1 # ID=1_3560|Type=CDS|transl_table=11]	TIGR00157: ribosome small subunit-dependent GTPase A
TIGR01900	2.0	[S. rapamycinicus NRRL5491 wild-type (12,466,108 bp)|-|-|loc|4510510 4511581 -1 # ID=1_3636|Type=CDS|transl_table=11; S. rapamycinicus NRRL5491 wild-type (12,466,108 bp)|-|-|loc|11545436 11546543 1 # ID=1_9315|Type=CDS|transl_table=11]	dapE-gram_pos: succinyl-diaminopimelate desuccinylase
TIGR02412	3.0	[S. rapamycinicus NRRL5491 wild-type (12,466,108 bp)|-|-|loc|7781806 7784404 -1 # ID=1_6371|Type=CDS|transl_table=11; S. rapamycinicus NRRL5491 wild-type (12,466,108 bp)|-|-|loc|7788912 7791531 -1 # ID=1_6375|Type=CDS|transl_table=11; S. rapamycinicus NRRL5491 wild-type (12,466,108 bp)|-|-|loc|8762467 8765089 1 # ID=1_7252|Type=CDS|transl_table=11]	pepN_strep_liv: aminopeptidase N
TIGR03346	2.0	[S. rapamycinicus NRRL5491 wild-type (12,466,108 bp)|-|-|loc|5824839 5827431 -1 # ID=1_4783|Type=CDS|transl_table=11; S. rapamycinicus NRRL5491 wild-type (12,466,108 bp)|-|-|loc|8421849 8424492 -1 # ID=1_6955|Type=CDS|transl_table=11]	chaperone_ClpB: ATP-dependent chaperone protein ClpB
TIGR01311	5.0	[S. rapamycinicus NRRL5491 wild-type (12,466,108 bp)|-|-|loc|1818956 1820474 -1 # ID=1_1457|Type=CDS|transl_table=11; S. rapamycinicus NRRL5491 wild-type (12,466,108 bp)|-|-|loc|9256421 9257969 -1 # ID=1_7680|Type=CDS|transl_table=11; S. rapamycinicus NRRL5491 wild-type (12,466,108 bp)|-|-|loc|10360222 10361722 1 # ID=1_8464|Type=CDS|transl_table=11; S. rapamycinicus NRRL5491 wild-type (12,466,10…	glycerol_kin: glycerol kinase
TIGR01312	2.0	[S. rapamycinicus NRRL5491 wild-type (12,466,108 bp)|-|-|loc|1144115 1145573 1 # ID=1_979|Type=CDS|transl_table=11; S. rapamycinicus NRRL5491 wild-type (12,466,108 bp)|-|-|loc|10338941 10340453 -1 # ID=1_8443|Type=CDS|transl_table=11]	XylB: xylulokinase
TIGR01751	4.0	[S. rapamycinicus NRRL5491 wild-type (12,466,108 bp)|-|-|loc|1592678 1594019 -1 # ID=1_1291|Type=CDS|transl_table=11; S. rapamycinicus NRRL5491 wild-type (12,466,108 bp)|-|-|loc|3325824 3327171 1 # ID=1_2641|Type=CDS|transl_table=11; S. rapamycinicus NRRL5491 wild-type (12,466,108 bp)|-|-|loc|9491404 9492772 1 # ID=1_7884|Type=CDS|transl_table=11; S. rapamycinicus NRRL5491 wild-type (12,466,108 b…	crot-CoA-red: crotonyl-CoA carboxylase/reductase
TIGR00418	2.0	[S. rapamycinicus NRRL5491 wild-type (12,466,108 bp)|-|-|loc|2687561 2689541 -1 # ID=1_2079|Type=CDS|transl_table=11; S. rapamycinicus NRRL5491 wild-type (12,466,108 bp)|-|-|loc|8199932 8201159 -1 # ID=1_6747|Type=CDS|transl_table=11]	thrS: threonine--tRNA ligase
TIGR00057	2.0	[S. rapamycinicus NRRL5491 wild-type (12,466,108 bp)|-|-|loc|1954874 1955513 -1 # ID=1_1586|Type=CDS|transl_table=11; S. rapamycinicus NRRL5491 wild-type (12,466,108 bp)|-|-|loc|4266595 4267243 -1 # ID=1_3411|Type=CDS|transl_table=11]	TIGR00057: tRNA threonylcarbamoyl adenosine modification protein, Sua5/YciO/YrdC/YwlC family
TIGR00119	2.0	[S. rapamycinicus NRRL5491 wild-type (12,466,108 bp)|-|-|loc|4045336 4045861 -1 # ID=1_3221|Type=CDS|transl_table=11; S. rapamycinicus NRRL5491 wild-type (12,466,108 bp)|-|-|loc|11950151 11950664 1 # ID=1_9689|Type=CDS|transl_table=11]	acolac_sm: acetolactate synthase, small subunit
TIGR00239	2.0	[S. rapamycinicus NRRL5491 wild-type (12,466,108 bp)|-|-|loc|4181754 4184568 1 # ID=1_3332|Type=CDS|transl_table=11; S. rapamycinicus NRRL5491 wild-type (12,466,108 bp)|-|-|loc|4330900 4334734 1 # ID=1_3467|Type=CDS|transl_table=11]	2oxo_dh_E1: oxoglutarate dehydrogenase (succinyl-transferring), E1 component
TIGR00234	2.0	[S. rapamycinicus NRRL5491 wild-type (12,466,108 bp)|-|-|loc|8326872 8328141 1 # ID=1_6855|Type=CDS|transl_table=11; S. rapamycinicus NRRL5491 wild-type (12,466,108 bp)|-|-|loc|8956661 8958077 -1 # ID=1_7427|Type=CDS|transl_table=11]	tyrS: tyrosine--tRNA ligase
TIGR02227	4.0	[S. rapamycinicus NRRL5491 wild-type (12,466,108 bp)|-|-|loc|3951364 3952135 -1 # ID=1_3137|Type=CDS|transl_table=11; S. rapamycinicus NRRL5491 wild-type (12,466,108 bp)|-|-|loc|3952231 3953029 -1 # ID=1_3138|Type=CDS|transl_table=11; S. rapamycinicus NRRL5491 wild-type (12,466,108 bp)|-|-|loc|3953111 3954305 -1 # ID=1_3139|Type=CDS|transl_table=11; S. rapamycinicus NRRL5491 wild-type (12,466,108…	sigpep_I_bact: signal peptidase I
TIGR00233	2.0	[S. rapamycinicus NRRL5491 wild-type (12,466,108 bp)|-|-|loc|5532247 5533267 1 # ID=1_4511|Type=CDS|transl_table=11; S. rapamycinicus NRRL5491 wild-type (12,466,108 bp)|-|-|loc|6885535 6886549 1 # ID=1_5701|Type=CDS|transl_table=11]	trpS: tryptophan--tRNA ligase
TIGR03160	2.0	[S. rapamycinicus NRRL5491 wild-type (12,466,108 bp)|-|-|loc|2717378 2721656 -1 # ID=1_2110|Type=CDS|transl_table=11; S. rapamycinicus NRRL5491 wild-type (12,466,108 bp)|-|-|loc|8586055 8587105 -1 # ID=1_7092|Type=CDS|transl_table=11]	cobT_DBIPRT: nicotinate-nucleotide--dimethylbenzimidazole phosphoribosyltransferase
SHMT	4.0	[S. rapamycinicus NRRL5491 wild-type (12,466,108 bp)|-|-|loc|539567 540884 1 # ID=1_459|Type=CDS|transl_table=11; S. rapamycinicus NRRL5491 wild-type (12,466,108 bp)|-|-|loc|4104899 4106180 1 # ID=1_3266|Type=CDS|transl_table=11; S. rapamycinicus NRRL5491 wild-type (12,466,108 bp)|-|-|loc|4264217 4265507 -1 # ID=1_3409|Type=CDS|transl_table=11; S. rapamycinicus NRRL5491 wild-type (12,466,108 bp)|…	PF00464.15: Serine hydroxymethyltransferase
TIGR02133	2.0	[S. rapamycinicus NRRL5491 wild-type (12,466,108 bp)|-|-|loc|7808208 7808697 1 # ID=1_6390|Type=CDS|transl_table=11; S. rapamycinicus NRRL5491 wild-type (12,466,108 bp)|-|-|loc|10201067 10201532 1 # ID=1_8312|Type=CDS|transl_table=11]	RPI_actino: ribose 5-phosphate isomerase
TIGR01135	2.0	[S. rapamycinicus NRRL5491 wild-type (12,466,108 bp)|-|-|loc|5197882 5199730 -1 # ID=1_4252|Type=CDS|transl_table=11; S. rapamycinicus NRRL5491 wild-type (12,466,108 bp)|-|-|loc|7445139 7446972 -1 # ID=1_6200|Type=CDS|transl_table=11]	glmS: glutamine-fructose-6-phosphate transaminase (isomerizing)
GrpE	2.0	[S. rapamycinicus NRRL5491 wild-type (12,466,108 bp)|-|-|loc|5832011 5832662 -1 # ID=1_4789|Type=CDS|transl_table=11; S. rapamycinicus NRRL5491 wild-type (12,466,108 bp)|-|-|loc|8425826 8426438 -1 # ID=1_6958|Type=CDS|transl_table=11]	PF01025.15: GrpE
Cpn10	2.0	[S. rapamycinicus NRRL5491 wild-type (12,466,108 bp)|-|-|loc|5161696 5162005 -1 # ID=1_4213|Type=CDS|transl_table=11; S. rapamycinicus NRRL5491 wild-type (12,466,108 bp)|-|-|loc|7296459 7296801 1 # ID=1_6051|Type=CDS|transl_table=11]	PF00166.17: Chaperonin 10 Kd subunit
Ribosomal_S14	2.0	[S. rapamycinicus NRRL5491 wild-type (12,466,108 bp)|-|-|loc|5224623 5224809 -1 # ID=1_4284|Type=CDS|transl_table=11; S. rapamycinicus NRRL5491 wild-type (12,466,108 bp)|-|-|loc|10874927 10875206 -1 # ID=1_8911|Type=CDS|transl_table=11]	PF00253.17: Ribosomal protein S14p/S29e
TIGR01695	2.0	[S. rapamycinicus NRRL5491 wild-type (12,466,108 bp)|-|-|loc|6099362 6101744 -1 # ID=1_5032|Type=CDS|transl_table=11; S. rapamycinicus NRRL5491 wild-type (12,466,108 bp)|-|-|loc|12437729 12439412 -1 # ID=1_10145|Type=CDS|transl_table=11]	murJ_mviN: murein biosynthesis integral membrane protein MurJ
TIGR01915	4.0	[S. rapamycinicus NRRL5491 wild-type (12,466,108 bp)|-|-|loc|8473740 8474514 1 # ID=1_7001|Type=CDS|transl_table=11; S. rapamycinicus NRRL5491 wild-type (12,466,108 bp)|-|-|loc|9199776 9200484 1 # ID=1_7627|Type=CDS|transl_table=11; S. rapamycinicus NRRL5491 wild-type (12,466,108 bp)|-|-|loc|10826539 10827214 1 # ID=1_8868|Type=CDS|transl_table=11; S. rapamycinicus NRRL5491 wild-type (12,466,108 …	npdG: NADPH-dependent F420 reductase
TIGR00674	2.0	[S. rapamycinicus NRRL5491 wild-type (12,466,108 bp)|-|-|loc|3817196 3818096 -1 # ID=1_3034|Type=CDS|transl_table=11; S. rapamycinicus NRRL5491 wild-type (12,466,108 bp)|-|-|loc|9625983 9626898 -1 # ID=1_7947|Type=CDS|transl_table=11]	dapA: 4-hydroxy-tetrahydrodipicolinate synthase
TIGR01513	2.0	[S. rapamycinicus NRRL5491 wild-type (12,466,108 bp)|-|-|loc|1831486 1832845 1 # ID=1_1467|Type=CDS|transl_table=11; S. rapamycinicus NRRL5491 wild-type (12,466,108 bp)|-|-|loc|7283100 7284435 -1 # ID=1_6035|Type=CDS|transl_table=11]	NAPRTase_put: nicotinate phosphoribosyltransferase
TIGR02350	3.0	[S. rapamycinicus NRRL5491 wild-type (12,466,108 bp)|-|-|loc|1487400 1489299 -1 # ID=1_1197|Type=CDS|transl_table=11; S. rapamycinicus NRRL5491 wild-type (12,466,108 bp)|-|-|loc|5832658 5834527 -1 # ID=1_4790|Type=CDS|transl_table=11; S. rapamycinicus NRRL5491 wild-type (12,466,108 bp)|-|-|loc|8426492 8428412 -1 # ID=1_6959|Type=CDS|transl_table=11]	prok_dnaK: chaperone protein DnaK
TIGR02891	4.0	[S. rapamycinicus NRRL5491 wild-type (12,466,108 bp)|-|-|loc|1554800 1556465 -1 # ID=1_1256|Type=CDS|transl_table=11; S. rapamycinicus NRRL5491 wild-type (12,466,108 bp)|-|-|loc|7727638 7729414 1 # ID=1_6330|Type=CDS|transl_table=11; S. rapamycinicus NRRL5491 wild-type (12,466,108 bp)|-|-|loc|8602437 8604177 1 # ID=1_7108|Type=CDS|transl_table=11; S. rapamycinicus NRRL5491 wild-type (12,466,108 b…	CtaD_CoxA: cytochrome c oxidase, subunit I
TIGR03451	2.0	[S. rapamycinicus NRRL5491 wild-type (12,466,108 bp)|-|-|loc|6681317 6682403 -1 # ID=1_5538|Type=CDS|transl_table=11; S. rapamycinicus NRRL5491 wild-type (12,466,108 bp)|-|-|loc|10628618 10629704 -1 # ID=1_8692|Type=CDS|transl_table=11]	mycoS_dep_FDH: S-(hydroxymethyl)mycothiol dehydrogenase
TIGR00079	3.0	[S. rapamycinicus NRRL5491 wild-type (12,466,108 bp)|-|-|loc|1913623 1914310 -1 # ID=1_1541|Type=CDS|transl_table=11; S. rapamycinicus NRRL5491 wild-type (12,466,108 bp)|-|-|loc|4414066 4414696 -1 # ID=1_3550|Type=CDS|transl_table=11; S. rapamycinicus NRRL5491 wild-type (12,466,108 bp)|-|-|loc|6126220 6126859 -1 # ID=1_5053|Type=CDS|transl_table=11]	pept_deformyl: peptide deformylase
TIGR01412	3.0	[S. rapamycinicus NRRL5491 wild-type (12,466,108 bp)|-|-|loc|6182139 6183381 -1 # ID=1_5103|Type=CDS|transl_table=11; S. rapamycinicus NRRL5491 wild-type (12,466,108 bp)|-|-|loc|7376303 7377524 1 # ID=1_6134|Type=CDS|transl_table=11; S. rapamycinicus NRRL5491 wild-type (12,466,108 bp)|-|-|loc|8452019 8453279 -1 # ID=1_6980|Type=CDS|transl_table=11]	tat_substr_1: Tat-translocated enzyme
TIGR00724	2.0	[S. rapamycinicus NRRL5491 wild-type (12,466,108 bp)|-|-|loc|10169266 10170205 1 # ID=1_8284|Type=CDS|transl_table=11; S. rapamycinicus NRRL5491 wild-type (12,466,108 bp)|-|-|loc|10598176 10599100 -1 # ID=1_8674|Type=CDS|transl_table=11]	urea_amlyse_rel: biotin-dependent carboxylase uncharacterized domain
TIGR00481	2.0	[S. rapamycinicus NRRL5491 wild-type (12,466,108 bp)|-|-|loc|8991268 8991841 -1 # ID=1_7460|Type=CDS|transl_table=11; S. rapamycinicus NRRL5491 wild-type (12,466,108 bp)|-|-|loc|10216772 10217312 -1 # ID=1_8327|Type=CDS|transl_table=11]	TIGR00481: Raf kinase inhibitor-like protein, YbhB/YbcL family
TIGR00485	2.0	[S. rapamycinicus NRRL5491 wild-type (12,466,108 bp)|-|-|loc|2008320 2009496 -1 # ID=1_1640|Type=CDS|transl_table=11; S. rapamycinicus NRRL5491 wild-type (12,466,108 bp)|-|-|loc|5240149 5241343 -1 # ID=1_4307|Type=CDS|transl_table=11]	EF-Tu: translation elongation factor Tu
TIGR03552	2.0	[S. rapamycinicus NRRL5491 wild-type (12,466,108 bp)|-|-|loc|4001817 4002639 1 # ID=1_3184|Type=CDS|transl_table=11; S. rapamycinicus NRRL5491 wild-type (12,466,108 bp)|-|-|loc|9399009 9399672 1 # ID=1_7795|Type=CDS|transl_table=11]	F420_cofC: 2-phospho-L-lactate guanylyltransferase
TIGR01064	2.0	[S. rapamycinicus NRRL5491 wild-type (12,466,108 bp)|-|-|loc|4210602 4212030 1 # ID=1_3356|Type=CDS|transl_table=11; S. rapamycinicus NRRL5491 wild-type (12,466,108 bp)|-|-|loc|8774048 8775479 1 # ID=1_7262|Type=CDS|transl_table=11]	pyruv_kin: pyruvate kinase
TIGR01534	2.0	[S. rapamycinicus NRRL5491 wild-type (12,466,108 bp)|-|-|loc|8834068 8835073 1 # ID=1_7315|Type=CDS|transl_table=11; S. rapamycinicus NRRL5491 wild-type (12,466,108 bp)|-|-|loc|11851011 11852010 1 # ID=1_9602|Type=CDS|transl_table=11]	GAPDH-I: glyceraldehyde-3-phosphate dehydrogenase, type I

## Sheet: Core genes_SRMK07
#Core_gene	Protein name	Function	Duplication	BGC_Proximity	[Hits_listed]
TIGR00133	gatB: aspartyl/glutamyl-tRNA(Asn/Gln) amidotransferase, B subunit	Protein synthesis	No	No	[S. rapamycinicus SRMK07 (9,558,963 bp)|-|-|loc|2913230 2914736 -1 # ID=1_2241|Type=CDS|transl_table=11]
TIGR00131	gal_kin: galactokinase	Energy metabolism	No	No	[S. rapamycinicus SRMK07 (9,558,963 bp)|-|-|loc|3688357 3689560 -1 # ID=1_2938|Type=CDS|transl_table=11]
TIGR00135	gatC: aspartyl/glutamyl-tRNA(Asn/Gln) amidotransferase, C subunit	Protein synthesis	No	No	[S. rapamycinicus SRMK07 (9,558,963 bp)|-|-|loc|2916486 2916783 -1 # ID=1_2244|Type=CDS|transl_table=11]
TIGR00558	pdxH: pyridoxamine 5'-phosphate oxidase	Biosynthesis of cofactors, prosthetic groups, and carriers	No	No	[S. rapamycinicus SRMK07 (9,558,963 bp)|-|-|loc|5599607 5600240 1 # ID=1_4616|Type=CDS|transl_table=11]
TIGR01448	recD_rel: helicase, RecD/TraA family	Unknown function	No	No	[S. rapamycinicus SRMK07 (9,558,963 bp)|-|-|loc|6346377 6348621 1 # ID=1_5274|Type=CDS|transl_table=11]
TIGR01520	FruBisAldo_II_A: fructose-bisphosphate aldolase, class II	Energy metabolism	No	No	[S. rapamycinicus SRMK07 (9,558,963 bp)|-|-|loc|4632841 4633864 -1 # ID=1_3766|Type=CDS|transl_table=11]
TIGR00767	rho: transcription termination factor Rho	Transcription	No	No	[S. rapamycinicus SRMK07 (9,558,963 bp)|-|-|loc|3113746 3115888 -1 # ID=1_2420|Type=CDS|transl_table=11]
TIGR00762	DegV: EDD domain protein, DegV family	Unknown function	No	No	[S. rapamycinicus SRMK07 (9,558,963 bp)|-|-|loc|6696438 6697284 1 # ID=1_5444|Type=CDS|transl_table=11]
TIGR00763	lon: endopeptidase La	Protein fate	No	No	[S. rapamycinicus SRMK07 (9,558,963 bp)|-|-|loc|3166630 3169051 -1 # ID=1_2466|Type=CDS|transl_table=11]
TIGR00447	pth: aminoacyl-tRNA hydrolase	Protein synthesis	No	No	[S. rapamycinicus SRMK07 (9,558,963 bp)|-|-|loc|3676316 3676907 1 # ID=1_2925|Type=CDS|transl_table=11]
TIGR02692	tRNA_CCA_actino: CCA tRNA nucleotidyltransferase	Protein synthesis	No	No	[S. rapamycinicus SRMK07 (9,558,963 bp)|-|-|loc|4929279 4930770 1 # ID=1_4035|Type=CDS|transl_table=11]
TIGR00442	hisS: histidine--tRNA ligase	Protein synthesis	No	No	[S. rapamycinicus SRMK07 (9,558,963 bp)|-|-|loc|1504254 1505517 -1 # ID=1_1058|Type=CDS|transl_table=11]
TIGR01146	ATPsyn_F1gamma: ATP synthase F1, gamma subunit	Energy metabolism	No	No	[S. rapamycinicus SRMK07 (9,558,963 bp)|-|-|loc|3099076 3099991 -1 # ID=1_2405|Type=CDS|transl_table=11]
TIGR01808	CM_M_hiGC-arch: chorismate mutase	Amino acid biosynthesis	No	No	[S. rapamycinicus SRMK07 (9,558,963 bp)|-|-|loc|5639011 5639281 -1 # ID=1_4645|Type=CDS|transl_table=11]
TIGR01962	NuoD: NADH dehydrogenase (quinone), D subunit	Energy metabolism	No	No	[S. rapamycinicus SRMK07 (9,558,963 bp)|-|-|loc|4257472 4258807 -1 # ID=1_3418|Type=CDS|transl_table=11]
TIGR01967	DEAH_box_HrpA: RNA helicase HrpA	Unknown function	No	No	[S. rapamycinicus SRMK07 (9,558,963 bp)|-|-|loc|4581624 4585551 1 # ID=1_3728|Type=CDS|transl_table=11]
TIGR01966	RNasePH: ribonuclease PH	Transcription	No	No	[S. rapamycinicus SRMK07 (9,558,963 bp)|-|-|loc|6116864 6117596 1 # ID=1_5049|Type=CDS|transl_table=11]
TIGR00204	dxs: 1-deoxy-D-xylulose-5-phosphate synthase	Biosynthesis of cofactors, prosthetic groups, and carriers	Yes	Yes	[S. rapamycinicus SRMK07 (9,558,963 bp)|-|-|loc|1671231 1673199 -1 # ID=1_1218|Type=CDS|transl_table=11; S. rapamycinicus SRMK07 (9,558,963 bp)|-|-|loc|2442040 2444005 -1 # ID=1_1864|Type=CDS|transl_table=11; S. rapamycinicus SRMK07 (9,558,963 bp)|-|-|loc|7983084 7984983 -1 # ID=1_6596|Type=CDS|transl_table=11]
TIGR00001	rpmI_bact: ribosomal protein bL35	Protein synthesis	No	No	[S. rapamycinicus SRMK07 (9,558,963 bp)|-|-|loc|1641005 1641200 -1 # ID=1_1188|Type=CDS|transl_table=11]
TIGR00009	L28: ribosomal protein bL28	Protein synthesis	No	No	[S. rapamycinicus SRMK07 (9,558,963 bp)|-|-|loc|2837994 2838180 1 # ID=1_2180|Type=CDS|transl_table=11]
TIGR00008	infA: translation initiation factor IF-1	Protein synthesis	No	No	[S. rapamycinicus SRMK07 (9,558,963 bp)|-|-|loc|4060692 4060914 -1 # ID=1_3278|Type=CDS|transl_table=11]
TIGR00612	ispG_gcpE: 4-hydroxy-3-methylbut-2-en-1-yl diphosphate synthase	Biosynthesis of cofactors, prosthetic groups, and carriers	Yes	Yes	[S. rapamycinicus SRMK07 (9,558,963 bp)|-|-|loc|1673222 1674389 -1 # ID=1_1219|Type=CDS|transl_table=11; S. rapamycinicus SRMK07 (9,558,963 bp)|-|-|loc|2727498 2728656 -1 # ID=1_2089|Type=CDS|transl_table=11; S. rapamycinicus SRMK07 (9,558,963 bp)|-|-|loc|7981936 7983088 -1 # ID=1_6595|Type=CDS|transl_table=11]
TIGR00613	reco: DNA repair protein RecO	DNA metabolism	No	No	[S. rapamycinicus SRMK07 (9,558,963 bp)|-|-|loc|6765069 6765828 1 # ID=1_5509|Type=CDS|transl_table=11]
TIGR00203	cydB: cytochrome d ubiquinol oxidase, subunit II	Energy metabolism	No	No	[S. rapamycinicus SRMK07 (9,558,963 bp)|-|-|loc|4980423 4981425 1 # ID=1_4082|Type=CDS|transl_table=11]
TIGR00615	recR: recombination protein RecR	DNA metabolism	No	No	[S. rapamycinicus SRMK07 (9,558,963 bp)|-|-|loc|5164636 5165236 1 # ID=1_4247|Type=CDS|transl_table=11]
TIGR02348	GroEL: chaperonin GroL	Protein fate	No	No	[S. rapamycinicus SRMK07 (9,558,963 bp)|-|-|loc|4002459 4004085 -1 # ID=1_3216|Type=CDS|transl_table=11; S. rapamycinicus SRMK07 (9,558,963 bp)|-|-|loc|5530178 5531804 1 # ID=1_4563|Type=CDS|transl_table=11]
TIGR02349	DnaJ_bact: chaperone protein DnaJ	Unclassified	Yes	No	[S. rapamycinicus SRMK07 (9,558,963 bp)|-|-|loc|4655748 4656933 -1 # ID=1_3790|Type=CDS|transl_table=11; S. rapamycinicus SRMK07 (9,558,963 bp)|-|-|loc|6717077 6718211 1 # ID=1_5460|Type=CDS|transl_table=11]
TIGR02949	anti_SigH_actin: anti-sigma factor, TIGR02949 family	Transcription	No	No	[S. rapamycinicus SRMK07 (9,558,963 bp)|-|-|loc|3262615 3262945 -1 # ID=1_2558|Type=CDS|transl_table=11]
TIGR02947	SigH_actino: RNA polymerase sigma-70 factor, TIGR02947 family	Unclassified	No	No	[S. rapamycinicus SRMK07 (9,558,963 bp)|-|-|loc|3262941 3263796 -1 # ID=1_2559|Type=CDS|transl_table=11]
TIGR03686	pupylate_PafA: Pup--protein ligase	Protein fate	No	No	[S. rapamycinicus SRMK07 (9,558,963 bp)|-|-|loc|8106743 8108105 1 # ID=1_6704|Type=CDS|transl_table=11]
TIGR03687	pupylate_cterm: ubiquitin-like protein Pup	Protein fate	No	No	[S. rapamycinicus SRMK07 (9,558,963 bp)|-|-|loc|8101936 8102155 1 # ID=1_6699|Type=CDS|transl_table=11]
TIGR03688	pupylate_PafA2: proteasome accessory factor PafA2	Protein fate	No	No	[S. rapamycinicus SRMK07 (9,558,963 bp)|-|-|loc|8100289 8101801 1 # ID=1_6698|Type=CDS|transl_table=11]
TIGR03689	pup_AAA: proteasome ATPase	Protein fate	No	No	[S. rapamycinicus SRMK07 (9,558,963 bp)|-|-|loc|8098263 8100030 1 # ID=1_6697|Type=CDS|transl_table=11]
TIGR02200	GlrX_actino: glutaredoxin-like protein	Unclassified	No	No	[S. rapamycinicus SRMK07 (9,558,963 bp)|-|-|loc|3296283 3296526 1 # ID=1_2590|Type=CDS|transl_table=11]
TIGR03446	mycothiol_Mca: mycothiol conjugate amidase Mca	Cellular processes	Yes	No	[S. rapamycinicus SRMK07 (9,558,963 bp)|-|-|loc|2955648 2956590 -1 # ID=1_2276|Type=CDS|transl_table=11; S. rapamycinicus SRMK07 (9,558,963 bp)|-|-|loc|3574945 3575818 -1 # ID=1_2827|Type=CDS|transl_table=11]
TIGR03447	mycothiol_MshC: cysteine--1-D-myo-inosityl 2-amino-2-deoxy-alpha-D-glucopyranoside ligase	Biosynthesis of cofactors, prosthetic groups, and carriers	No	No	[S. rapamycinicus SRMK07 (9,558,963 bp)|-|-|loc|8066193 8067423 1 # ID=1_6670|Type=CDS|transl_table=11]
TIGR03448	mycothiol_MshD: mycothiol synthase	Biosynthesis of cofactors, prosthetic groups, and carriers	No	No	[S. rapamycinicus SRMK07 (9,558,963 bp)|-|-|loc|5374239 5375172 1 # ID=1_4453|Type=CDS|transl_table=11]
TIGR03449	mycothiol_MshA: D-inositol-3-phosphate glycosyltransferase	Unclassified	No	No	[S. rapamycinicus SRMK07 (9,558,963 bp)|-|-|loc|5391534 5392896 1 # ID=1_4467|Type=CDS|transl_table=11]
TIGR00090	rsfS_iojap_ybeB: ribosome silencing factor	Protein synthesis	No	No	[S. rapamycinicus SRMK07 (9,558,963 bp)|-|-|loc|6687683 6688124 1 # ID=1_5437|Type=CDS|transl_table=11]
TIGR00810	secG: preprotein translocase, SecG subunit	Protein fate	No	No	[S. rapamycinicus SRMK07 (9,558,963 bp)|-|-|loc|7662070 7662298 1 # ID=1_6322|Type=CDS|transl_table=11]
TIGR00092	TIGR00092: GTP-binding protein YchF	Unknown function	No	No	[S. rapamycinicus SRMK07 (9,558,963 bp)|-|-|loc|3465258 3466482 -1 # ID=1_2732|Type=CDS|transl_table=11]
TIGR01308	rpmD_bact: ribosomal protein uL30	Protein synthesis	No	No	[S. rapamycinicus SRMK07 (9,558,963 bp)|-|-|loc|4064664 4064847 -1 # ID=1_3283|Type=CDS|transl_table=11]
TIGR00544	lgt: prolipoprotein diacylglyceryl transferase	Protein fate	Yes	No	[S. rapamycinicus SRMK07 (9,558,963 bp)|-|-|loc|1948303 1949167 -1 # ID=1_1447|Type=CDS|transl_table=11; S. rapamycinicus SRMK07 (9,558,963 bp)|-|-|loc|7570899 7571892 1 # ID=1_6243|Type=CDS|transl_table=11]
TIGR01981	sufD: FeS assembly protein SufD	Biosynthesis of cofactors, prosthetic groups, and carriers	No	No	[S. rapamycinicus SRMK07 (9,558,963 bp)|-|-|loc|7681089 7682259 1 # ID=1_6339|Type=CDS|transl_table=11]
TIGR01980	sufB: FeS assembly protein SufB	Biosynthesis of cofactors, prosthetic groups, and carriers	No	No	[S. rapamycinicus SRMK07 (9,558,963 bp)|-|-|loc|7679576 7680998 1 # ID=1_6338|Type=CDS|transl_table=11]
TIGR00262	trpA: tryptophan synthase, alpha subunit	Amino acid biosynthesis	No	No	[S. rapamycinicus SRMK07 (9,558,963 bp)|-|-|loc|7569119 7569938 1 # ID=1_6241|Type=CDS|transl_table=11]
TIGR01017	rpsD_bact: ribosomal protein uS4	Protein synthesis	Yes	No	[S. rapamycinicus SRMK07 (9,558,963 bp)|-|-|loc|1496685 1497297 -1 # ID=1_1050|Type=CDS|transl_table=11; S. rapamycinicus SRMK07 (9,558,963 bp)|-|-|loc|4058847 4059474 -1 # ID=1_3274|Type=CDS|transl_table=11]
TIGR01011	rpsB_bact: ribosomal protein uS2	Protein synthesis	No	No	[S. rapamycinicus SRMK07 (9,558,963 bp)|-|-|loc|2785646 2786618 -1 # ID=1_2133|Type=CDS|transl_table=11]
TIGR00708	cobA: cob(I)yrinic acid a,c-diamide adenosyltransferase	Biosynthesis of cofactors, prosthetic groups, and carriers	No	No	[S. rapamycinicus SRMK07 (9,558,963 bp)|-|-|loc|7741336 7741933 -1 # ID=1_6395|Type=CDS|transl_table=11]
TIGR00401	msrA: peptide-methionine (S)-S-oxide reductase	Protein fate	No	No	[S. rapamycinicus SRMK07 (9,558,963 bp)|-|-|loc|3584864 3585524 1 # ID=1_2838|Type=CDS|transl_table=11]
TIGR00409	proS_fam_II: proline--tRNA ligase	Protein synthesis	No	No	[S. rapamycinicus SRMK07 (9,558,963 bp)|-|-|loc|2724027 2725743 -1 # ID=1_2086|Type=CDS|transl_table=11]
TIGR03705	poly_P_kin: polyphosphate kinase 1	Central intermediary metabolism	No	No	[S. rapamycinicus SRMK07 (9,558,963 bp)|-|-|loc|5375437 5377693 1 # ID=1_4454|Type=CDS|transl_table=11]
TIGR03704	PrmC_rel_meth: putative protein-(glutamine-N5) methyltransferase, unknown substrate-specific	Protein synthesis	No	No	[S. rapamycinicus SRMK07 (9,558,963 bp)|-|-|loc|6819960 6820770 -1 # ID=1_5555|Type=CDS|transl_table=11]
TIGR03701	mena_SCO4490: menaquinone biosynthesis decarboxylase, SCO4490 family	Biosynthesis of cofactors, prosthetic groups, and carriers	No	No	[S. rapamycinicus SRMK07 (9,558,963 bp)|-|-|loc|4293212 4294664 -1 # ID=1_3457|Type=CDS|transl_table=11]
TIGR03819	heli_sec_ATPase: helicase/secretion neighborhood ATPase	Unclassified	No	No	[S. rapamycinicus SRMK07 (9,558,963 bp)|-|-|loc|5210101 5211268 1 # ID=1_4290|Type=CDS|transl_table=11]
TIGR00168	infC: translation initiation factor IF-3	Protein synthesis	No	No	[S. rapamycinicus SRMK07 (9,558,963 bp)|-|-|loc|1641343 1641901 -1 # ID=1_1189|Type=CDS|transl_table=11]
TIGR00042	TIGR00042: non-canonical purine NTP pyrophosphatase, RdgB/HAM1 family	DNA metabolism	No	No	[S. rapamycinicus SRMK07 (9,558,963 bp)|-|-|loc|6118119 6118755 1 # ID=1_5051|Type=CDS|transl_table=11]
TIGR02970	succ_dehyd_cytB: succinate dehydrogenase, cytochrome b556 subunit	Energy metabolism	No	No	[S. rapamycinicus SRMK07 (9,558,963 bp)|-|-|loc|5722492 5722873 -1 # ID=1_4715|Type=CDS|transl_table=11]
TIGR00164	PS_decarb_rel: phosphatidylserine decarboxylase homolog	Unknown function	No	No	[S. rapamycinicus SRMK07 (9,558,963 bp)|-|-|loc|2174520 2175168 1 # ID=1_1648|Type=CDS|transl_table=11]
TIGR00165	S18: ribosomal protein bS18	Protein synthesis	No	No	[S. rapamycinicus SRMK07 (9,558,963 bp)|-|-|loc|4942779 4943016 1 # ID=1_4046|Type=CDS|transl_table=11]
TIGR00166	S6: ribosomal protein bS6	Protein synthesis	No	No	[S. rapamycinicus SRMK07 (9,558,963 bp)|-|-|loc|4941720 4942011 1 # ID=1_4044|Type=CDS|transl_table=11]
TIGR02386	rpoC_TIGR: DNA-directed RNA polymerase, beta' subunit	Transcription	No	Yes	[S. rapamycinicus SRMK07 (9,558,963 bp)|-|-|loc|4163791 4167691 -1 # ID=1_3333|Type=CDS|transl_table=11]
TIGR02423	protocat_alph: protocatechuate 3,4-dioxygenase, alpha subunit	Energy metabolism	No	No	[S. rapamycinicus SRMK07 (9,558,963 bp)|-|-|loc|6814408 6815071 -1 # ID=1_5549|Type=CDS|transl_table=11]
TIGR02422	protocat_beta: protocatechuate 3,4-dioxygenase, beta subunit	Energy metabolism	No	No	[S. rapamycinicus SRMK07 (9,558,963 bp)|-|-|loc|6815067 6815838 -1 # ID=1_5550|Type=CDS|transl_table=11]
TIGR00653	GlnA: glutamine synthetase, type I	Amino acid biosynthesis	No	No	[S. rapamycinicus SRMK07 (9,558,963 bp)|-|-|loc|7323068 7324430 1 # ID=1_6022|Type=CDS|transl_table=11; S. rapamycinicus SRMK07 (9,558,963 bp)|-|-|loc|7384489 7385899 -1 # ID=1_6075|Type=CDS|transl_table=11]
TIGR00651	pta: phosphate acetyltransferase	Energy metabolism	No	No	[S. rapamycinicus SRMK07 (9,558,963 bp)|-|-|loc|3049746 3051873 1 # ID=1_2358|Type=CDS|transl_table=11]
TIGR00715	precor6x_red: precorrin-6x reductase	Biosynthesis of cofactors, prosthetic groups, and carriers	No	No	[S. rapamycinicus SRMK07 (9,558,963 bp)|-|-|loc|510388 511147 -1 # ID=1_319|Type=CDS|transl_table=11]
TIGR00494	crcB: protein CrcB	Unknown function	Yes	No	[S. rapamycinicus SRMK07 (9,558,963 bp)|-|-|loc|6543789 6544164 -1 # ID=1_5324|Type=CDS|transl_table=11; S. rapamycinicus SRMK07 (9,558,963 bp)|-|-|loc|6544492 6544999 -1 # ID=1_5326|Type=CDS|transl_table=11]
TIGR00496	frr: ribosome recycling factor	Protein synthesis	No	No	[S. rapamycinicus SRMK07 (9,558,963 bp)|-|-|loc|2783099 2783657 -1 # ID=1_2130|Type=CDS|transl_table=11]
TIGR00936	ahcY: adenosylhomocysteinase	Energy metabolism	No	No	[S. rapamycinicus SRMK07 (9,558,963 bp)|-|-|loc|5935721 5937179 1 # ID=1_4898|Type=CDS|transl_table=11]
TIGR00194	uvrC: excinuclease ABC subunit C	DNA metabolism	No	No	[S. rapamycinicus SRMK07 (9,558,963 bp)|-|-|loc|7651273 7653415 1 # ID=1_6312|Type=CDS|transl_table=11]
TIGR00196	yjeF_cterm: YjeF family C-terminal domain	Unknown function	No	No	[S. rapamycinicus SRMK07 (9,558,963 bp)|-|-|loc|4030289 4031753 1 # ID=1_3245|Type=CDS|transl_table=11]
TIGR00191	thrB: homoserine kinase	Amino acid biosynthesis	No	No	[S. rapamycinicus SRMK07 (9,558,963 bp)|-|-|loc|3116289 3117204 -1 # ID=1_2421|Type=CDS|transl_table=11]
TIGR00190	thiC: phosphomethylpyrimidine synthase	Biosynthesis of cofactors, prosthetic groups, and carriers	No	No	[S. rapamycinicus SRMK07 (9,558,963 bp)|-|-|loc|4969239 4971009 1 # ID=1_4074|Type=CDS|transl_table=11]
PGK	PF00162.15: Phosphoglycerate kinase	Unclassified	No	No	[S. rapamycinicus SRMK07 (9,558,963 bp)|-|-|loc|7659972 7661175 1 # ID=1_6320|Type=CDS|transl_table=11]
TIGR02727	MTHFS_bact: 5-formyltetrahydrofolate cyclo-ligase	Central intermediary metabolism	No	No	[S. rapamycinicus SRMK07 (9,558,963 bp)|-|-|loc|3743650 3744202 1 # ID=1_2987|Type=CDS|transl_table=11]
TIGR02729	Obg_CgtA: Obg family GTPase CgtA	Protein synthesis	No	No	[S. rapamycinicus SRMK07 (9,558,963 bp)|-|-|loc|6674028 6675462 1 # ID=1_5425|Type=CDS|transl_table=11]
TIGR02258	2_5_ligase: 2'-5' RNA ligase	Transcription	No	No	[S. rapamycinicus SRMK07 (9,558,963 bp)|-|-|loc|5577020 5577680 1 # ID=1_4601|Type=CDS|transl_table=11]
TIGR00580	mfd: transcription-repair coupling factor	DNA metabolism	No	No	[S. rapamycinicus SRMK07 (9,558,963 bp)|-|-|loc|3646780 3650335 -1 # ID=1_2899|Type=CDS|transl_table=11]
TIGR00581	moaC: molybdenum cofactor biosynthesis protein C	Biosynthesis of cofactors, prosthetic groups, and carriers	No	No	[S. rapamycinicus SRMK07 (9,558,963 bp)|-|-|loc|3740742 3741225 -1 # ID=1_2984|Type=CDS|transl_table=11]
TIGR02157	PA_CoA_Oxy2: phenylacetate-CoA oxygenase, PaaH subunit	Energy metabolism	No	No	[S. rapamycinicus SRMK07 (9,558,963 bp)|-|-|loc|4868307 4868625 1 # ID=1_3981|Type=CDS|transl_table=11]
TIGR02156	PA_CoA_Oxy1: phenylacetate-CoA oxygenase, PaaG subunit	Energy metabolism	No	No	[S. rapamycinicus SRMK07 (9,558,963 bp)|-|-|loc|4867360 4868311 1 # ID=1_3980|Type=CDS|transl_table=11]
TIGR03534	RF_mod_PrmC: protein-(glutamine-N5) methyltransferase, release factor-specific	Protein fate	No	No	[S. rapamycinicus SRMK07 (9,558,963 bp)|-|-|loc|3109775 3110621 -1 # ID=1_2416|Type=CDS|transl_table=11]
TIGR03535	DapD_actino: 2,3,4,5-tetrahydropyridine-2,6-dicarboxylate N-succinyltransferase	Unclassified	No	No	[S. rapamycinicus SRMK07 (9,558,963 bp)|-|-|loc|7686567 7687557 1 # ID=1_6347|Type=CDS|transl_table=11]
TIGR00222	panB: 3-methyl-2-oxobutanoate hydroxymethyltransferase	Biosynthesis of cofactors, prosthetic groups, and carriers	No	No	[S. rapamycinicus SRMK07 (9,558,963 bp)|-|-|loc|7311985 7312846 -1 # ID=1_6014|Type=CDS|transl_table=11]
TIGR02159	PA_CoA_Oxy4: phenylacetate-CoA oxygenase, PaaJ subunit	Energy metabolism	No	No	[S. rapamycinicus SRMK07 (9,558,963 bp)|-|-|loc|4869316 4869862 1 # ID=1_3983|Type=CDS|transl_table=11]
TIGR00220	mscL: large conductance mechanosensitive channel protein	Cellular processes	No	No	[S. rapamycinicus SRMK07 (9,558,963 bp)|-|-|loc|3751238 3751745 1 # ID=1_2994|Type=CDS|transl_table=11]
TIGR01059	gyrB: DNA gyrase, B subunit	DNA metabolism	No	No	[S. rapamycinicus SRMK07 (9,558,963 bp)|-|-|loc|4903092 4905123 -1 # ID=1_4014|Type=CDS|transl_table=11]
TIGR00343	TIGR00343: pyridoxal 5'-phosphate synthase, synthase subunit Pdx1	Biosynthesis of cofactors, prosthetic groups, and carriers	No	No	[S. rapamycinicus SRMK07 (9,558,963 bp)|-|-|loc|1520241 1521162 -1 # ID=1_1073|Type=CDS|transl_table=11]
TIGR00344	alaS: alanine--tRNA ligase	Protein synthesis	No	No	[S. rapamycinicus SRMK07 (9,558,963 bp)|-|-|loc|1492932 1495605 -1 # ID=1_1047|Type=CDS|transl_table=11]
TIGR01198	pgl: 6-phosphogluconolactonase	Energy metabolism	No	No	[S. rapamycinicus SRMK07 (9,558,963 bp)|-|-|loc|7666030 7666813 -1 # ID=1_6326|Type=CDS|transl_table=11]
TIGR01050	rpsS_bact: ribosomal protein uS19	Protein synthesis	No	No	[S. rapamycinicus SRMK07 (9,558,963 bp)|-|-|loc|4070810 4071092 -1 # ID=1_3297|Type=CDS|transl_table=11]
TIGR00876	tal_mycobact: transaldolase	Energy metabolism	No	No	[S. rapamycinicus SRMK07 (9,558,963 bp)|-|-|loc|7669500 7670619 -1 # ID=1_6329|Type=CDS|transl_table=11]
TIGR00877	purD: phosphoribosylamine--glycine ligase	Purines, pyrimidines, nucleosides, and nucleotides	No	No	[S. rapamycinicus SRMK07 (9,558,963 bp)|-|-|loc|4606853 4608119 -1 # ID=1_3746|Type=CDS|transl_table=11]
TIGR01356	aroA: 3-phosphoshikimate 1-carboxyvinyltransferase	Amino acid biosynthesis	No	No	[S. rapamycinicus SRMK07 (9,558,963 bp)|-|-|loc|3266382 3267759 1 # ID=1_2563|Type=CDS|transl_table=11]
TIGR00871	zwf: glucose-6-phosphate dehydrogenase	Energy metabolism	Yes	No	[S. rapamycinicus SRMK07 (9,558,963 bp)|-|-|loc|1804444 1805836 -1 # ID=1_1330|Type=CDS|transl_table=11; S. rapamycinicus SRMK07 (9,558,963 bp)|-|-|loc|7667972 7669496 -1 # ID=1_6328|Type=CDS|transl_table=11]
TIGR00878	purM: phosphoribosylformylglycinamidine cyclo-ligase	Purines, pyrimidines, nucleosides, and nucleotides	No	No	[S. rapamycinicus SRMK07 (9,558,963 bp)|-|-|loc|4590216 4591284 -1 # ID=1_3734|Type=CDS|transl_table=11]
TIGR03953	rplD_bact: 50S ribosomal protein uL4	Protein synthesis	No	No	[S. rapamycinicus SRMK07 (9,558,963 bp)|-|-|loc|4072314 4072968 -1 # ID=1_3300|Type=CDS|transl_table=11]
TIGR03954	integ_memb_HG: integral membrane protein	Unknown function	No	No	[S. rapamycinicus SRMK07 (9,558,963 bp)|-|-|loc|3061433 3061766 -1 # ID=1_2367|Type=CDS|transl_table=11; S. rapamycinicus SRMK07 (9,558,963 bp)|-|-|loc|3065152 3065497 -1 # ID=1_2372|Type=CDS|transl_table=11]
TIGR02614	ftsW: cell division protein FtsW	Cellular processes	No	No	[S. rapamycinicus SRMK07 (9,558,963 bp)|-|-|loc|7504023 7505475 1 # ID=1_6180|Type=CDS|transl_table=11]
TIGR02753	sodN: superoxide dismutase, Ni	Unclassified	No	Yes	[S. rapamycinicus SRMK07 (9,558,963 bp)|-|-|loc|3207058 3207454 1 # ID=1_2502|Type=CDS|transl_table=11]
Methyltransf_5	PF01795.15: MraW methylase family	Unclassified	No	No	[S. rapamycinicus SRMK07 (9,558,963 bp)|-|-|loc|7494474 7495437 1 # ID=1_6173|Type=CDS|transl_table=11]
TIGR02027	rpoA: DNA-directed RNA polymerase, alpha subunit	Transcription	No	No	[S. rapamycinicus SRMK07 (9,558,963 bp)|-|-|loc|4057719 4058742 -1 # ID=1_3273|Type=CDS|transl_table=11]
TIGR03625	L3_bact: 50S ribosomal protein uL3	Unclassified	No	No	[S. rapamycinicus SRMK07 (9,558,963 bp)|-|-|loc|4072976 4073621 -1 # ID=1_3301|Type=CDS|transl_table=11]
TIGR00539	hemN_rel: putative oxygen-independent coproporphyrinogen III oxidase	Biosynthesis of cofactors, prosthetic groups, and carriers	No	No	[S. rapamycinicus SRMK07 (9,558,963 bp)|-|-|loc|6712857 6714060 1 # ID=1_5456|Type=CDS|transl_table=11]
TIGR00534	OpcA: glucose-6-phosphate dehydrogenase assembly protein OpcA	Protein fate	No	No	[S. rapamycinicus SRMK07 (9,558,963 bp)|-|-|loc|7666809 7667976 -1 # ID=1_6327|Type=CDS|transl_table=11]
TIGR01128	holA: DNA polymerase III, delta subunit	DNA metabolism	No	No	[S. rapamycinicus SRMK07 (9,558,963 bp)|-|-|loc|6703106 6704096 1 # ID=1_5450|Type=CDS|transl_table=11]
TIGR01125	TIGR01125: ribosomal protein S12 methylthiotransferase RimO	Protein synthesis	No	No	[S. rapamycinicus SRMK07 (9,558,963 bp)|-|-|loc|2636173 2637670 -1 # ID=1_2030|Type=CDS|transl_table=11]
TIGR00120	ArgJ: glutamate N-acetyltransferase/amino-acid acetyltransferase	Amino acid biosynthesis	No	No	[S. rapamycinicus SRMK07 (9,558,963 bp)|-|-|loc|1591664 1592819 -1 # ID=1_1143|Type=CDS|transl_table=11]
TIGR00121	birA_ligase: biotin--[acetyl-CoA-carboxylase] ligase	Protein fate	No	No	[S. rapamycinicus SRMK07 (9,558,963 bp)|-|-|loc|5812057 5812945 1 # ID=1_4797|Type=CDS|transl_table=11]
TIGR00521	coaBC_dfp: phosphopantothenoylcysteine decarboxylase / phosphopantothenate--cysteine ligase	Biosynthesis of cofactors, prosthetic groups, and carriers	No	No	[S. rapamycinicus SRMK07 (9,558,963 bp)|-|-|loc|1469259 1470468 -1 # ID=1_1024|Type=CDS|transl_table=11]
TIGR00753	undec_PP_bacA: undecaprenyl-diphosphatase UppP	Cell envelope	Yes	No	[S. rapamycinicus SRMK07 (9,558,963 bp)|-|-|loc|858237 859110 1 # ID=1_641|Type=CDS|transl_table=11; S. rapamycinicus SRMK07 (9,558,963 bp)|-|-|loc|9293822 9294659 1 # ID=1_7566|Type=CDS|transl_table=11]
TIGR00459	aspS_bact: aspartate--tRNA ligase	Protein synthesis	No	No	[S. rapamycinicus SRMK07 (9,558,963 bp)|-|-|loc|4812426 4814214 -1 # ID=1_3937|Type=CDS|transl_table=11]
TIGR00755	ksgA: ribosomal RNA small subunit methyltransferase A	Protein synthesis	No	No	[S. rapamycinicus SRMK07 (9,558,963 bp)|-|-|loc|3700517 3701384 -1 # ID=1_2947|Type=CDS|transl_table=11]
TIGR02504	NrdJ_Z: ribonucleoside-diphosphate reductase, adenosylcobalamin-dependent	Purines, pyrimidines, nucleosides, and nucleotides	No	No	[S. rapamycinicus SRMK07 (9,558,963 bp)|-|-|loc|2584118 2586986 -1 # ID=1_1984|Type=CDS|transl_table=11]
TIGR00759	aceE: pyruvate dehydrogenase (acetyl-transferring), homodimeric type	Unclassified	Yes	No	[S. rapamycinicus SRMK07 (9,558,963 bp)|-|-|loc|6941867 6944597 -1 # ID=1_5662|Type=CDS|transl_table=11; S. rapamycinicus SRMK07 (9,558,963 bp)|-|-|loc|7400627 7403303 -1 # ID=1_6090|Type=CDS|transl_table=11]
TIGR01430	aden_deam: adenosine deaminase	Unclassified	Yes	No	[S. rapamycinicus SRMK07 (9,558,963 bp)|-|-|loc|2762854 2763877 1 # ID=1_2114|Type=CDS|transl_table=11; S. rapamycinicus SRMK07 (9,558,963 bp)|-|-|loc|4178738 4179758 1 # ID=1_3343|Type=CDS|transl_table=11; S. rapamycinicus SRMK07 (9,558,963 bp)|-|-|loc|5780723 5781890 1 # ID=1_4767|Type=CDS|transl_table=11; S. rapamycinicus SRMK07 (9,558,963 bp)|-|-|loc|6855700 6856684 1 # ID=1_5585|Type=CDS|tra…
TIGR00456	argS: arginine--tRNA ligase	Protein synthesis	No	No	[S. rapamycinicus SRMK07 (9,558,963 bp)|-|-|loc|4321112 4322900 1 # ID=1_3486|Type=CDS|transl_table=11]
TIGR00018	panC: pantoate--beta-alanine ligase	Biosynthesis of cofactors, prosthetic groups, and carriers	No	No	[S. rapamycinicus SRMK07 (9,558,963 bp)|-|-|loc|5351207 5352179 1 # ID=1_4431|Type=CDS|transl_table=11]
TIGR00392	ileS: isoleucine--tRNA ligase	Protein synthesis	No	No	[S. rapamycinicus SRMK07 (9,558,963 bp)|-|-|loc|7513075 7516213 -1 # ID=1_6189|Type=CDS|transl_table=11]
TIGR01970	DEAH_box_HrpB: ATP-dependent helicase HrpB	Unknown function	No	No	[S. rapamycinicus SRMK07 (9,558,963 bp)|-|-|loc|7618588 7621228 -1 # ID=1_6283|Type=CDS|transl_table=11]
TIGR00396	leuS_bact: leucine--tRNA ligase	Protein synthesis	No	No	[S. rapamycinicus SRMK07 (9,558,963 bp)|-|-|loc|6692633 6695510 1 # ID=1_5442|Type=CDS|transl_table=11]
TIGR00011	YbaK_EbsC: Cys-tRNA(Pro) deacylase	Protein synthesis	No	No	[S. rapamycinicus SRMK07 (9,558,963 bp)|-|-|loc|7544286 7544784 -1 # ID=1_6214|Type=CDS|transl_table=11]
TIGR00012	L29: ribosomal protein uL29	Protein synthesis	No	No	[S. rapamycinicus SRMK07 (9,558,963 bp)|-|-|loc|4068941 4069166 -1 # ID=1_3293|Type=CDS|transl_table=11]
TIGR00398	metG: methionine--tRNA ligase	Protein synthesis	No	No	[S. rapamycinicus SRMK07 (9,558,963 bp)|-|-|loc|4808860 4810594 1 # ID=1_3934|Type=CDS|transl_table=11]
TIGR02927	SucB_Actino: 2-oxoglutarate dehydrogenase, E2 component, dihydrolipoamide succinyltransferase	Unclassified	No	No	[S. rapamycinicus SRMK07 (9,558,963 bp)|-|-|loc|7404135 7405887 -1 # ID=1_6092|Type=CDS|transl_table=11]
TIGR00016	ackA: acetate kinase	Energy metabolism	No	No	[S. rapamycinicus SRMK07 (9,558,963 bp)|-|-|loc|3051869 3053015 1 # ID=1_2359|Type=CDS|transl_table=11]
TIGR00017	cmk: cytidylate kinase	Purines, pyrimidines, nucleosides, and nucleotides	No	No	[S. rapamycinicus SRMK07 (9,558,963 bp)|-|-|loc|7859117 7859822 1 # ID=1_6496|Type=CDS|transl_table=11]
TIGR01228	hutU: urocanate hydratase	Energy metabolism	No	No	[S. rapamycinicus SRMK07 (9,558,963 bp)|-|-|loc|5872450 5874112 1 # ID=1_4849|Type=CDS|transl_table=11]
TIGR00150	T6A_YjeE: tRNA threonylcarbamoyl adenosine modification protein YjeE	Protein synthesis	No	No	[S. rapamycinicus SRMK07 (9,558,963 bp)|-|-|loc|4027164 4027683 -1 # ID=1_3242|Type=CDS|transl_table=11]
TIGR00152	TIGR00152: dephospho-CoA kinase	Biosynthesis of cofactors, prosthetic groups, and carriers	No	No	[S. rapamycinicus SRMK07 (9,558,963 bp)|-|-|loc|7625845 7626454 1 # ID=1_6288|Type=CDS|transl_table=11]
TIGR00154	ispE: 4-(cytidine 5'-diphospho)-2-C-methyl-D-erythritol kinase	Biosynthesis of cofactors, prosthetic groups, and carriers	No	No	[S. rapamycinicus SRMK07 (9,558,963 bp)|-|-|loc|3699268 3700195 -1 # ID=1_2946|Type=CDS|transl_table=11]
TIGR00157	TIGR00157: ribosome small subunit-dependent GTPase A	Protein synthesis	Yes	Yes	[S. rapamycinicus SRMK07 (9,558,963 bp)|-|-|loc|2300049 2301204 -1 # ID=1_1755|Type=CDS|transl_table=11; S. rapamycinicus SRMK07 (9,558,963 bp)|-|-|loc|3267771 3268779 1 # ID=1_2564|Type=CDS|transl_table=11]
TIGR00158	L9: ribosomal protein bL9	Protein synthesis	No	No	[S. rapamycinicus SRMK07 (9,558,963 bp)|-|-|loc|4943034 4943481 1 # ID=1_4047|Type=CDS|transl_table=11]
TIGR01389	recQ: ATP-dependent DNA helicase RecQ	DNA metabolism	No	No	[S. rapamycinicus SRMK07 (9,558,963 bp)|-|-|loc|625789 627670 1 # ID=1_422|Type=CDS|transl_table=11]
TIGR00981	rpsL_bact: ribosomal protein uS12	Protein synthesis	No	Yes	[S. rapamycinicus SRMK07 (9,558,963 bp)|-|-|loc|4086683 4087055 -1 # ID=1_3314|Type=CDS|transl_table=11]
TIGR00179	murB: UDP-N-acetylenolpyruvoylglucosamine reductase	Cell envelope	No	No	[S. rapamycinicus SRMK07 (9,558,963 bp)|-|-|loc|4179779 4180967 -1 # ID=1_3344|Type=CDS|transl_table=11]
TIGR03815	CpaE_hom_Actino: helicase/secretion neighborhood CpaE-like protein	Unclassified	No	No	[S. rapamycinicus SRMK07 (9,558,963 bp)|-|-|loc|5208995 5210105 1 # ID=1_4289|Type=CDS|transl_table=11]
TIGR01900	dapE-gram_pos: succinyl-diaminopimelate desuccinylase	Amino acid biosynthesis	No	No	[S. rapamycinicus SRMK07 (9,558,963 bp)|-|-|loc|3352996 3354067 -1 # ID=1_2640|Type=CDS|transl_table=11]
TIGR02210	rodA_shape: rod shape-determining protein RodA	Cellular processes	No	No	[S. rapamycinicus SRMK07 (9,558,963 bp)|-|-|loc|6662766 6663969 1 # ID=1_5418|Type=CDS|transl_table=11]
TIGR02412	pepN_strep_liv: aminopeptidase N	Unclassified	Yes	No	[S. rapamycinicus SRMK07 (9,558,963 bp)|-|-|loc|6606629 6609227 -1 # ID=1_5375|Type=CDS|transl_table=11; S. rapamycinicus SRMK07 (9,558,963 bp)|-|-|loc|6613735 6616354 -1 # ID=1_5379|Type=CDS|transl_table=11; S. rapamycinicus SRMK07 (9,558,963 bp)|-|-|loc|7587283 7589905 1 # ID=1_6256|Type=CDS|transl_table=11]
TIGR03346	chaperone_ClpB: ATP-dependent chaperone protein ClpB	Protein fate	Yes	No	[S. rapamycinicus SRMK07 (9,558,963 bp)|-|-|loc|4649806 4652398 -1 # ID=1_3785|Type=CDS|transl_table=11; S. rapamycinicus SRMK07 (9,558,963 bp)|-|-|loc|7246667 7249310 -1 # ID=1_5958|Type=CDS|transl_table=11]
TIGR00302	TIGR00302: phosphoribosylformylglycinamidine synthase, purS protein	Purines, pyrimidines, nucleosides, and nucleotides	No	No	[S. rapamycinicus SRMK07 (9,558,963 bp)|-|-|loc|4597375 4597660 -1 # ID=1_3740|Type=CDS|transl_table=11]
TIGR03188	histidine_hisI: phosphoribosyl-ATP diphosphatase	Amino acid biosynthesis	No	Yes	[S. rapamycinicus SRMK07 (9,558,963 bp)|-|-|loc|1428925 1429198 -1 # ID=1_991|Type=CDS|transl_table=11]
TIGR01091	upp: uracil phosphoribosyltransferase	Purines, pyrimidines, nucleosides, and nucleotides	No	Yes	[S. rapamycinicus SRMK07 (9,558,963 bp)|-|-|loc|5105768 5106500 1 # ID=1_4193|Type=CDS|transl_table=11]
TIGR03180	UraD_2: OHCU decarboxylase	Unclassified	No	No	[S. rapamycinicus SRMK07 (9,558,963 bp)|-|-|loc|2259551 2260076 -1 # ID=1_1722|Type=CDS|transl_table=11]
TIGR01311	glycerol_kin: glycerol kinase	Energy metabolism	Yes	No	[S. rapamycinicus SRMK07 (9,558,963 bp)|-|-|loc|664586 666104 -1 # ID=1_455|Type=CDS|transl_table=11; S. rapamycinicus SRMK07 (9,558,963 bp)|-|-|loc|8081237 8082785 -1 # ID=1_6684|Type=CDS|transl_table=11; S. rapamycinicus SRMK07 (9,558,963 bp)|-|-|loc|9185040 9186540 1 # ID=1_7467|Type=CDS|transl_table=11; S. rapamycinicus SRMK07 (9,558,963 bp)|-|-|loc|9462294 9463827 -1 # ID=1_7701|Type=CDS|tra…
TIGR01312	XylB: xylulokinase	Energy metabolism	No	No	[S. rapamycinicus SRMK07 (9,558,963 bp)|-|-|loc|9163759 9165271 -1 # ID=1_7446|Type=CDS|transl_table=11]
TIGR00228	ruvC: crossover junction endodeoxyribonuclease RuvC	DNA metabolism	No	No	[S. rapamycinicus SRMK07 (9,558,963 bp)|-|-|loc|1517860 1518520 -1 # ID=1_1070|Type=CDS|transl_table=11]
TIGR00370	TIGR00370: sensor histidine kinase inhibitor, KipI family	Hypothetical proteins	No	No	[S. rapamycinicus SRMK07 (9,558,963 bp)|-|-|loc|9423916 9424567 -1 # ID=1_7678|Type=CDS|transl_table=11]
TIGR00577	fpg: DNA-formamidopyrimidine glycosylase	DNA metabolism	No	No	[S. rapamycinicus SRMK07 (9,558,963 bp)|-|-|loc|2828398 2829337 -1 # ID=1_2171|Type=CDS|transl_table=11]
TIGR01751	crot-CoA-red: crotonyl-CoA carboxylase/reductase	Unclassified	Yes	Yes	[S. rapamycinicus SRMK07 (9,558,963 bp)|-|-|loc|438309 439650 -1 # ID=1_289|Type=CDS|transl_table=11; S. rapamycinicus SRMK07 (9,558,963 bp)|-|-|loc|2168284 2169631 1 # ID=1_1643|Type=CDS|transl_table=11; S. rapamycinicus SRMK07 (9,558,963 bp)|-|-|loc|8316221 8317589 1 # ID=1_6887|Type=CDS|transl_table=11]
TIGR00575	dnlj: DNA ligase, NAD-dependent	DNA metabolism	No	No	[S. rapamycinicus SRMK07 (9,558,963 bp)|-|-|loc|2919399 2921622 -1 # ID=1_2246|Type=CDS|transl_table=11]
TIGR00379	cobB: cobyrinic acid a,c-diamide synthase	Biosynthesis of cofactors, prosthetic groups, and carriers	No	No	[S. rapamycinicus SRMK07 (9,558,963 bp)|-|-|loc|7739891 7741343 -1 # ID=1_6394|Type=CDS|transl_table=11]
TIGR01169	rplA_bact: ribosomal protein uL1	Protein synthesis	No	Yes	[S. rapamycinicus SRMK07 (9,558,963 bp)|-|-|loc|4174234 4174954 -1 # ID=1_3338|Type=CDS|transl_table=11]
TIGR02158	PA_CoA_Oxy3: phenylacetate-CoA oxygenase, PaaI subunit	Energy metabolism	No	No	[S. rapamycinicus SRMK07 (9,558,963 bp)|-|-|loc|4868621 4869323 1 # ID=1_3982|Type=CDS|transl_table=11]
TIGR00274	TIGR00274: N-acetylmuramic acid 6-phosphate etherase	Cell envelope	No	No	[S. rapamycinicus SRMK07 (9,558,963 bp)|-|-|loc|5532084 5533017 -1 # ID=1_4564|Type=CDS|transl_table=11]
TIGR01163	rpe: ribulose-phosphate 3-epimerase	Energy metabolism	No	Yes	[S. rapamycinicus SRMK07 (9,558,963 bp)|-|-|loc|1458241 1458916 -1 # ID=1_1016|Type=CDS|transl_table=11]
TIGR01162	purE: phosphoribosylaminoimidazole carboxylase, catalytic subunit	Purines, pyrimidines, nucleosides, and nucleotides	No	No	[S. rapamycinicus SRMK07 (9,558,963 bp)|-|-|loc|5890727 5891252 1 # ID=1_4865|Type=CDS|transl_table=11]
TIGR01161	purK: phosphoribosylaminoimidazole carboxylase, ATPase subunit	Purines, pyrimidines, nucleosides, and nucleotides	No	No	[S. rapamycinicus SRMK07 (9,558,963 bp)|-|-|loc|5889609 5890731 1 # ID=1_4864|Type=CDS|transl_table=11]
TIGR01994	SUF_scaf_2: SUF system FeS assembly protein, NifU family	Biosynthesis of cofactors, prosthetic groups, and carriers	No	No	[S. rapamycinicus SRMK07 (9,558,963 bp)|-|-|loc|7684615 7685080 1 # ID=1_6343|Type=CDS|transl_table=11]
TIGR01164	rplP_bact: ribosomal protein uL16	Protein synthesis	No	No	[S. rapamycinicus SRMK07 (9,558,963 bp)|-|-|loc|4069165 4069585 -1 # ID=1_3294|Type=CDS|transl_table=11]
TIGR01369	CPSaseII_lrg: carbamoyl-phosphate synthase, large subunit	Purines, pyrimidines, nucleosides, and nucleotides	No	No	[S. rapamycinicus SRMK07 (9,558,963 bp)|-|-|loc|1474304 1477616 -1 # ID=1_1030|Type=CDS|transl_table=11]
TIGR01009	rpsC_bact: ribosomal protein uS3	Protein synthesis	No	No	[S. rapamycinicus SRMK07 (9,558,963 bp)|-|-|loc|4069589 4070423 -1 # ID=1_3295|Type=CDS|transl_table=11]
TIGR03960	rSAM_fuse_unch: radical SAM family uncharacterized protein	Unknown function	No	No	[S. rapamycinicus SRMK07 (9,558,963 bp)|-|-|loc|6665759 6667682 1 # ID=1_5420|Type=CDS|transl_table=11]
TIGR00414	serS: serine--tRNA ligase	Protein synthesis	No	No	[S. rapamycinicus SRMK07 (9,558,963 bp)|-|-|loc|5004147 5005386 -1 # ID=1_4102|Type=CDS|transl_table=11]
TIGR00416	sms: DNA repair protein RadA	DNA metabolism	No	No	[S. rapamycinicus SRMK07 (9,558,963 bp)|-|-|loc|4374909 4376334 1 # ID=1_3526|Type=CDS|transl_table=11]
TIGR00418	thrS: threonine--tRNA ligase	Protein synthesis	Yes	No	[S. rapamycinicus SRMK07 (9,558,963 bp)|-|-|loc|1530026 1532006 -1 # ID=1_1081|Type=CDS|transl_table=11; S. rapamycinicus SRMK07 (9,558,963 bp)|-|-|loc|7024752 7025979 -1 # ID=1_5751|Type=CDS|transl_table=11]
TIGR00419	tim: triose-phosphate isomerase	Energy metabolism	No	No	[S. rapamycinicus SRMK07 (9,558,963 bp)|-|-|loc|7661180 7661957 1 # ID=1_6321|Type=CDS|transl_table=11]
TIGR03654	L6_bact: ribosomal protein uL6	Protein synthesis	No	No	[S. rapamycinicus SRMK07 (9,558,963 bp)|-|-|loc|4065885 4066425 -1 # ID=1_3286|Type=CDS|transl_table=11]
TIGR01051	topA_bact: DNA topoisomerase I	DNA metabolism	No	No	[S. rapamycinicus SRMK07 (9,558,963 bp)|-|-|loc|5224310 5226554 1 # ID=1_4302|Type=CDS|transl_table=11]
TIGR00055	uppS: di-trans,poly-cis-decaprenylcistransferase	Cell envelope	No	No	[S. rapamycinicus SRMK07 (9,558,963 bp)|-|-|loc|756297 757116 1 # ID=1_537|Type=CDS|transl_table=11; S. rapamycinicus SRMK07 (9,558,963 bp)|-|-|loc|3508022 3508784 -1 # ID=1_2768|Type=CDS|transl_table=11; S. rapamycinicus SRMK07 (9,558,963 bp)|-|-|loc|6145575 6146373 1 # ID=1_5077|Type=CDS|transl_table=11; S. rapamycinicus SRMK07 (9,558,963 bp)|-|-|loc|6765863 6766706 1 # ID=1_5510|Type=CDS|trans…
TIGR00057	TIGR00057: tRNA threonylcarbamoyl adenosine modification protein, Sua5/YciO/YrdC/YwlC family	Protein synthesis	Yes	No	[S. rapamycinicus SRMK07 (9,558,963 bp)|-|-|loc|800504 801143 -1 # ID=1_585|Type=CDS|transl_table=11; S. rapamycinicus SRMK07 (9,558,963 bp)|-|-|loc|3109081 3109729 -1 # ID=1_2415|Type=CDS|transl_table=11]
TIGR00119	acolac_sm: acetolactate synthase, small subunit	Amino acid biosynthesis	No	No	[S. rapamycinicus SRMK07 (9,558,963 bp)|-|-|loc|2887791 2888316 -1 # ID=1_2225|Type=CDS|transl_table=11]
TIGR00118	acolac_lg: acetolactate synthase, large subunit, biosynthetic type	Amino acid biosynthesis	No	No	[S. rapamycinicus SRMK07 (9,558,963 bp)|-|-|loc|2888349 2890284 -1 # ID=1_2226|Type=CDS|transl_table=11]
TIGR02960	SigX5: RNA polymerase sigma-70 factor, TIGR02960 family	Unclassified	No	No	[S. rapamycinicus SRMK07 (9,558,963 bp)|-|-|loc|387298 388300 -1 # ID=1_244|Type=CDS|transl_table=11]
TIGR02961	allantoicase: allantoicase	Purines, pyrimidines, nucleosides, and nucleotides	No	No	[S. rapamycinicus SRMK07 (9,558,963 bp)|-|-|loc|2245768 2246917 -1 # ID=1_1710|Type=CDS|transl_table=11]
TIGR00115	tig: trigger factor	Protein fate	No	No	[S. rapamycinicus SRMK07 (9,558,963 bp)|-|-|loc|6643055 6644498 1 # ID=1_5402|Type=CDS|transl_table=11]
TIGR00114	lumazine-synth: 6,7-dimethyl-8-ribityllumazine synthase	Biosynthesis of cofactors, prosthetic groups, and carriers	No	Yes	[S. rapamycinicus SRMK07 (9,558,963 bp)|-|-|loc|1429234 1429720 -1 # ID=1_992|Type=CDS|transl_table=11]
TIGR00116	tsf: translation elongation factor Ts	Protein synthesis	No	No	[S. rapamycinicus SRMK07 (9,558,963 bp)|-|-|loc|2784699 2785536 -1 # ID=1_2132|Type=CDS|transl_table=11]
TIGR00059	L17: ribosomal protein bL17	Protein synthesis	No	No	[S. rapamycinicus SRMK07 (9,558,963 bp)|-|-|loc|4057083 4057605 -1 # ID=1_3272|Type=CDS|transl_table=11]
TIGR00663	TIGR00663: dnan: DNA polymerase III, beta subunit	N/A	No	No	[S. rapamycinicus SRMK07 (9,558,963 bp)|-|-|loc|4908173 4909304 -1 # ID=1_4018|Type=CDS|transl_table=11]
TIGR01260	ATP_synt_c: ATP synthase F0, C subunit	Energy metabolism	No	No	[S. rapamycinicus SRMK07 (9,558,963 bp)|-|-|loc|3103069 3103312 -1 # ID=1_2409|Type=CDS|transl_table=11]
TIGR00665	DnaB: replicative DNA helicase	DNA metabolism	No	No	[S. rapamycinicus SRMK07 (9,558,963 bp)|-|-|loc|4945470 4946949 1 # ID=1_4049|Type=CDS|transl_table=11]
TIGR00461	gcvP: glycine dehydrogenase	Energy metabolism	No	No	[S. rapamycinicus SRMK07 (9,558,963 bp)|-|-|loc|9501125 9504041 1 # ID=1_7728|Type=CDS|transl_table=11]
TIGR00465	ilvC: ketol-acid reductoisomerase	Amino acid biosynthesis	No	No	[S. rapamycinicus SRMK07 (9,558,963 bp)|-|-|loc|2886655 2887654 -1 # ID=1_2224|Type=CDS|transl_table=11]
TIGR00464	gltX_bact: glutamate--tRNA ligase	Protein synthesis	No	No	[S. rapamycinicus SRMK07 (9,558,963 bp)|-|-|loc|2851240 2852728 -1 # ID=1_2196|Type=CDS|transl_table=11]
TIGR00467	lysS_arch: lysine--tRNA ligase	Protein synthesis	No	No	[S. rapamycinicus SRMK07 (9,558,963 bp)|-|-|loc|4319207 4320956 -1 # ID=1_3485|Type=CDS|transl_table=11]
TIGR00468	pheS: phenylalanine--tRNA ligase, alpha subunit	Protein synthesis	No	No	[S. rapamycinicus SRMK07 (9,558,963 bp)|-|-|loc|1636523 1637654 -1 # ID=1_1184|Type=CDS|transl_table=11]
TIGR02082	metH: methionine synthase	Amino acid biosynthesis	No	No	[S. rapamycinicus SRMK07 (9,558,963 bp)|-|-|loc|8084893 8088397 1 # ID=1_6687|Type=CDS|transl_table=11]
TIGR00020	prfB: peptide chain release factor 2	Protein synthesis	No	No	[S. rapamycinicus SRMK07 (9,558,963 bp)|-|-|loc|6024054 6025167 1 # ID=1_4961|Type=CDS|transl_table=11]
TIGR00029	S20: ribosomal protein bS20	Protein synthesis	No	No	[S. rapamycinicus SRMK07 (9,558,963 bp)|-|-|loc|6705608 6705875 -1 # ID=1_5452|Type=CDS|transl_table=11]
TIGR01828	pyru_phos_dikin: pyruvate, phosphate dikinase	Energy metabolism	No	No	[S. rapamycinicus SRMK07 (9,558,963 bp)|-|-|loc|6803763 6806481 1 # ID=1_5542|Type=CDS|transl_table=11]
TIGR03263	guanyl_kin: guanylate kinase	Purines, pyrimidines, nucleosides, and nucleotides	No	No	[S. rapamycinicus SRMK07 (9,558,963 bp)|-|-|loc|1470928 1471495 -1 # ID=1_1026|Type=CDS|transl_table=11]
TIGR00186	rRNA_methyl_3: RNA methyltransferase, TrmH family, group 3	Protein synthesis	No	Yes	[S. rapamycinicus SRMK07 (9,558,963 bp)|-|-|loc|5424422 5425373 1 # ID=1_4498|Type=CDS|transl_table=11]
TIGR00187	ribE: riboflavin synthase, alpha subunit	Biosynthesis of cofactors, prosthetic groups, and carriers	No	Yes	[S. rapamycinicus SRMK07 (9,558,963 bp)|-|-|loc|1431107 1431740 -1 # ID=1_994|Type=CDS|transl_table=11]
TIGR03144	cytochr_II_ccsB: cytochrome c-type biogenesis protein CcsB	Protein fate	No	No	[S. rapamycinicus SRMK07 (9,558,963 bp)|-|-|loc|4295322 4296417 -1 # ID=1_3459|Type=CDS|transl_table=11]
TIGR00180	parB_part: ParB/RepB/Spo0J family partition protein	Unclassified	No	No	[S. rapamycinicus SRMK07 (9,558,963 bp)|-|-|loc|4917142 4918288 1 # ID=1_4026|Type=CDS|transl_table=11]
TIGR01216	ATP_synt_epsi: ATP synthase F1, epsilon subunit	Energy metabolism	No	No	[S. rapamycinicus SRMK07 (9,558,963 bp)|-|-|loc|3097137 3097515 -1 # ID=1_2403|Type=CDS|transl_table=11]
TIGR01798	cit_synth_I: citrate (Si)-synthase	Energy metabolism	No	No	[S. rapamycinicus SRMK07 (9,558,963 bp)|-|-|loc|6348772 6350062 1 # ID=1_5275|Type=CDS|transl_table=11]
TIGR01795	CM_mono_cladeE: chorismate mutase	Amino acid biosynthesis	No	No	[S. rapamycinicus SRMK07 (9,558,963 bp)|-|-|loc|7586814 7587204 1 # ID=1_6255|Type=CDS|transl_table=11]
TIGR00239	2oxo_dh_E1: oxoglutarate dehydrogenase (succinyl-transferring), E1 component	Energy metabolism	Yes	Yes	[S. rapamycinicus SRMK07 (9,558,963 bp)|-|-|loc|3024240 3027054 1 # ID=1_2336|Type=CDS|transl_table=11; S. rapamycinicus SRMK07 (9,558,963 bp)|-|-|loc|3173386 3177220 1 # ID=1_2471|Type=CDS|transl_table=11]
TIGR00234	tyrS: tyrosine--tRNA ligase	Protein synthesis	Yes	No	[S. rapamycinicus SRMK07 (9,558,963 bp)|-|-|loc|7151691 7152960 1 # ID=1_5858|Type=CDS|transl_table=11; S. rapamycinicus SRMK07 (9,558,963 bp)|-|-|loc|7781476 7782892 -1 # ID=1_6431|Type=CDS|transl_table=11]
TIGR02227	sigpep_I_bact: signal peptidase I	Protein fate	Yes	No	[S. rapamycinicus SRMK07 (9,558,963 bp)|-|-|loc|2793820 2794591 -1 # ID=1_2141|Type=CDS|transl_table=11; S. rapamycinicus SRMK07 (9,558,963 bp)|-|-|loc|2794687 2795485 -1 # ID=1_2142|Type=CDS|transl_table=11; S. rapamycinicus SRMK07 (9,558,963 bp)|-|-|loc|2795567 2796761 -1 # ID=1_2143|Type=CDS|transl_table=11; S. rapamycinicus SRMK07 (9,558,963 bp)|-|-|loc|2796753 2797602 -1 # ID=1_2144|Type=CDS…
TIGR00237	xseA: exodeoxyribonuclease VII, large subunit	DNA metabolism	No	No	[S. rapamycinicus SRMK07 (9,558,963 bp)|-|-|loc|3469048 3470293 1 # ID=1_2736|Type=CDS|transl_table=11]
TIGR00233	trpS: tryptophan--tRNA ligase	Protein synthesis	Yes	No	[S. rapamycinicus SRMK07 (9,558,963 bp)|-|-|loc|4357218 4358238 1 # ID=1_3514|Type=CDS|transl_table=11; S. rapamycinicus SRMK07 (9,558,963 bp)|-|-|loc|5710365 5711379 1 # ID=1_4705|Type=CDS|transl_table=11]
TIGR00337	PyrG: CTP synthase	Purines, pyrimidines, nucleosides, and nucleotides	No	No	[S. rapamycinicus SRMK07 (9,558,963 bp)|-|-|loc|7845800 7847477 1 # ID=1_6485|Type=CDS|transl_table=11]
TIGR01049	rpsJ_bact: ribosomal protein uS10	Protein synthesis	No	No	[S. rapamycinicus SRMK07 (9,558,963 bp)|-|-|loc|4073634 4073943 -1 # ID=1_3302|Type=CDS|transl_table=11]
TIGR01044	rplV_bact: ribosomal protein uL22	Protein synthesis	No	No	[S. rapamycinicus SRMK07 (9,558,963 bp)|-|-|loc|4070422 4070770 -1 # ID=1_3296|Type=CDS|transl_table=11]
TIGR01959	nuoF_fam: NADH oxidoreductase (quinone), F subunit	Energy metabolism	No	No	[S. rapamycinicus SRMK07 (9,558,963 bp)|-|-|loc|4255263 4256646 -1 # ID=1_3416|Type=CDS|transl_table=11]
TIGR00962	atpA: ATP synthase F1, alpha subunit	Energy metabolism	No	No	[S. rapamycinicus SRMK07 (9,558,963 bp)|-|-|loc|3099993 3101565 -1 # ID=1_2406|Type=CDS|transl_table=11]
TIGR00963	secA: preprotein translocase, SecA subunit	Protein fate	No	No	[S. rapamycinicus SRMK07 (9,558,963 bp)|-|-|loc|5974618 5977462 1 # ID=1_4930|Type=CDS|transl_table=11]
TIGR00964	secE_bact: preprotein translocase, SecE subunit	Protein fate	No	Yes	[S. rapamycinicus SRMK07 (9,558,963 bp)|-|-|loc|4176591 4176882 -1 # ID=1_3341|Type=CDS|transl_table=11]
TIGR00967	3a0501s007: preprotein translocase, SecY subunit	Protein fate	No	No	[S. rapamycinicus SRMK07 (9,558,963 bp)|-|-|loc|4062689 4064003 -1 # ID=1_3281|Type=CDS|transl_table=11]
TIGR01280	xseB: exodeoxyribonuclease VII, small subunit	DNA metabolism	No	No	[S. rapamycinicus SRMK07 (9,558,963 bp)|-|-|loc|3470303 3470618 1 # ID=1_2737|Type=CDS|transl_table=11]
TIGR00685	T6PP: trehalose-phosphatase	Cellular processes	No	Yes	[S. rapamycinicus SRMK07 (9,558,963 bp)|-|-|loc|5523632 5524496 1 # ID=1_4557|Type=CDS|transl_table=11]
TIGR03921	T7SS_mycosin: type VII secretion-associated serine protease mycosin	Protein fate	No	No	[S. rapamycinicus SRMK07 (9,558,963 bp)|-|-|loc|1645744 1646965 -1 # ID=1_1194|Type=CDS|transl_table=11; S. rapamycinicus SRMK07 (9,558,963 bp)|-|-|loc|2700077 2701343 -1 # ID=1_2066|Type=CDS|transl_table=11; S. rapamycinicus SRMK07 (9,558,963 bp)|-|-|loc|2704383 2705646 -1 # ID=1_2071|Type=CDS|transl_table=11]
TIGR03920	T7SS_EccD: type VII secretion integral membrane protein EccD	Protein fate	No	No	[S. rapamycinicus SRMK07 (9,558,963 bp)|-|-|loc|2691800 2693291 -1 # ID=1_2060|Type=CDS|transl_table=11]
TIGR03160	cobT_DBIPRT: nicotinate-nucleotide--dimethylbenzimidazole phosphoribosyltransferase	Biosynthesis of cofactors, prosthetic groups, and carriers	Yes	No	[S. rapamycinicus SRMK07 (9,558,963 bp)|-|-|loc|1559843 1564121 -1 # ID=1_1112|Type=CDS|transl_table=11; S. rapamycinicus SRMK07 (9,558,963 bp)|-|-|loc|7410871 7411921 -1 # ID=1_6096|Type=CDS|transl_table=11]
SHMT	PF00464.15: Serine hydroxymethyltransferase	Unclassified	Yes	No	[S. rapamycinicus SRMK07 (9,558,963 bp)|-|-|loc|2947385 2948666 1 # ID=1_2270|Type=CDS|transl_table=11; S. rapamycinicus SRMK07 (9,558,963 bp)|-|-|loc|3106703 3107993 -1 # ID=1_2413|Type=CDS|transl_table=11; S. rapamycinicus SRMK07 (9,558,963 bp)|-|-|loc|5708124 5709396 1 # ID=1_4703|Type=CDS|transl_table=11]
TIGR01764	excise: DNA binding domain, excisionase family	Unknown function	No	No	[S. rapamycinicus SRMK07 (9,558,963 bp)|-|-|loc|4346697 4346907 -1 # ID=1_3509|Type=CDS|transl_table=11; S. rapamycinicus SRMK07 (9,558,963 bp)|-|-|loc|4561318 4562782 -1 # ID=1_3706|Type=CDS|transl_table=11; S. rapamycinicus SRMK07 (9,558,963 bp)|-|-|loc|4586559 4586766 -1 # ID=1_3730|Type=CDS|transl_table=11; S. rapamycinicus SRMK07 (9,558,963 bp)|-|-|loc|4687887 4688106 -1 # ID=1_3817|Type=CDS…
TIGR02133	RPI_actino: ribose 5-phosphate isomerase	Unclassified	Yes	No	[S. rapamycinicus SRMK07 (9,558,963 bp)|-|-|loc|6633031 6633520 1 # ID=1_5394|Type=CDS|transl_table=11; S. rapamycinicus SRMK07 (9,558,963 bp)|-|-|loc|9025886 9026351 1 # ID=1_7315|Type=CDS|transl_table=11]
TIGR03594	GTPase_EngA: ribosome-associated GTPase EngA	Protein synthesis	No	No	[S. rapamycinicus SRMK07 (9,558,963 bp)|-|-|loc|7860548 7862012 1 # ID=1_6498|Type=CDS|transl_table=11]
TIGR00525	folB: dihydroneopterin aldolase	Biosynthesis of cofactors, prosthetic groups, and carriers	No	No	[S. rapamycinicus SRMK07 (9,558,963 bp)|-|-|loc|5332041 5332401 -1 # ID=1_4412|Type=CDS|transl_table=11]
TIGR00527	gcvH: glycine cleavage system H protein	Energy metabolism	No	No	[S. rapamycinicus SRMK07 (9,558,963 bp)|-|-|loc|2946978 2947359 1 # ID=1_2269|Type=CDS|transl_table=11]
TIGR00528	gcvT: glycine cleavage system T protein	Energy metabolism	No	No	[S. rapamycinicus SRMK07 (9,558,963 bp)|-|-|loc|2945670 2946798 1 # ID=1_2268|Type=CDS|transl_table=11]
TIGR00243	Dxr: 1-deoxy-D-xylulose 5-phosphate reductoisomerase	Biosynthesis of cofactors, prosthetic groups, and carriers	No	No	[S. rapamycinicus SRMK07 (9,558,963 bp)|-|-|loc|2730092 2731355 -1 # ID=1_2091|Type=CDS|transl_table=11]
TIGR01039	atpD: ATP synthase F1, beta subunit	Energy metabolism	No	No	[S. rapamycinicus SRMK07 (9,558,963 bp)|-|-|loc|3097626 3099045 -1 # ID=1_2404|Type=CDS|transl_table=11]
TIGR01131	ATP_synt_6_or_A: ATP synthase F0, A subunit	Energy metabolism	No	No	[S. rapamycinicus SRMK07 (9,558,963 bp)|-|-|loc|3103389 3104199 -1 # ID=1_2410|Type=CDS|transl_table=11]
TIGR01134	purF: amidophosphoribosyltransferase	Purines, pyrimidines, nucleosides, and nucleotides	No	No	[S. rapamycinicus SRMK07 (9,558,963 bp)|-|-|loc|4591327 4592887 -1 # ID=1_3735|Type=CDS|transl_table=11]
TIGR01135	glmS: glutamine-fructose-6-phosphate transaminase (isomerizing)	Central intermediary metabolism	Yes	No	[S. rapamycinicus SRMK07 (9,558,963 bp)|-|-|loc|4040365 4042213 -1 # ID=1_3256|Type=CDS|transl_table=11; S. rapamycinicus SRMK07 (9,558,963 bp)|-|-|loc|6269962 6271795 -1 # ID=1_5205|Type=CDS|transl_table=11]
TIGR03817	DECH_helic: helicase/secretion neighborhood putative DEAH-box helicase	Unclassified	No	No	[S. rapamycinicus SRMK07 (9,558,963 bp)|-|-|loc|5214477 5216853 -1 # ID=1_4295|Type=CDS|transl_table=11]
TIGR01031	rpmF_bact: ribosomal protein bL32	Protein synthesis	No	No	[S. rapamycinicus SRMK07 (9,558,963 bp)|-|-|loc|2830315 2830489 -1 # ID=1_2173|Type=CDS|transl_table=11]
TIGR01030	rpmH_bact: ribosomal protein bL34	Protein synthesis	No	No	[S. rapamycinicus SRMK07 (9,558,963 bp)|-|-|loc|4912475 4912613 1 # ID=1_4020|Type=CDS|transl_table=11]
TIGR01032	rplT_bact: ribosomal protein bL20	Protein synthesis	No	No	[S. rapamycinicus SRMK07 (9,558,963 bp)|-|-|loc|1640508 1640892 -1 # ID=1_1187|Type=CDS|transl_table=11]
TIGR01035	hemA: glutamyl-tRNA reductase	Biosynthesis of cofactors, prosthetic groups, and carriers	No	No	[S. rapamycinicus SRMK07 (9,558,963 bp)|-|-|loc|4337345 4338833 -1 # ID=1_3500|Type=CDS|transl_table=11]
TIGR01034	metK: methionine adenosyltransferase	Central intermediary metabolism	No	No	[S. rapamycinicus SRMK07 (9,558,963 bp)|-|-|loc|1467774 1468983 -1 # ID=1_1023|Type=CDS|transl_table=11]
GrpE	PF01025.15: GrpE	Unclassified	Yes	No	[S. rapamycinicus SRMK07 (9,558,963 bp)|-|-|loc|4656978 4657629 -1 # ID=1_3791|Type=CDS|transl_table=11; S. rapamycinicus SRMK07 (9,558,963 bp)|-|-|loc|7250644 7251256 -1 # ID=1_5961|Type=CDS|transl_table=11]
Cpn10	PF00166.17: Chaperonin 10 Kd subunit	Unclassified	Yes	No	[S. rapamycinicus SRMK07 (9,558,963 bp)|-|-|loc|4004179 4004488 -1 # ID=1_3217|Type=CDS|transl_table=11; S. rapamycinicus SRMK07 (9,558,963 bp)|-|-|loc|6121283 6121625 1 # ID=1_5055|Type=CDS|transl_table=11]
TIGR00380	cobD: cobalamin biosynthesis protein CobD	Biosynthesis of cofactors, prosthetic groups, and carriers	No	No	[S. rapamycinicus SRMK07 (9,558,963 bp)|-|-|loc|7745727 7746711 -1 # ID=1_6398|Type=CDS|transl_table=11]
TIGR00422	valS: valine--tRNA ligase	Protein synthesis	No	No	[S. rapamycinicus SRMK07 (9,558,963 bp)|-|-|loc|6650686 6653320 1 # ID=1_5409|Type=CDS|transl_table=11]
TIGR03156	GTP_HflX: GTP-binding protein HflX	Unknown function	No	No	[S. rapamycinicus SRMK07 (9,558,963 bp)|-|-|loc|2597743 2599246 -1 # ID=1_1992|Type=CDS|transl_table=11]
Ribosomal_S14	PF00253.17: Ribosomal protein S14p/S29e	Unclassified	No	No	[S. rapamycinicus SRMK07 (9,558,963 bp)|-|-|loc|4067106 4067292 -1 # ID=1_3288|Type=CDS|transl_table=11]
TIGR00069	hisD: histidinol dehydrogenase	Amino acid biosynthesis	No	No	[S. rapamycinicus SRMK07 (9,558,963 bp)|-|-|loc|7547343 7548669 1 # ID=1_6217|Type=CDS|transl_table=11]
TIGR00382	clpX: ATP-dependent Clp protease, ATP-binding subunit ClpX	Protein fate	No	No	[S. rapamycinicus SRMK07 (9,558,963 bp)|-|-|loc|6646289 6647576 1 # ID=1_5405|Type=CDS|transl_table=11]
TIGR00065	ftsZ: cell division protein FtsZ	Cellular processes	No	No	[S. rapamycinicus SRMK07 (9,558,963 bp)|-|-|loc|7507664 7508906 1 # ID=1_6183|Type=CDS|transl_table=11]
TIGR00061	L21: ribosomal protein bL21	Protein synthesis	No	No	[S. rapamycinicus SRMK07 (9,558,963 bp)|-|-|loc|6673294 6673615 1 # ID=1_5423|Type=CDS|transl_table=11]
TIGR00060	L18_bact: ribosomal protein uL18	Protein synthesis	No	No	[S. rapamycinicus SRMK07 (9,558,963 bp)|-|-|loc|4065498 4065882 -1 # ID=1_3285|Type=CDS|transl_table=11]
TIGR00062	L27: ribosomal protein bL27	Protein synthesis	No	No	[S. rapamycinicus SRMK07 (9,558,963 bp)|-|-|loc|6673629 6673887 1 # ID=1_5424|Type=CDS|transl_table=11]
TIGR01391	dnaG: DNA primase	DNA metabolism	No	No	[S. rapamycinicus SRMK07 (9,558,963 bp)|-|-|loc|6863232 6865176 1 # ID=1_5590|Type=CDS|transl_table=11]
TIGR01393	lepA: elongation factor 4	Unknown function	No	No	[S. rapamycinicus SRMK07 (9,558,963 bp)|-|-|loc|6706140 6708018 1 # ID=1_5453|Type=CDS|transl_table=11]
TIGR00630	uvra: excinuclease ABC subunit A	DNA metabolism	No	No	[S. rapamycinicus SRMK07 (9,558,963 bp)|-|-|loc|7645426 7648444 1 # ID=1_6308|Type=CDS|transl_table=11]
TIGR00631	uvrb: excinuclease ABC subunit B	DNA metabolism	No	No	[S. rapamycinicus SRMK07 (9,558,963 bp)|-|-|loc|7636011 7638156 1 # ID=1_6301|Type=CDS|transl_table=11]
TIGR00635	ruvB: Holliday junction DNA helicase RuvB	DNA metabolism	No	No	[S. rapamycinicus SRMK07 (9,558,963 bp)|-|-|loc|1516087 1517176 -1 # ID=1_1068|Type=CDS|transl_table=11]
TIGR00731	bL25_bact_ctc: ribosomal protein bL25, Ctc-form	Protein synthesis	No	No	[S. rapamycinicus SRMK07 (9,558,963 bp)|-|-|loc|3675628 3676228 1 # ID=1_2924|Type=CDS|transl_table=11]
TIGR00730	TIGR00730: TIGR00730 family protein	Hypothetical proteins	No	No	[S. rapamycinicus SRMK07 (9,558,963 bp)|-|-|loc|2923611 2924139 -1 # ID=1_2249|Type=CDS|transl_table=11; S. rapamycinicus SRMK07 (9,558,963 bp)|-|-|loc|3351716 3352466 -1 # ID=1_2639|Type=CDS|transl_table=11]
TIGR01498	folK: 2-amino-4-hydroxy-6-hydroxymethyldihydropteridine diphosphokinase	Biosynthesis of cofactors, prosthetic groups, and carriers	No	No	[S. rapamycinicus SRMK07 (9,558,963 bp)|-|-|loc|5331451 5332045 -1 # ID=1_4411|Type=CDS|transl_table=11]
TIGR01496	DHPS: dihydropteroate synthase	Biosynthesis of cofactors, prosthetic groups, and carriers	No	No	[S. rapamycinicus SRMK07 (9,558,963 bp)|-|-|loc|3350832 3351693 1 # ID=1_2638|Type=CDS|transl_table=11; S. rapamycinicus SRMK07 (9,558,963 bp)|-|-|loc|5333087 5333966 -1 # ID=1_4414|Type=CDS|transl_table=11]
Ribosomal_L23	PF00276.16: Ribosomal protein L23	Unclassified	No	No	[S. rapamycinicus SRMK07 (9,558,963 bp)|-|-|loc|4071988 4072315 -1 # ID=1_3299|Type=CDS|transl_table=11]
TIGR01695	murJ_mviN: murein biosynthesis integral membrane protein MurJ	Cell envelope	No	No	[S. rapamycinicus SRMK07 (9,558,963 bp)|-|-|loc|4924311 4926693 -1 # ID=1_4033|Type=CDS|transl_table=11]
TIGR01915	npdG: NADPH-dependent F420 reductase	Energy metabolism	Yes	No	[S. rapamycinicus SRMK07 (9,558,963 bp)|-|-|loc|7298558 7299332 1 # ID=1_6004|Type=CDS|transl_table=11; S. rapamycinicus SRMK07 (9,558,963 bp)|-|-|loc|8024592 8025300 1 # ID=1_6631|Type=CDS|transl_table=11]
TIGR03356	BGL: beta-galactosidase	Unclassified	No	No	[S. rapamycinicus SRMK07 (9,558,963 bp)|-|-|loc|369956 371321 -1 # ID=1_229|Type=CDS|transl_table=11; S. rapamycinicus SRMK07 (9,558,963 bp)|-|-|loc|6239426 6240833 -1 # ID=1_5171|Type=CDS|transl_table=11]
TIGR01082	murC: UDP-N-acetylmuramate--L-alanine ligase	Cell envelope	No	No	[S. rapamycinicus SRMK07 (9,558,963 bp)|-|-|loc|2388753 2390175 -1 # ID=1_1821|Type=CDS|transl_table=11]
TIGR01083	nth: endonuclease III	DNA metabolism	No	No	[S. rapamycinicus SRMK07 (9,558,963 bp)|-|-|loc|5194643 5195513 1 # ID=1_4277|Type=CDS|transl_table=11]
TIGR01087	murD: UDP-N-acetylmuramoylalanine--D-glutamate ligase	Cell envelope	No	No	[S. rapamycinicus SRMK07 (9,558,963 bp)|-|-|loc|7502517 7503969 1 # ID=1_6179|Type=CDS|transl_table=11]
TIGR00922	nusG: transcription termination/antitermination factor NusG	Transcription	No	Yes	[S. rapamycinicus SRMK07 (9,558,963 bp)|-|-|loc|4175664 4176507 -1 # ID=1_3340|Type=CDS|transl_table=11]
TIGR00110	ilvD: dihydroxy-acid dehydratase	Amino acid biosynthesis	No	No	[S. rapamycinicus SRMK07 (9,558,963 bp)|-|-|loc|4366861 4368712 -1 # ID=1_3520|Type=CDS|transl_table=11]
TIGR00732	dprA: DNA protecting protein DprA	Cellular processes	No	No	[S. rapamycinicus SRMK07 (9,558,963 bp)|-|-|loc|2789404 2790814 -1 # ID=1_2136|Type=CDS|transl_table=11]
TIGR00560	pgsA: CDP-diacylglycerol--glycerol-3-phosphate 3-phosphatidyltransferase	Fatty acid and phospholipid metabolism	No	No	[S. rapamycinicus SRMK07 (9,558,963 bp)|-|-|loc|2635541 2636177 -1 # ID=1_2029|Type=CDS|transl_table=11]
TIGR02170	thyX: thymidylate synthase, flavin-dependent	Purines, pyrimidines, nucleosides, and nucleotides	No	No	[S. rapamycinicus SRMK07 (9,558,963 bp)|-|-|loc|2660761 2661502 -1 # ID=1_2039|Type=CDS|transl_table=11]
TIGR02273	16S_RimM: 16S rRNA processing protein RimM	Transcription	No	No	[S. rapamycinicus SRMK07 (9,558,963 bp)|-|-|loc|2799031 2799700 -1 # ID=1_2147|Type=CDS|transl_table=11]
TIGR02274	dCTP_deam: deoxycytidine triphosphate deaminase	Purines, pyrimidines, nucleosides, and nucleotides	No	No	[S. rapamycinicus SRMK07 (9,558,963 bp)|-|-|loc|4679902 4680478 -1 # ID=1_3809|Type=CDS|transl_table=11]
TIGR00362	DnaA: chromosomal replication initiator protein DnaA	DNA metabolism	No	No	[S. rapamycinicus SRMK07 (9,558,963 bp)|-|-|loc|4910163 4912038 -1 # ID=1_4019|Type=CDS|transl_table=11]
TIGR00209	galT_1: galactose-1-phosphate uridylyltransferase	Energy metabolism	No	No	[S. rapamycinicus SRMK07 (9,558,963 bp)|-|-|loc|3690581 3691625 -1 # ID=1_2940|Type=CDS|transl_table=11]
TIGR01171	rplB_bact: ribosomal protein uL2	Protein synthesis	No	No	[S. rapamycinicus SRMK07 (9,558,963 bp)|-|-|loc|4071104 4071941 -1 # ID=1_3298|Type=CDS|transl_table=11]
TIGR00959	ffh: signal recognition particle protein	Protein fate	No	No	[S. rapamycinicus SRMK07 (9,558,963 bp)|-|-|loc|2804216 2805764 -1 # ID=1_2153|Type=CDS|transl_table=11]
TIGR01379	thiL: thiamine-phosphate kinase	Biosynthesis of cofactors, prosthetic groups, and carriers	No	No	[S. rapamycinicus SRMK07 (9,558,963 bp)|-|-|loc|2839212 2840181 -1 # ID=1_2182|Type=CDS|transl_table=11]
TIGR01071	rplO_bact: ribosomal protein uL15	Protein synthesis	No	No	[S. rapamycinicus SRMK07 (9,558,963 bp)|-|-|loc|4064207 4064663 -1 # ID=1_3282|Type=CDS|transl_table=11]
TIGR01073	pcrA: ATP-dependent DNA helicase PcrA	DNA metabolism	No	No	[S. rapamycinicus SRMK07 (9,558,963 bp)|-|-|loc|5659369 5661844 1 # ID=1_4666|Type=CDS|transl_table=11]
TIGR01072	murA: UDP-N-acetylglucosamine 1-carboxyvinyltransferase	Cell envelope	No	Yes	[S. rapamycinicus SRMK07 (9,558,963 bp)|-|-|loc|6060450 6061794 -1 # ID=1_4999|Type=CDS|transl_table=11]
TIGR00952	S15_bact: ribosomal protein uS15	Protein synthesis	No	No	[S. rapamycinicus SRMK07 (9,558,963 bp)|-|-|loc|2667965 2668253 -1 # ID=1_2046|Type=CDS|transl_table=11]
TIGR01079	rplX_bact: ribosomal protein uL24	Protein synthesis	No	No	[S. rapamycinicus SRMK07 (9,558,963 bp)|-|-|loc|4067855 4068179 -1 # ID=1_3290|Type=CDS|transl_table=11]
TIGR03089	TIGR03089: TIGR03089 family protein	Unclassified	No	No	[S. rapamycinicus SRMK07 (9,558,963 bp)|-|-|loc|5907567 5908320 -1 # ID=1_4878|Type=CDS|transl_table=11]
TIGR03725	T6A_YeaZ: tRNA threonylcarbamoyl adenosine modification protein YeaZ	Protein synthesis	No	No	[S. rapamycinicus SRMK07 (9,558,963 bp)|-|-|loc|4025175 4025844 -1 # ID=1_3239|Type=CDS|transl_table=11]
TIGR01736	FGAM_synth_II: phosphoribosylformylglycinamidine synthase II	Purines, pyrimidines, nucleosides, and nucleotides	No	No	[S. rapamycinicus SRMK07 (9,558,963 bp)|-|-|loc|4594452 4596702 -1 # ID=1_3738|Type=CDS|transl_table=11]
Ribosomal_S8	PF00410.15: Ribosomal protein S8	Unclassified	No	No	[S. rapamycinicus SRMK07 (9,558,963 bp)|-|-|loc|4066445 4066844 -1 # ID=1_3287|Type=CDS|transl_table=11]
Ribosomal_S9	PF00380.15: Ribosomal protein S9/S16	Unclassified	No	No	[S. rapamycinicus SRMK07 (9,558,963 bp)|-|-|loc|4045967 4046471 -1 # ID=1_3260|Type=CDS|transl_table=11]
TIGR00105	L31: ribosomal protein bL31	Protein synthesis	No	No	[S. rapamycinicus SRMK07 (9,558,963 bp)|-|-|loc|3111875 3112100 -1 # ID=1_2418|Type=CDS|transl_table=11]
TIGR00103	DNA_YbaB_EbfC: DNA-binding protein, YbaB/EbfC family	Unknown function	No	No	[S. rapamycinicus SRMK07 (9,558,963 bp)|-|-|loc|5164078 5164414 1 # ID=1_4246|Type=CDS|transl_table=11]
TIGR00674	dapA: 4-hydroxy-tetrahydrodipicolinate synthase	Amino acid biosynthesis	Yes	No	[S. rapamycinicus SRMK07 (9,558,963 bp)|-|-|loc|2659654 2660554 -1 # ID=1_2038|Type=CDS|transl_table=11; S. rapamycinicus SRMK07 (9,558,963 bp)|-|-|loc|8450800 8451715 -1 # ID=1_6950|Type=CDS|transl_table=11]
TIGR01513	NAPRTase_put: nicotinate phosphoribosyltransferase	Biosynthesis of cofactors, prosthetic groups, and carriers	Yes	No	[S. rapamycinicus SRMK07 (9,558,963 bp)|-|-|loc|677116 678475 1 # ID=1_465|Type=CDS|transl_table=11; S. rapamycinicus SRMK07 (9,558,963 bp)|-|-|loc|6107924 6109259 -1 # ID=1_5039|Type=CDS|transl_table=11]
TIGR00472	pheT_bact: phenylalanine--tRNA ligase, beta subunit	Protein synthesis	No	No	[S. rapamycinicus SRMK07 (9,558,963 bp)|-|-|loc|1633998 1636524 -1 # ID=1_1183|Type=CDS|transl_table=11]
TIGR00473	pssA: CDP-diacylglycerol-serine O-phosphatidyltransferase	Fatty acid and phospholipid metabolism	No	No	[S. rapamycinicus SRMK07 (9,558,963 bp)|-|-|loc|2175154 2176021 1 # ID=1_1649|Type=CDS|transl_table=11]
TIGR01455	glmM: phosphoglucosamine mutase	Central intermediary metabolism	No	No	[S. rapamycinicus SRMK07 (9,558,963 bp)|-|-|loc|4044468 4045827 -1 # ID=1_3259|Type=CDS|transl_table=11]
TIGR03426	shape_MreD: rod shape-determining protein MreD	Cell envelope	No	No	[S. rapamycinicus SRMK07 (9,558,963 bp)|-|-|loc|6659835 6660546 1 # ID=1_5416|Type=CDS|transl_table=11]
TIGR03423	pbp2_mrdA: penicillin-binding protein 2	Cell envelope	No	No	[S. rapamycinicus SRMK07 (9,558,963 bp)|-|-|loc|6660625 6662770 1 # ID=1_5417|Type=CDS|transl_table=11]
TIGR01953	NusA: transcription termination factor NusA	Transcription	No	No	[S. rapamycinicus SRMK07 (9,558,963 bp)|-|-|loc|2720015 2721008 -1 # ID=1_2081|Type=CDS|transl_table=11]
TIGR01951	nusB: transcription antitermination factor NusB	Transcription	No	No	[S. rapamycinicus SRMK07 (9,558,963 bp)|-|-|loc|1483187 1483640 -1 # ID=1_1037|Type=CDS|transl_table=11]
TIGR00033	aroC: chorismate synthase	Amino acid biosynthesis	No	No	[S. rapamycinicus SRMK07 (9,558,963 bp)|-|-|loc|1488339 1489593 -1 # ID=1_1043|Type=CDS|transl_table=11]
TIGR00036	dapB: 4-hydroxy-tetrahydrodipicolinate reductase	Amino acid biosynthesis	No	No	[S. rapamycinicus SRMK07 (9,558,963 bp)|-|-|loc|2663092 2663845 -1 # ID=1_2043|Type=CDS|transl_table=11]
TIGR00038	efp: translation elongation factor P	Protein synthesis	No	No	[S. rapamycinicus SRMK07 (9,558,963 bp)|-|-|loc|1483642 1484209 -1 # ID=1_1038|Type=CDS|transl_table=11]
TIGR02506	NrdE_NrdA: ribonucleoside-diphosphate reductase, alpha subunit	Purines, pyrimidines, nucleosides, and nucleotides	No	No	[S. rapamycinicus SRMK07 (9,558,963 bp)|-|-|loc|3253029 3255453 1 # ID=1_2552|Type=CDS|transl_table=11]
TIGR01819	F420_cofD: 2-phospho-L-lactate transferase	Biosynthesis of cofactors, prosthetic groups, and carriers	No	No	[S. rapamycinicus SRMK07 (9,558,963 bp)|-|-|loc|5914587 5915550 -1 # ID=1_4883|Type=CDS|transl_table=11]
TIGR02350	prok_dnaK: chaperone protein DnaK	Protein fate	Yes	No	[S. rapamycinicus SRMK07 (9,558,963 bp)|-|-|loc|333031 334930 -1 # ID=1_196|Type=CDS|transl_table=11; S. rapamycinicus SRMK07 (9,558,963 bp)|-|-|loc|4657625 4659494 -1 # ID=1_3792|Type=CDS|transl_table=11; S. rapamycinicus SRMK07 (9,558,963 bp)|-|-|loc|7251310 7253230 -1 # ID=1_5962|Type=CDS|transl_table=11]
TIGR02891	CtaD_CoxA: cytochrome c oxidase, subunit I	Energy metabolism	Yes	No	[S. rapamycinicus SRMK07 (9,558,963 bp)|-|-|loc|400431 402096 -1 # ID=1_254|Type=CDS|transl_table=11; S. rapamycinicus SRMK07 (9,558,963 bp)|-|-|loc|6552461 6554237 1 # ID=1_5335|Type=CDS|transl_table=11; S. rapamycinicus SRMK07 (9,558,963 bp)|-|-|loc|7427253 7428993 1 # ID=1_6112|Type=CDS|transl_table=11; S. rapamycinicus SRMK07 (9,558,963 bp)|-|-|loc|7866920 7868630 -1 # ID=1_6504|Type=CDS|tran…
Ribosomal_L10	PF00466.16: Ribosomal protein L10	Unclassified	No	Yes	[S. rapamycinicus SRMK07 (9,558,963 bp)|-|-|loc|4172356 4172920 -1 # ID=1_3336|Type=CDS|transl_table=11]
TIGR02952	Sig70_famx2: RNA polymerase sigma-70 factor, TIGR02952 family	Unclassified	No	No	[S. rapamycinicus SRMK07 (9,558,963 bp)|-|-|loc|4341833 4342640 1 # ID=1_3504|Type=CDS|transl_table=11]
TIGR03691	20S_bact_alpha: proteasome, alpha subunit	Protein fate	No	No	[S. rapamycinicus SRMK07 (9,558,963 bp)|-|-|loc|8103164 8103932 1 # ID=1_6701|Type=CDS|transl_table=11]
TIGR03690	20S_bact_beta: proteasome, beta subunit	Protein fate	No	No	[S. rapamycinicus SRMK07 (9,558,963 bp)|-|-|loc|8102264 8103110 1 # ID=1_6700|Type=CDS|transl_table=11]
TIGR03699	menaquin_MqnC: dehypoxanthine futalosine cyclase	Biosynthesis of cofactors, prosthetic groups, and carriers	No	No	[S. rapamycinicus SRMK07 (9,558,963 bp)|-|-|loc|4266396 4267596 -1 # ID=1_3428|Type=CDS|transl_table=11]
TIGR03451	mycoS_dep_FDH: S-(hydroxymethyl)mycothiol dehydrogenase	Cellular processes	Yes	Yes	[S. rapamycinicus SRMK07 (9,558,963 bp)|-|-|loc|5506262 5507348 -1 # ID=1_4542|Type=CDS|transl_table=11; S. rapamycinicus SRMK07 (9,558,963 bp)|-|-|loc|9453451 9454537 -1 # ID=1_7692|Type=CDS|transl_table=11]
TIGR03450	mycothiol_INO1: inositol 1-phosphate synthase	Unclassified	No	No	[S. rapamycinicus SRMK07 (9,558,963 bp)|-|-|loc|4932198 4933281 -1 # ID=1_4037|Type=CDS|transl_table=11]
TIGR02234	trp_oprn_chp: membrane protein, TIGR02234 family	Unclassified	No	No	[S. rapamycinicus SRMK07 (9,558,963 bp)|-|-|loc|7564695 7565409 1 # ID=1_6236|Type=CDS|transl_table=11]
TIGR00088	trmD: tRNA (guanine(37)-N(1))-methyltransferase	Protein synthesis	No	No	[S. rapamycinicus SRMK07 (9,558,963 bp)|-|-|loc|2798168 2799035 -1 # ID=1_2146|Type=CDS|transl_table=11]
TIGR00086	smpB: SsrA-binding protein	Protein synthesis	No	No	[S. rapamycinicus SRMK07 (9,558,963 bp)|-|-|loc|6029684 6030164 1 # ID=1_4967|Type=CDS|transl_table=11]
TIGR00084	ruvA: Holliday junction DNA helicase RuvA	DNA metabolism	No	No	[S. rapamycinicus SRMK07 (9,558,963 bp)|-|-|loc|1517243 1517864 -1 # ID=1_1069|Type=CDS|transl_table=11]
TIGR00082	rbfA: ribosome-binding factor A	Transcription	No	No	[S. rapamycinicus SRMK07 (9,558,963 bp)|-|-|loc|2715409 2715880 -1 # ID=1_2078|Type=CDS|transl_table=11]
TIGR00081	purC: phosphoribosylaminoimidazolesuccinocarboxamide synthase	Purines, pyrimidines, nucleosides, and nucleotides	No	No	[S. rapamycinicus SRMK07 (9,558,963 bp)|-|-|loc|4599742 4600663 -1 # ID=1_3742|Type=CDS|transl_table=11]
TIGR00855	L12: ribosomal protein bL12	Protein synthesis	No	Yes	[S. rapamycinicus SRMK07 (9,558,963 bp)|-|-|loc|4171882 4172272 -1 # ID=1_3335|Type=CDS|transl_table=11]
TIGR00690	rpoZ: DNA-directed RNA polymerase, omega subunit	Transcription	No	No	[S. rapamycinicus SRMK07 (9,558,963 bp)|-|-|loc|1470609 1470882 -1 # ID=1_1025|Type=CDS|transl_table=11]
TIGR03936	sam_1_link_chp: radical SAM-linked protein	Unclassified	No	No	[S. rapamycinicus SRMK07 (9,558,963 bp)|-|-|loc|6667818 6668682 1 # ID=1_5421|Type=CDS|transl_table=11]
TIGR02673	FtsE: cell division ATP-binding protein FtsE	Cellular processes	No	No	[S. rapamycinicus SRMK07 (9,558,963 bp)|-|-|loc|6026688 6027465 1 # ID=1_4964|Type=CDS|transl_table=11]
TIGR00079	pept_deformyl: peptide deformylase	Protein fate	Yes	No	[S. rapamycinicus SRMK07 (9,558,963 bp)|-|-|loc|759252 759939 -1 # ID=1_540|Type=CDS|transl_table=11; S. rapamycinicus SRMK07 (9,558,963 bp)|-|-|loc|3256552 3257182 -1 # ID=1_2554|Type=CDS|transl_table=11; S. rapamycinicus SRMK07 (9,558,963 bp)|-|-|loc|4951169 4951808 -1 # ID=1_4054|Type=CDS|transl_table=11]
TIGR02127	pyrF_sub2: orotidine 5'-phosphate decarboxylase	Purines, pyrimidines, nucleosides, and nucleotides	No	No	[S. rapamycinicus SRMK07 (9,558,963 bp)|-|-|loc|1472070 1472931 -1 # ID=1_1028|Type=CDS|transl_table=11]
TIGR00250	RNAse_H_YqgF: putative transcription antitermination factor YqgF	Unknown function	No	No	[S. rapamycinicus SRMK07 (9,558,963 bp)|-|-|loc|1492465 1492930 -1 # ID=1_1046|Type=CDS|transl_table=11]
TIGR00256	TIGR00256: D-tyrosyl-tRNA(Tyr) deacylase	Protein synthesis	No	No	[S. rapamycinicus SRMK07 (9,558,963 bp)|-|-|loc|4420874 4421312 -1 # ID=1_3572|Type=CDS|transl_table=11]
TIGR00257	IMPACT_YIGZ: uncharacterized protein, YigZ family	Unknown function	No	No	[S. rapamycinicus SRMK07 (9,558,963 bp)|-|-|loc|822912 823539 -1 # ID=1_603|Type=CDS|transl_table=11]
TIGR01145	ATP_synt_delta: ATP synthase F1, delta subunit	Energy metabolism	No	No	[S. rapamycinicus SRMK07 (9,558,963 bp)|-|-|loc|3101655 3102471 -1 # ID=1_2407|Type=CDS|transl_table=11]
TIGR01144	ATP_synt_b: ATP synthase F0, B subunit	Energy metabolism	No	No	[S. rapamycinicus SRMK07 (9,558,963 bp)|-|-|loc|3102467 3103031 -1 # ID=1_2408|Type=CDS|transl_table=11]
TIGR03800	PLP_synth_Pdx2: pyridoxal 5'-phosphate synthase, glutaminase subunit Pdx2	Biosynthesis of cofactors, prosthetic groups, and carriers	No	No	[S. rapamycinicus SRMK07 (9,558,963 bp)|-|-|loc|1519529 1520150 -1 # ID=1_1072|Type=CDS|transl_table=11]
TIGR01029	rpsG_bact: ribosomal protein uS7	Protein synthesis	No	Yes	[S. rapamycinicus SRMK07 (9,558,963 bp)|-|-|loc|4086210 4086681 -1 # ID=1_3313|Type=CDS|transl_table=11]
TIGR01022	rpmJ_bact: ribosomal protein bL36	Protein synthesis	No	No	[S. rapamycinicus SRMK07 (9,558,963 bp)|-|-|loc|4060550 4060664 -1 # ID=1_3277|Type=CDS|transl_table=11]
TIGR01023	rpmG_bact: ribosomal protein bL33	Protein synthesis	No	No	[S. rapamycinicus SRMK07 (9,558,963 bp)|-|-|loc|4181987 4182152 -1 # ID=1_3347|Type=CDS|transl_table=11]
TIGR01021	rpsE_bact: ribosomal protein uS5	Protein synthesis	No	No	[S. rapamycinicus SRMK07 (9,558,963 bp)|-|-|loc|4064849 4065455 -1 # ID=1_3284|Type=CDS|transl_table=11]
TIGR01024	rplS_bact: ribosomal protein bL19	Protein synthesis	No	No	[S. rapamycinicus SRMK07 (9,558,963 bp)|-|-|loc|2797685 2798036 -1 # ID=1_2145|Type=CDS|transl_table=11]
TIGR01412	tat_substr_1: Tat-translocated enzyme	Unclassified	Yes	No	[S. rapamycinicus SRMK07 (9,558,963 bp)|-|-|loc|5007088 5008330 -1 # ID=1_4104|Type=CDS|transl_table=11; S. rapamycinicus SRMK07 (9,558,963 bp)|-|-|loc|6201126 6202347 1 # ID=1_5139|Type=CDS|transl_table=11; S. rapamycinicus SRMK07 (9,558,963 bp)|-|-|loc|7276837 7278097 -1 # ID=1_5983|Type=CDS|transl_table=11]
TIGR01417	PTS_I_fam: phosphoenolpyruvate-protein phosphotransferase	Unclassified	No	No	[S. rapamycinicus SRMK07 (9,558,963 bp)|-|-|loc|9481573 9483244 -1 # ID=1_7715|Type=CDS|transl_table=11]
TIGR00435	cysS: cysteine--tRNA ligase	Protein synthesis	No	Yes	[S. rapamycinicus SRMK07 (9,558,963 bp)|-|-|loc|5422870 5424268 1 # ID=1_4497|Type=CDS|transl_table=11]
TIGR00431	TruB: tRNA pseudouridine(55) synthase	Protein synthesis	No	No	[S. rapamycinicus SRMK07 (9,558,963 bp)|-|-|loc|2714489 2715413 -1 # ID=1_2077|Type=CDS|transl_table=11]
TIGR02191	RNaseIII: ribonuclease III	Transcription	No	No	[S. rapamycinicus SRMK07 (9,558,963 bp)|-|-|loc|2829462 2830296 -1 # ID=1_2172|Type=CDS|transl_table=11]
TIGR00078	nadC: nicotinate-nucleotide diphosphorylase (carboxylating)	Biosynthesis of cofactors, prosthetic groups, and carriers	No	No	[S. rapamycinicus SRMK07 (9,558,963 bp)|-|-|loc|5353953 5354985 1 # ID=1_4433|Type=CDS|transl_table=11]
TIGR00019	prfA: peptide chain release factor 1	Protein synthesis	No	No	[S. rapamycinicus SRMK07 (9,558,963 bp)|-|-|loc|3110675 3111746 -1 # ID=1_2417|Type=CDS|transl_table=11]
TIGR00077	lspA: signal peptidase II	Protein fate	No	No	[S. rapamycinicus SRMK07 (9,558,963 bp)|-|-|loc|7517621 7518209 1 # ID=1_6191|Type=CDS|transl_table=11]
TIGR00071	hisT_truA: tRNA pseudouridine(38-40) synthase	Protein synthesis	No	No	[S. rapamycinicus SRMK07 (9,558,963 bp)|-|-|loc|4056132 4056999 -1 # ID=1_3271|Type=CDS|transl_table=11]
TIGR00177	molyb_syn: molybdenum cofactor synthesis domain	Unclassified	No	No	[S. rapamycinicus SRMK07 (9,558,963 bp)|-|-|loc|3740185 3740746 -1 # ID=1_2983|Type=CDS|transl_table=11; S. rapamycinicus SRMK07 (9,558,963 bp)|-|-|loc|3741290 3742610 -1 # ID=1_2985|Type=CDS|transl_table=11]
TIGR02393	RpoD_Cterm: RNA polymerase sigma factor RpoD	Transcription	No	No	[S. rapamycinicus SRMK07 (9,558,963 bp)|-|-|loc|2566008 2567517 -1 # ID=1_1970|Type=CDS|transl_table=11]
TIGR00174	miaA: tRNA dimethylallyltransferase	Protein synthesis	No	No	[S. rapamycinicus SRMK07 (9,558,963 bp)|-|-|loc|2605092 2606031 -1 # ID=1_1997|Type=CDS|transl_table=11]
TIGR00172	maf: septum formation protein Maf	Cellular processes	No	No	[S. rapamycinicus SRMK07 (9,558,963 bp)|-|-|loc|5808986 5809592 -1 # ID=1_4793|Type=CDS|transl_table=11]
TIGR00171	leuD: 3-isopropylmalate dehydratase, small subunit	Amino acid biosynthesis	No	No	[S. rapamycinicus SRMK07 (9,558,963 bp)|-|-|loc|2846339 2846933 -1 # ID=1_2191|Type=CDS|transl_table=11]
TIGR00647	DNA_bind_WhiA: DNA-binding protein WhiA	Cellular processes	No	No	[S. rapamycinicus SRMK07 (9,558,963 bp)|-|-|loc|7655353 7656343 1 # ID=1_6315|Type=CDS|transl_table=11]
TIGR01245	trpD: anthranilate phosphoribosyltransferase	Amino acid biosynthesis	No	No	[S. rapamycinicus SRMK07 (9,558,963 bp)|-|-|loc|7435798 7436872 1 # ID=1_6120|Type=CDS|transl_table=11]
TIGR00643	recG: ATP-dependent DNA helicase RecG	DNA metabolism	No	No	[S. rapamycinicus SRMK07 (9,558,963 bp)|-|-|loc|2833675 2835874 -1 # ID=1_2178|Type=CDS|transl_table=11]
TIGR00720	sda_mono: L-serine ammonia-lyase	Energy metabolism	No	No	[S. rapamycinicus SRMK07 (9,558,963 bp)|-|-|loc|2948793 2950176 1 # ID=1_2271|Type=CDS|transl_table=11]
TIGR00726	TIGR00726: YfiH family protein	Unknown function	No	No	[S. rapamycinicus SRMK07 (9,558,963 bp)|-|-|loc|7508949 7509690 1 # ID=1_6184|Type=CDS|transl_table=11]
TIGR00724	urea_amlyse_rel: biotin-dependent carboxylase uncharacterized domain	Unknown function	Yes	No	[S. rapamycinicus SRMK07 (9,558,963 bp)|-|-|loc|8994082 8995021 1 # ID=1_7287|Type=CDS|transl_table=11; S. rapamycinicus SRMK07 (9,558,963 bp)|-|-|loc|9422996 9423920 -1 # ID=1_7677|Type=CDS|transl_table=11]
TIGR00481	TIGR00481: Raf kinase inhibitor-like protein, YbhB/YbcL family	Unknown function	Yes	No	[S. rapamycinicus SRMK07 (9,558,963 bp)|-|-|loc|7816083 7816656 -1 # ID=1_6464|Type=CDS|transl_table=11; S. rapamycinicus SRMK07 (9,558,963 bp)|-|-|loc|9041591 9042131 -1 # ID=1_7330|Type=CDS|transl_table=11]
TIGR00487	IF-2: translation initiation factor IF-2	Protein synthesis	No	No	[S. rapamycinicus SRMK07 (9,558,963 bp)|-|-|loc|2716371 2718213 -1 # ID=1_2080|Type=CDS|transl_table=11]
TIGR00486	YbgI_SA1388: dinuclear metal center protein, YbgI/SA1388 family	Unknown function	No	No	[S. rapamycinicus SRMK07 (9,558,963 bp)|-|-|loc|7087651 7088500 1 # ID=1_5809|Type=CDS|transl_table=11]
TIGR00485	EF-Tu: translation elongation factor Tu	Protein synthesis	Yes	Yes	[S. rapamycinicus SRMK07 (9,558,963 bp)|-|-|loc|853950 855126 -1 # ID=1_638|Type=CDS|transl_table=11; S. rapamycinicus SRMK07 (9,558,963 bp)|-|-|loc|4082632 4083826 -1 # ID=1_3311|Type=CDS|transl_table=11]
TIGR00484	EF-G: translation elongation factor G	Protein synthesis	No	Yes	[S. rapamycinicus SRMK07 (9,558,963 bp)|-|-|loc|4084051 4086172 -1 # ID=1_3312|Type=CDS|transl_table=11]
TIGR02012	tigrfam_recA: protein RecA	DNA metabolism	No	No	[S. rapamycinicus SRMK07 (9,558,963 bp)|-|-|loc|2621829 2622969 -1 # ID=1_2015|Type=CDS|transl_table=11]
TIGR03552	F420_cofC: 2-phospho-L-lactate guanylyltransferase	Biosynthesis of cofactors, prosthetic groups, and carriers	Yes	No	[S. rapamycinicus SRMK07 (9,558,963 bp)|-|-|loc|2844272 2845094 1 # ID=1_2188|Type=CDS|transl_table=11; S. rapamycinicus SRMK07 (9,558,963 bp)|-|-|loc|8223826 8224489 1 # ID=1_6799|Type=CDS|transl_table=11]
TIGR00281	TIGR00281: segregation and condensation protein B	DNA metabolism	No	No	[S. rapamycinicus SRMK07 (9,558,963 bp)|-|-|loc|7855539 7856196 1 # ID=1_6492|Type=CDS|transl_table=11]
TIGR00151	ispF: 2-C-methyl-D-erythritol 2,4-cyclodiphosphate synthase	Biosynthesis of cofactors, prosthetic groups, and carriers	No	Yes	[S. rapamycinicus SRMK07 (9,558,963 bp)|-|-|loc|5422112 5422604 1 # ID=1_4496|Type=CDS|transl_table=11]
TIGR02866	CoxB: cytochrome c oxidase, subunit II	Energy metabolism	No	No	[S. rapamycinicus SRMK07 (9,558,963 bp)|-|-|loc|7426294 7427257 1 # ID=1_6111|Type=CDS|transl_table=11]
TIGR00043	TIGR00043: rRNA maturation RNase YbeY	Protein synthesis	No	No	[S. rapamycinicus SRMK07 (9,558,963 bp)|-|-|loc|6724864 6725362 1 # ID=1_5468|Type=CDS|transl_table=11]
TIGR00593	pola: DNA polymerase I	DNA metabolism	No	No	[S. rapamycinicus SRMK07 (9,558,963 bp)|-|-|loc|7611171 7613934 1 # ID=1_6276|Type=CDS|transl_table=11]
TIGR01632	L11_bact: ribosomal protein uL11	Protein synthesis	No	Yes	[S. rapamycinicus SRMK07 (9,558,963 bp)|-|-|loc|4175049 4175484 -1 # ID=1_3339|Type=CDS|transl_table=11]
TIGR00357	TIGR00357: methionine-R-sulfoxide reductase	Protein fate	No	No	[S. rapamycinicus SRMK07 (9,558,963 bp)|-|-|loc|2388331 2388739 -1 # ID=1_1820|Type=CDS|transl_table=11]
TIGR00355	purH: phosphoribosylaminoimidazolecarboxamide formyltransferase/IMP cyclohydrolase	Purines, pyrimidines, nucleosides, and nucleotides	No	No	[S. rapamycinicus SRMK07 (9,558,963 bp)|-|-|loc|5682934 5684524 1 # ID=1_4682|Type=CDS|transl_table=11]
TIGR03843	TIGR03843: conserved hypothetical protein	Unclassified	No	No	[S. rapamycinicus SRMK07 (9,558,963 bp)|-|-|loc|8065192 8066041 1 # ID=1_6669|Type=CDS|transl_table=11]
TIGR00218	manA: mannose-6-phosphate isomerase, class I	Energy metabolism	No	No	[S. rapamycinicus SRMK07 (9,558,963 bp)|-|-|loc|5930618 5931815 1 # ID=1_4894|Type=CDS|transl_table=11]
TIGR01066	rplM_bact: ribosomal protein uL13	Protein synthesis	No	No	[S. rapamycinicus SRMK07 (9,558,963 bp)|-|-|loc|4046512 4046956 -1 # ID=1_3261|Type=CDS|transl_table=11]
TIGR01067	rplN_bact: ribosomal protein uL14	Protein synthesis	No	No	[S. rapamycinicus SRMK07 (9,558,963 bp)|-|-|loc|4068182 4068551 -1 # ID=1_3291|Type=CDS|transl_table=11]
TIGR01064	pyruv_kin: pyruvate kinase	Energy metabolism	Yes	No	[S. rapamycinicus SRMK07 (9,558,963 bp)|-|-|loc|3053088 3054516 1 # ID=1_2360|Type=CDS|transl_table=11; S. rapamycinicus SRMK07 (9,558,963 bp)|-|-|loc|7598864 7600295 1 # ID=1_6266|Type=CDS|transl_table=11]
TIGR01063	gyrA: DNA gyrase, A subunit	DNA metabolism	No	No	[S. rapamycinicus SRMK07 (9,558,963 bp)|-|-|loc|4900425 4903050 -1 # ID=1_4013|Type=CDS|transl_table=11]
TIGR01060	eno: phosphopyruvate hydratase	Energy metabolism	No	Yes	[S. rapamycinicus SRMK07 (9,558,963 bp)|-|-|loc|5839942 5841223 1 # ID=1_4822|Type=CDS|transl_table=11]
TIGR01344	malate_syn_A: malate synthase A	Energy metabolism	No	No	[S. rapamycinicus SRMK07 (9,558,963 bp)|-|-|loc|2253201 2254821 1 # ID=1_1717|Type=CDS|transl_table=11]
TIGR00945	tatC: twin arginine-targeting protein translocase TatC	Protein fate	No	No	[S. rapamycinicus SRMK07 (9,558,963 bp)|-|-|loc|8112808 8113771 1 # ID=1_6712|Type=CDS|transl_table=11]
TIGR03941	tRNA_deam_assoc: putative tRNA adenosine deaminase-associated protein	Unknown function	No	Yes	[S. rapamycinicus SRMK07 (9,558,963 bp)|-|-|loc|5104800 5105316 -1 # ID=1_4191|Type=CDS|transl_table=11]
TIGR00550	nadA: quinolinate synthetase complex, A subunit	Biosynthesis of cofactors, prosthetic groups, and carriers	No	No	[S. rapamycinicus SRMK07 (9,558,963 bp)|-|-|loc|7419585 7420764 -1 # ID=1_6105|Type=CDS|transl_table=11]
TIGR03635	uS17_bact: ribosomal protein uS17	Protein synthesis	No	No	[S. rapamycinicus SRMK07 (9,558,963 bp)|-|-|loc|4068654 4068942 -1 # ID=1_3292|Type=CDS|transl_table=11]
TIGR02013	TIGR02013: rpoB: DNA-directed RNA polymerase, beta subunit	N/A	No	Yes	[S. rapamycinicus SRMK07 (9,558,963 bp)|-|-|loc|4167791 4171274 -1 # ID=1_3334|Type=CDS|transl_table=11]
TIGR03631	uS13_bact: ribosomal protein uS13	Protein synthesis	No	No	[S. rapamycinicus SRMK07 (9,558,963 bp)|-|-|loc|4059973 4060354 -1 # ID=1_3276|Type=CDS|transl_table=11]
TIGR03632	uS11_bact: ribosomal protein uS11	Protein synthesis	No	No	[S. rapamycinicus SRMK07 (9,558,963 bp)|-|-|loc|4059502 4059907 -1 # ID=1_3275|Type=CDS|transl_table=11]
TIGR00500	met_pdase_I: methionine aminopeptidase, type I	Protein fate	No	No	[S. rapamycinicus SRMK07 (9,558,963 bp)|-|-|loc|4061078 4061915 -1 # ID=1_3279|Type=CDS|transl_table=11; S. rapamycinicus SRMK07 (9,558,963 bp)|-|-|loc|6298368 6299154 -1 # ID=1_5230|Type=CDS|transl_table=11; S. rapamycinicus SRMK07 (9,558,963 bp)|-|-|loc|7289926 7290784 -1 # ID=1_5994|Type=CDS|transl_table=11]
TIGR00504	pyro_pdase: pyroglutamyl-peptidase I	Protein fate	No	No	[S. rapamycinicus SRMK07 (9,558,963 bp)|-|-|loc|9428164 9428809 1 # ID=1_7683|Type=CDS|transl_table=11]
TIGR01534	GAPDH-I: glyceraldehyde-3-phosphate dehydrogenase, type I	Energy metabolism	No	No	[S. rapamycinicus SRMK07 (9,558,963 bp)|-|-|loc|7658884 7659889 1 # ID=1_6319|Type=CDS|transl_table=11]
TIGR03383	urate_oxi: urate oxidase	Central intermediary metabolism	No	No	[S. rapamycinicus SRMK07 (9,558,963 bp)|-|-|loc|2258326 2259208 -1 # ID=1_1720|Type=CDS|transl_table=11]

## Sheet: Duplicated core genes_SRMK07
#Core_gene	Count	[Hits_listed]	Protein name
TIGR00204	3.0	[S. rapamycinicus SRMK07 (9,558,963 bp)|-|-|loc|1671231 1673199 -1 # ID=1_1218|Type=CDS|transl_table=11; S. rapamycinicus SRMK07 (9,558,963 bp)|-|-|loc|2442040 2444005 -1 # ID=1_1864|Type=CDS|transl_table=11; S. rapamycinicus SRMK07 (9,558,963 bp)|-|-|loc|7983084 7984983 -1 # ID=1_6596|Type=CDS|transl_table=11]	dxs: 1-deoxy-D-xylulose-5-phosphate synthase
TIGR00612	3.0	[S. rapamycinicus SRMK07 (9,558,963 bp)|-|-|loc|1673222 1674389 -1 # ID=1_1219|Type=CDS|transl_table=11; S. rapamycinicus SRMK07 (9,558,963 bp)|-|-|loc|2727498 2728656 -1 # ID=1_2089|Type=CDS|transl_table=11; S. rapamycinicus SRMK07 (9,558,963 bp)|-|-|loc|7981936 7983088 -1 # ID=1_6595|Type=CDS|transl_table=11]	ispG_gcpE: 4-hydroxy-3-methylbut-2-en-1-yl diphosphate synthase
TIGR02349	2.0	[S. rapamycinicus SRMK07 (9,558,963 bp)|-|-|loc|4655748 4656933 -1 # ID=1_3790|Type=CDS|transl_table=11; S. rapamycinicus SRMK07 (9,558,963 bp)|-|-|loc|6717077 6718211 1 # ID=1_5460|Type=CDS|transl_table=11]	DnaJ_bact: chaperone protein DnaJ
TIGR03446	2.0	[S. rapamycinicus SRMK07 (9,558,963 bp)|-|-|loc|2955648 2956590 -1 # ID=1_2276|Type=CDS|transl_table=11; S. rapamycinicus SRMK07 (9,558,963 bp)|-|-|loc|3574945 3575818 -1 # ID=1_2827|Type=CDS|transl_table=11]	mycothiol_Mca: mycothiol conjugate amidase Mca
TIGR00544	2.0	[S. rapamycinicus SRMK07 (9,558,963 bp)|-|-|loc|1948303 1949167 -1 # ID=1_1447|Type=CDS|transl_table=11; S. rapamycinicus SRMK07 (9,558,963 bp)|-|-|loc|7570899 7571892 1 # ID=1_6243|Type=CDS|transl_table=11]	lgt: prolipoprotein diacylglyceryl transferase
TIGR01017	2.0	[S. rapamycinicus SRMK07 (9,558,963 bp)|-|-|loc|1496685 1497297 -1 # ID=1_1050|Type=CDS|transl_table=11; S. rapamycinicus SRMK07 (9,558,963 bp)|-|-|loc|4058847 4059474 -1 # ID=1_3274|Type=CDS|transl_table=11]	rpsD_bact: ribosomal protein uS4
TIGR00494	2.0	[S. rapamycinicus SRMK07 (9,558,963 bp)|-|-|loc|6543789 6544164 -1 # ID=1_5324|Type=CDS|transl_table=11; S. rapamycinicus SRMK07 (9,558,963 bp)|-|-|loc|6544492 6544999 -1 # ID=1_5326|Type=CDS|transl_table=11]	crcB: protein CrcB
TIGR00871	2.0	[S. rapamycinicus SRMK07 (9,558,963 bp)|-|-|loc|1804444 1805836 -1 # ID=1_1330|Type=CDS|transl_table=11; S. rapamycinicus SRMK07 (9,558,963 bp)|-|-|loc|7667972 7669496 -1 # ID=1_6328|Type=CDS|transl_table=11]	zwf: glucose-6-phosphate dehydrogenase
TIGR00753	2.0	[S. rapamycinicus SRMK07 (9,558,963 bp)|-|-|loc|858237 859110 1 # ID=1_641|Type=CDS|transl_table=11; S. rapamycinicus SRMK07 (9,558,963 bp)|-|-|loc|9293822 9294659 1 # ID=1_7566|Type=CDS|transl_table=11]	undec_PP_bacA: undecaprenyl-diphosphatase UppP
TIGR00759	2.0	[S. rapamycinicus SRMK07 (9,558,963 bp)|-|-|loc|6941867 6944597 -1 # ID=1_5662|Type=CDS|transl_table=11; S. rapamycinicus SRMK07 (9,558,963 bp)|-|-|loc|7400627 7403303 -1 # ID=1_6090|Type=CDS|transl_table=11]	aceE: pyruvate dehydrogenase (acetyl-transferring), homodimeric type
TIGR01430	4.0	[S. rapamycinicus SRMK07 (9,558,963 bp)|-|-|loc|2762854 2763877 1 # ID=1_2114|Type=CDS|transl_table=11; S. rapamycinicus SRMK07 (9,558,963 bp)|-|-|loc|4178738 4179758 1 # ID=1_3343|Type=CDS|transl_table=11; S. rapamycinicus SRMK07 (9,558,963 bp)|-|-|loc|5780723 5781890 1 # ID=1_4767|Type=CDS|transl_table=11; S. rapamycinicus SRMK07 (9,558,963 bp)|-|-|loc|6855700 6856684 1 # ID=1_5585|Type=CDS|tra…	aden_deam: adenosine deaminase
TIGR00157	2.0	[S. rapamycinicus SRMK07 (9,558,963 bp)|-|-|loc|2300049 2301204 -1 # ID=1_1755|Type=CDS|transl_table=11; S. rapamycinicus SRMK07 (9,558,963 bp)|-|-|loc|3267771 3268779 1 # ID=1_2564|Type=CDS|transl_table=11]	TIGR00157: ribosome small subunit-dependent GTPase A
TIGR02412	3.0	[S. rapamycinicus SRMK07 (9,558,963 bp)|-|-|loc|6606629 6609227 -1 # ID=1_5375|Type=CDS|transl_table=11; S. rapamycinicus SRMK07 (9,558,963 bp)|-|-|loc|6613735 6616354 -1 # ID=1_5379|Type=CDS|transl_table=11; S. rapamycinicus SRMK07 (9,558,963 bp)|-|-|loc|7587283 7589905 1 # ID=1_6256|Type=CDS|transl_table=11]	pepN_strep_liv: aminopeptidase N
TIGR03346	2.0	[S. rapamycinicus SRMK07 (9,558,963 bp)|-|-|loc|4649806 4652398 -1 # ID=1_3785|Type=CDS|transl_table=11; S. rapamycinicus SRMK07 (9,558,963 bp)|-|-|loc|7246667 7249310 -1 # ID=1_5958|Type=CDS|transl_table=11]	chaperone_ClpB: ATP-dependent chaperone protein ClpB
TIGR01311	4.0	[S. rapamycinicus SRMK07 (9,558,963 bp)|-|-|loc|664586 666104 -1 # ID=1_455|Type=CDS|transl_table=11; S. rapamycinicus SRMK07 (9,558,963 bp)|-|-|loc|8081237 8082785 -1 # ID=1_6684|Type=CDS|transl_table=11; S. rapamycinicus SRMK07 (9,558,963 bp)|-|-|loc|9185040 9186540 1 # ID=1_7467|Type=CDS|transl_table=11; S. rapamycinicus SRMK07 (9,558,963 bp)|-|-|loc|9462294 9463827 -1 # ID=1_7701|Type=CDS|tra…	glycerol_kin: glycerol kinase
TIGR01751	3.0	[S. rapamycinicus SRMK07 (9,558,963 bp)|-|-|loc|438309 439650 -1 # ID=1_289|Type=CDS|transl_table=11; S. rapamycinicus SRMK07 (9,558,963 bp)|-|-|loc|2168284 2169631 1 # ID=1_1643|Type=CDS|transl_table=11; S. rapamycinicus SRMK07 (9,558,963 bp)|-|-|loc|8316221 8317589 1 # ID=1_6887|Type=CDS|transl_table=11]	crot-CoA-red: crotonyl-CoA carboxylase/reductase
TIGR00418	2.0	[S. rapamycinicus SRMK07 (9,558,963 bp)|-|-|loc|1530026 1532006 -1 # ID=1_1081|Type=CDS|transl_table=11; S. rapamycinicus SRMK07 (9,558,963 bp)|-|-|loc|7024752 7025979 -1 # ID=1_5751|Type=CDS|transl_table=11]	thrS: threonine--tRNA ligase
TIGR00057	2.0	[S. rapamycinicus SRMK07 (9,558,963 bp)|-|-|loc|800504 801143 -1 # ID=1_585|Type=CDS|transl_table=11; S. rapamycinicus SRMK07 (9,558,963 bp)|-|-|loc|3109081 3109729 -1 # ID=1_2415|Type=CDS|transl_table=11]	TIGR00057: tRNA threonylcarbamoyl adenosine modification protein, Sua5/YciO/YrdC/YwlC family
TIGR00239	2.0	[S. rapamycinicus SRMK07 (9,558,963 bp)|-|-|loc|3024240 3027054 1 # ID=1_2336|Type=CDS|transl_table=11; S. rapamycinicus SRMK07 (9,558,963 bp)|-|-|loc|3173386 3177220 1 # ID=1_2471|Type=CDS|transl_table=11]	2oxo_dh_E1: oxoglutarate dehydrogenase (succinyl-transferring), E1 component
TIGR00234	2.0	[S. rapamycinicus SRMK07 (9,558,963 bp)|-|-|loc|7151691 7152960 1 # ID=1_5858|Type=CDS|transl_table=11; S. rapamycinicus SRMK07 (9,558,963 bp)|-|-|loc|7781476 7782892 -1 # ID=1_6431|Type=CDS|transl_table=11]	tyrS: tyrosine--tRNA ligase
TIGR02227	4.0	[S. rapamycinicus SRMK07 (9,558,963 bp)|-|-|loc|2793820 2794591 -1 # ID=1_2141|Type=CDS|transl_table=11; S. rapamycinicus SRMK07 (9,558,963 bp)|-|-|loc|2794687 2795485 -1 # ID=1_2142|Type=CDS|transl_table=11; S. rapamycinicus SRMK07 (9,558,963 bp)|-|-|loc|2795567 2796761 -1 # ID=1_2143|Type=CDS|transl_table=11; S. rapamycinicus SRMK07 (9,558,963 bp)|-|-|loc|2796753 2797602 -1 # ID=1_2144|Type=CDS…	sigpep_I_bact: signal peptidase I
TIGR00233	2.0	[S. rapamycinicus SRMK07 (9,558,963 bp)|-|-|loc|4357218 4358238 1 # ID=1_3514|Type=CDS|transl_table=11; S. rapamycinicus SRMK07 (9,558,963 bp)|-|-|loc|5710365 5711379 1 # ID=1_4705|Type=CDS|transl_table=11]	trpS: tryptophan--tRNA ligase
TIGR03160	2.0	[S. rapamycinicus SRMK07 (9,558,963 bp)|-|-|loc|1559843 1564121 -1 # ID=1_1112|Type=CDS|transl_table=11; S. rapamycinicus SRMK07 (9,558,963 bp)|-|-|loc|7410871 7411921 -1 # ID=1_6096|Type=CDS|transl_table=11]	cobT_DBIPRT: nicotinate-nucleotide--dimethylbenzimidazole phosphoribosyltransferase
SHMT	3.0	[S. rapamycinicus SRMK07 (9,558,963 bp)|-|-|loc|2947385 2948666 1 # ID=1_2270|Type=CDS|transl_table=11; S. rapamycinicus SRMK07 (9,558,963 bp)|-|-|loc|3106703 3107993 -1 # ID=1_2413|Type=CDS|transl_table=11; S. rapamycinicus SRMK07 (9,558,963 bp)|-|-|loc|5708124 5709396 1 # ID=1_4703|Type=CDS|transl_table=11]	PF00464.15: Serine hydroxymethyltransferase
TIGR02133	2.0	[S. rapamycinicus SRMK07 (9,558,963 bp)|-|-|loc|6633031 6633520 1 # ID=1_5394|Type=CDS|transl_table=11; S. rapamycinicus SRMK07 (9,558,963 bp)|-|-|loc|9025886 9026351 1 # ID=1_7315|Type=CDS|transl_table=11]	RPI_actino: ribose 5-phosphate isomerase
TIGR01135	2.0	[S. rapamycinicus SRMK07 (9,558,963 bp)|-|-|loc|4040365 4042213 -1 # ID=1_3256|Type=CDS|transl_table=11; S. rapamycinicus SRMK07 (9,558,963 bp)|-|-|loc|6269962 6271795 -1 # ID=1_5205|Type=CDS|transl_table=11]	glmS: glutamine-fructose-6-phosphate transaminase (isomerizing)
GrpE	2.0	[S. rapamycinicus SRMK07 (9,558,963 bp)|-|-|loc|4656978 4657629 -1 # ID=1_3791|Type=CDS|transl_table=11; S. rapamycinicus SRMK07 (9,558,963 bp)|-|-|loc|7250644 7251256 -1 # ID=1_5961|Type=CDS|transl_table=11]	PF01025.15: GrpE
Cpn10	2.0	[S. rapamycinicus SRMK07 (9,558,963 bp)|-|-|loc|4004179 4004488 -1 # ID=1_3217|Type=CDS|transl_table=11; S. rapamycinicus SRMK07 (9,558,963 bp)|-|-|loc|6121283 6121625 1 # ID=1_5055|Type=CDS|transl_table=11]	PF00166.17: Chaperonin 10 Kd subunit
TIGR01915	2.0	[S. rapamycinicus SRMK07 (9,558,963 bp)|-|-|loc|7298558 7299332 1 # ID=1_6004|Type=CDS|transl_table=11; S. rapamycinicus SRMK07 (9,558,963 bp)|-|-|loc|8024592 8025300 1 # ID=1_6631|Type=CDS|transl_table=11]	npdG: NADPH-dependent F420 reductase
TIGR00674	2.0	[S. rapamycinicus SRMK07 (9,558,963 bp)|-|-|loc|2659654 2660554 -1 # ID=1_2038|Type=CDS|transl_table=11; S. rapamycinicus SRMK07 (9,558,963 bp)|-|-|loc|8450800 8451715 -1 # ID=1_6950|Type=CDS|transl_table=11]	dapA: 4-hydroxy-tetrahydrodipicolinate synthase
TIGR01513	2.0	[S. rapamycinicus SRMK07 (9,558,963 bp)|-|-|loc|677116 678475 1 # ID=1_465|Type=CDS|transl_table=11; S. rapamycinicus SRMK07 (9,558,963 bp)|-|-|loc|6107924 6109259 -1 # ID=1_5039|Type=CDS|transl_table=11]	NAPRTase_put: nicotinate phosphoribosyltransferase
TIGR02350	3.0	[S. rapamycinicus SRMK07 (9,558,963 bp)|-|-|loc|333031 334930 -1 # ID=1_196|Type=CDS|transl_table=11; S. rapamycinicus SRMK07 (9,558,963 bp)|-|-|loc|4657625 4659494 -1 # ID=1_3792|Type=CDS|transl_table=11; S. rapamycinicus SRMK07 (9,558,963 bp)|-|-|loc|7251310 7253230 -1 # ID=1_5962|Type=CDS|transl_table=11]	prok_dnaK: chaperone protein DnaK
TIGR02891	4.0	[S. rapamycinicus SRMK07 (9,558,963 bp)|-|-|loc|400431 402096 -1 # ID=1_254|Type=CDS|transl_table=11; S. rapamycinicus SRMK07 (9,558,963 bp)|-|-|loc|6552461 6554237 1 # ID=1_5335|Type=CDS|transl_table=11; S. rapamycinicus SRMK07 (9,558,963 bp)|-|-|loc|7427253 7428993 1 # ID=1_6112|Type=CDS|transl_table=11; S. rapamycinicus SRMK07 (9,558,963 bp)|-|-|loc|7866920 7868630 -1 # ID=1_6504|Type=CDS|tran…	CtaD_CoxA: cytochrome c oxidase, subunit I
TIGR03451	2.0	[S. rapamycinicus SRMK07 (9,558,963 bp)|-|-|loc|5506262 5507348 -1 # ID=1_4542|Type=CDS|transl_table=11; S. rapamycinicus SRMK07 (9,558,963 bp)|-|-|loc|9453451 9454537 -1 # ID=1_7692|Type=CDS|transl_table=11]	mycoS_dep_FDH: S-(hydroxymethyl)mycothiol dehydrogenase
TIGR00079	3.0	[S. rapamycinicus SRMK07 (9,558,963 bp)|-|-|loc|759252 759939 -1 # ID=1_540|Type=CDS|transl_table=11; S. rapamycinicus SRMK07 (9,558,963 bp)|-|-|loc|3256552 3257182 -1 # ID=1_2554|Type=CDS|transl_table=11; S. rapamycinicus SRMK07 (9,558,963 bp)|-|-|loc|4951169 4951808 -1 # ID=1_4054|Type=CDS|transl_table=11]	pept_deformyl: peptide deformylase
TIGR01412	3.0	[S. rapamycinicus SRMK07 (9,558,963 bp)|-|-|loc|5007088 5008330 -1 # ID=1_4104|Type=CDS|transl_table=11; S. rapamycinicus SRMK07 (9,558,963 bp)|-|-|loc|6201126 6202347 1 # ID=1_5139|Type=CDS|transl_table=11; S. rapamycinicus SRMK07 (9,558,963 bp)|-|-|loc|7276837 7278097 -1 # ID=1_5983|Type=CDS|transl_table=11]	tat_substr_1: Tat-translocated enzyme
TIGR00724	2.0	[S. rapamycinicus SRMK07 (9,558,963 bp)|-|-|loc|8994082 8995021 1 # ID=1_7287|Type=CDS|transl_table=11; S. rapamycinicus SRMK07 (9,558,963 bp)|-|-|loc|9422996 9423920 -1 # ID=1_7677|Type=CDS|transl_table=11]	urea_amlyse_rel: biotin-dependent carboxylase uncharacterized domain
TIGR00481	2.0	[S. rapamycinicus SRMK07 (9,558,963 bp)|-|-|loc|7816083 7816656 -1 # ID=1_6464|Type=CDS|transl_table=11; S. rapamycinicus SRMK07 (9,558,963 bp)|-|-|loc|9041591 9042131 -1 # ID=1_7330|Type=CDS|transl_table=11]	TIGR00481: Raf kinase inhibitor-like protein, YbhB/YbcL family
TIGR00485	2.0	[S. rapamycinicus SRMK07 (9,558,963 bp)|-|-|loc|853950 855126 -1 # ID=1_638|Type=CDS|transl_table=11; S. rapamycinicus SRMK07 (9,558,963 bp)|-|-|loc|4082632 4083826 -1 # ID=1_3311|Type=CDS|transl_table=11]	EF-Tu: translation elongation factor Tu
TIGR03552	2.0	[S. rapamycinicus SRMK07 (9,558,963 bp)|-|-|loc|2844272 2845094 1 # ID=1_2188|Type=CDS|transl_table=11; S. rapamycinicus SRMK07 (9,558,963 bp)|-|-|loc|8223826 8224489 1 # ID=1_6799|Type=CDS|transl_table=11]	F420_cofC: 2-phospho-L-lactate guanylyltransferase
TIGR01064	2.0	[S. rapamycinicus SRMK07 (9,558,963 bp)|-|-|loc|3053088 3054516 1 # ID=1_2360|Type=CDS|transl_table=11; S. rapamycinicus SRMK07 (9,558,963 bp)|-|-|loc|7598864 7600295 1 # ID=1_6266|Type=CDS|transl_table=11]	pyruv_kin: pyruvate kinase
