# Supplementary material for: Comparative genomic analysis of Streptomyces rapamycinicus NRRL 5491 and its mutant overproducing rapamycin
Source: Sci Rep. 2022 Jun 18;12:10302. doi: 10.1038/s41598-022-14199-6 (PMC9206652; doi:10.1038/s41598-022-14199-6)
Supplement: Supplementary file 4 — Supplementary Information 4. [file 41598_2022_14199_MOESM4_ESM.zip]

Archive with 2 entries (2 files):
- 41598_2022_14199_MOESM4_ESM/Supplementary Data 3_SrapWT2040.xml
- 41598_2022_14199_MOESM4_ESM/Supplementary Data 4_SrapUV2010.xml
