# Supplementary material for: Comparative genomic analysis of Streptomyces rapamycinicus NRRL 5491 and its mutant overproducing rapamycin
Source: Sci Rep. 2022 Jun 18;12:10302. doi: 10.1038/s41598-022-14199-6 (PMC9206652; doi:10.1038/s41598-022-14199-6)
Supplement: Supplementary file 4 — Supplementary Information 4. [file 41598_2022_14199_MOESM4_ESM.zip › 41598_2022_14199_MOESM4_ESM/Supplementary Data 3_SrapWT2040.xml]

<?xml version="1.0" encoding="UTF-8"?>
<sbml xmlns="http://www.sbml.org/sbml/level3/version1/core" xmlns:fbc="http://www.sbml.org/sbml/level3/version1/fbc/version2" metaid="meta_" sboTerm="SBO:0000624" level="3" version="1" fbc:required="false">
  <model metaid="meta_iKS1317" id="iKS1317" name="iKS1317" fbc:strict="true">
    <listOfUnitDefinitions>
      <unitDefinition id="mmol_per_gDW_per_hr">
        <listOfUnits>
          <unit kind="mole" exponent="1" scale="-3" multiplier="1"/>
          <unit kind="gram" exponent="-1" scale="0" multiplier="1"/>
          <unit kind="second" exponent="-1" scale="0" multiplier="3600"/>
        </listOfUnits>
      </unitDefinition>
    </listOfUnitDefinitions>
    <listOfCompartments>
      <compartment id="c" name="Cytoplasm" constant="true"/>
      <compartment id="e" name="Extracellular" constant="true"/>
    </listOfCompartments>
    <listOfSpecies>
      <species metaid="meta_M_ACPact_c" sboTerm="SBO:0000247" id="M_ACPact_c" name="acyl carrier protein (specific to actinorhodin PKS)" compartment="c" hasOnlySubstanceUnits="false" boundaryCondition="false" constant="false" fbc:charge="-1" fbc:chemicalFormula="C11H21N2O7PRS">
        <annotation>
          <rdf:RDF xmlns:rdf="http://www.w3.org/1999/02/22-rdf-syntax-ns#" xmlns:dcterms="http://purl.org/dc/terms/" xmlns:vCard="http://www.w3.org/2001/vcard-rdf/3.0#" xmlns:vCard4="http://www.w3.org/2006/vcard/ns#" xmlns:bqbiol="http://biomodels.net/biology-qualifiers/" xmlns:bqmodel="http://biomodels.net/model-qualifiers/">
            <rdf:Description rdf:about="#meta_M_ACPact_c">
              <bqbiol:is>
                <rdf:Bag>
                  <rdf:li rdf:resource="https://identifiers.org/bigg.metabolite/ACPact_c"/>
                  <rdf:li rdf:resource="https://identifiers.org/chebi/2458"/>
                  <rdf:li rdf:resource="https://identifiers.org/kegg.compound/C00229"/>
                  <rdf:li rdf:resource="https://identifiers.org/metanetx.chemical/MNXM925"/>
                  <rdf:li rdf:resource="https://identifiers.org/origin/iMK1208"/>
                </rdf:Bag>
              </bqbiol:is>
            </rdf:Description>
          </rdf:RDF>
        </annotation>
      </species>
      <species metaid="meta_M_malcoa_c" sboTerm="SBO:0000247" id="M_malcoa_c" name="Malonyl-CoA" compartment="c" hasOnlySubstanceUnits="false" boundaryCondition="false" constant="false" fbc:charge="-5" fbc:chemicalFormula="C24H33N7O19P3S">
        <annotation>
          <rdf:RDF xmlns:rdf="http://www.w3.org/1999/02/22-rdf-syntax-ns#" xmlns:dcterms="http://purl.org/dc/terms/" xmlns:vCard="http://www.w3.org/2001/vcard-rdf/3.0#" xmlns:vCard4="http://www.w3.org/2006/vcard/ns#" xmlns:bqbiol="http://biomodels.net/biology-qualifiers/" xmlns:bqmodel="http://biomodels.net/model-qualifiers/">
            <rdf:Description rdf:about="#meta_M_malcoa_c">
              <bqbiol:is>
                <rdf:Bag>
                  <rdf:li rdf:resource="https://identifiers.org/bigg.metabolite/malcoa_c"/>
                  <rdf:li rdf:resource="https://identifiers.org/biocyc/MALONYL-COA"/>
                  <rdf:li rdf:resource="https://identifiers.org/chebi/14565"/>
                  <rdf:li rdf:resource="https://identifiers.org/kegg.compound/C00083"/>
                  <rdf:li rdf:resource="https://identifiers.org/metanetx.chemical/MNXM40"/>
                  <rdf:li rdf:resource="https://identifiers.org/origin/iMK1208"/>
                </rdf:Bag>
              </bqbiol:is>
            </rdf:Description>
          </rdf:RDF>
        </annotation>
      </species>
      <species metaid="meta_M_coa_c" sboTerm="SBO:0000247" id="M_coa_c" name="Coenzyme A" compartment="c" hasOnlySubstanceUnits="false" boundaryCondition="false" constant="false" fbc:charge="-4" fbc:chemicalFormula="C21H32N7O16P3S">
        <annotation>
          <rdf:RDF xmlns:rdf="http://www.w3.org/1999/02/22-rdf-syntax-ns#" xmlns:dcterms="http://purl.org/dc/terms/" xmlns:vCard="http://www.w3.org/2001/vcard-rdf/3.0#" xmlns:vCard4="http://www.w3.org/2006/vcard/ns#" xmlns:bqbiol="http://biomodels.net/biology-qualifiers/" xmlns:bqmodel="http://biomodels.net/model-qualifiers/">
            <rdf:Description rdf:about="#meta_M_coa_c">
              <bqbiol:is>
                <rdf:Bag>
                  <rdf:li rdf:resource="https://identifiers.org/bigg.metabolite/coa_c"/>
                  <rdf:li rdf:resource="https://identifiers.org/biocyc/CO-A"/>
                  <rdf:li rdf:resource="https://identifiers.org/chebi/13294"/>
                  <rdf:li rdf:resource="https://identifiers.org/kegg.compound/C00010"/>
                  <rdf:li rdf:resource="https://identifiers.org/metanetx.chemical/MNXM12"/>
                  <rdf:li rdf:resource="https://identifiers.org/origin/iMK1208"/>
                </rdf:Bag>
              </bqbiol:is>
            </rdf:Description>
          </rdf:RDF>
        </annotation>
      </species>
      <species metaid="meta_M_malACPact_c" sboTerm="SBO:0000247" id="M_malACPact_c" name="Malonyl-[acyl-carrier protein] (specific to actinorhodin PKS)" compartment="c" hasOnlySubstanceUnits="false" boundaryCondition="false" constant="false" fbc:charge="-2" fbc:chemicalFormula="C14H22N2O10PRS">
        <annotation>
          <rdf:RDF xmlns:rdf="http://www.w3.org/1999/02/22-rdf-syntax-ns#" xmlns:dcterms="http://purl.org/dc/terms/" xmlns:vCard="http://www.w3.org/2001/vcard-rdf/3.0#" xmlns:vCard4="http://www.w3.org/2006/vcard/ns#" xmlns:bqbiol="http://biomodels.net/biology-qualifiers/" xmlns:bqmodel="http://biomodels.net/model-qualifiers/">
            <rdf:Description rdf:about="#meta_M_malACPact_c">
              <bqbiol:is>
                <rdf:Bag>
                  <rdf:li rdf:resource="https://identifiers.org/bigg.metabolite/malACPact_c"/>
                  <rdf:li rdf:resource="https://identifiers.org/biocyc/MALONYL-ACP"/>
                  <rdf:li rdf:resource="https://identifiers.org/chebi/14566"/>
                  <rdf:li rdf:resource="https://identifiers.org/kegg.compound/C01209"/>
                  <rdf:li rdf:resource="https://identifiers.org/metanetx.chemical/MNXM184"/>
                  <rdf:li rdf:resource="https://identifiers.org/origin/iMK1208"/>
                </rdf:Bag>
              </bqbiol:is>
            </rdf:Description>
          </rdf:RDF>
        </annotation>
      </species>
      <species metaid="meta_M_actint1ACPact_c" sboTerm="SBO:0000247" id="M_actint1ACPact_c" name="7,9,12-Octaketide intermediate 1" compartment="c" hasOnlySubstanceUnits="false" boundaryCondition="false" constant="false" fbc:charge="-1" fbc:chemicalFormula="C27H37N2O15PRS">
        <annotation>
          <rdf:RDF xmlns:rdf="http://www.w3.org/1999/02/22-rdf-syntax-ns#" xmlns:dcterms="http://purl.org/dc/terms/" xmlns:vCard="http://www.w3.org/2001/vcard-rdf/3.0#" xmlns:vCard4="http://www.w3.org/2006/vcard/ns#" xmlns:bqbiol="http://biomodels.net/biology-qualifiers/" xmlns:bqmodel="http://biomodels.net/model-qualifiers/">
            <rdf:Description rdf:about="#meta_M_actint1ACPact_c">
              <bqbiol:is>
                <rdf:Bag>
                  <rdf:li rdf:resource="https://identifiers.org/bigg.metabolite/actint1ACPact_c"/>
                  <rdf:li rdf:resource="https://identifiers.org/chebi/81673"/>
                  <rdf:li rdf:resource="https://identifiers.org/kegg.compound/C18327"/>
                  <rdf:li rdf:resource="https://identifiers.org/metanetx.chemical/MNXM10409"/>
                  <rdf:li rdf:resource="https://identifiers.org/origin/iMK1208"/>
                </rdf:Bag>
              </bqbiol:is>
            </rdf:Description>
          </rdf:RDF>
        </annotation>
      </species>
      <species metaid="meta_M_nadph_c" sboTerm="SBO:0000247" id="M_nadph_c" name="Nicotinamide adenine dinucleotide phosphate - reduced" compartment="c" hasOnlySubstanceUnits="false" boundaryCondition="false" constant="false" fbc:charge="-4" fbc:chemicalFormula="C21H26N7O17P3">
        <annotation>
          <rdf:RDF xmlns:rdf="http://www.w3.org/1999/02/22-rdf-syntax-ns#" xmlns:dcterms="http://purl.org/dc/terms/" xmlns:vCard="http://www.w3.org/2001/vcard-rdf/3.0#" xmlns:vCard4="http://www.w3.org/2006/vcard/ns#" xmlns:bqbiol="http://biomodels.net/biology-qualifiers/" xmlns:bqmodel="http://biomodels.net/model-qualifiers/">
            <rdf:Description rdf:about="#meta_M_nadph_c">
              <bqbiol:is>
                <rdf:Bag>
                  <rdf:li rdf:resource="https://identifiers.org/bigg.metabolite/nadph_c"/>
                  <rdf:li rdf:resource="https://identifiers.org/biocyc/NADPH"/>
                  <rdf:li rdf:resource="https://identifiers.org/chebi/13392"/>
                  <rdf:li rdf:resource="https://identifiers.org/kegg.compound/C00005"/>
                  <rdf:li rdf:resource="https://identifiers.org/metanetx.chemical/MNXM6"/>
                  <rdf:li rdf:resource="https://identifiers.org/origin/iMK1208"/>
                </rdf:Bag>
              </bqbiol:is>
            </rdf:Description>
          </rdf:RDF>
        </annotation>
      </species>
      <species metaid="meta_M_h_c" sboTerm="SBO:0000247" id="M_h_c" name="H+" compartment="c" hasOnlySubstanceUnits="false" boundaryCondition="false" constant="false" fbc:charge="1" fbc:chemicalFormula="H">
        <annotation>
          <rdf:RDF xmlns:rdf="http://www.w3.org/1999/02/22-rdf-syntax-ns#" xmlns:dcterms="http://purl.org/dc/terms/" xmlns:vCard="http://www.w3.org/2001/vcard-rdf/3.0#" xmlns:vCard4="http://www.w3.org/2006/vcard/ns#" xmlns:bqbiol="http://biomodels.net/biology-qualifiers/" xmlns:bqmodel="http://biomodels.net/model-qualifiers/">
            <rdf:Description rdf:about="#meta_M_h_c">
              <bqbiol:is>
                <rdf:Bag>
                  <rdf:li rdf:resource="https://identifiers.org/bigg.metabolite/h_c"/>
                  <rdf:li rdf:resource="https://identifiers.org/biocyc/PROTON"/>
                  <rdf:li rdf:resource="https://identifiers.org/chebi/10744"/>
                  <rdf:li rdf:resource="https://identifiers.org/kegg.compound/C00080"/>
                  <rdf:li rdf:resource="https://identifiers.org/metanetx.chemical/MNXM1"/>
                  <rdf:li rdf:resource="https://identifiers.org/origin/iMK1208"/>
                </rdf:Bag>
              </bqbiol:is>
            </rdf:Description>
          </rdf:RDF>
        </annotation>
      </species>
      <species metaid="meta_M_actint2ACPact_c" sboTerm="SBO:0000247" id="M_actint2ACPact_c" name="7,9,12-Octaketide intermediate 2" compartment="c" hasOnlySubstanceUnits="false" boundaryCondition="false" constant="false" fbc:charge="-1" fbc:chemicalFormula="C27H39N2O15PRS">
        <annotation>
          <rdf:RDF xmlns:rdf="http://www.w3.org/1999/02/22-rdf-syntax-ns#" xmlns:dcterms="http://purl.org/dc/terms/" xmlns:vCard="http://www.w3.org/2001/vcard-rdf/3.0#" xmlns:vCard4="http://www.w3.org/2006/vcard/ns#" xmlns:bqbiol="http://biomodels.net/biology-qualifiers/" xmlns:bqmodel="http://biomodels.net/model-qualifiers/">
            <rdf:Description rdf:about="#meta_M_actint2ACPact_c">
              <bqbiol:is>
                <rdf:Bag>
                  <rdf:li rdf:resource="https://identifiers.org/bigg.metabolite/actint2ACPact_c"/>
                  <rdf:li rdf:resource="https://identifiers.org/chebi/81674"/>
                  <rdf:li rdf:resource="https://identifiers.org/kegg.compound/C18328"/>
                  <rdf:li rdf:resource="https://identifiers.org/metanetx.chemical/MNXM10410"/>
                  <rdf:li rdf:resource="https://identifiers.org/origin/iMK1208"/>
                </rdf:Bag>
              </bqbiol:is>
            </rdf:Description>
          </rdf:RDF>
        </annotation>
      </species>
      <species metaid="meta_M_nadp_c" sboTerm="SBO:0000247" id="M_nadp_c" name="Nicotinamide adenine dinucleotide phosphate" compartment="c" hasOnlySubstanceUnits="false" boundaryCondition="false" constant="false" fbc:charge="-3" fbc:chemicalFormula="C21H25N7O17P3">
        <annotation>
          <rdf:RDF xmlns:rdf="http://www.w3.org/1999/02/22-rdf-syntax-ns#" xmlns:dcterms="http://purl.org/dc/terms/" xmlns:vCard="http://www.w3.org/2001/vcard-rdf/3.0#" xmlns:vCard4="http://www.w3.org/2006/vcard/ns#" xmlns:bqbiol="http://biomodels.net/biology-qualifiers/" xmlns:bqmodel="http://biomodels.net/model-qualifiers/">
            <rdf:Description rdf:about="#meta_M_nadp_c">
              <bqbiol:is>
                <rdf:Bag>
                  <rdf:li rdf:resource="https://identifiers.org/bigg.metabolite/nadp_c"/>
                  <rdf:li rdf:resource="https://identifiers.org/biocyc/NADP"/>
                  <rdf:li rdf:resource="https://identifiers.org/chebi/13390"/>
                  <rdf:li rdf:resource="https://identifiers.org/kegg.compound/C00006"/>
                  <rdf:li rdf:resource="https://identifiers.org/metanetx.chemical/MNXM5"/>
                  <rdf:li rdf:resource="https://identifiers.org/origin/iMK1208"/>
                </rdf:Bag>
              </bqbiol:is>
            </rdf:Description>
          </rdf:RDF>
        </annotation>
      </species>
      <species metaid="meta_M_actint3ACPact_c" sboTerm="SBO:0000247" id="M_actint3ACPact_c" name="7,9,12-Octaketide intermediate 3" compartment="c" hasOnlySubstanceUnits="false" boundaryCondition="false" constant="false" fbc:charge="-1" fbc:chemicalFormula="C27H35N2O13PRS">
        <annotation>
          <rdf:RDF xmlns:rdf="http://www.w3.org/1999/02/22-rdf-syntax-ns#" xmlns:dcterms="http://purl.org/dc/terms/" xmlns:vCard="http://www.w3.org/2001/vcard-rdf/3.0#" xmlns:vCard4="http://www.w3.org/2006/vcard/ns#" xmlns:bqbiol="http://biomodels.net/biology-qualifiers/" xmlns:bqmodel="http://biomodels.net/model-qualifiers/">
            <rdf:Description rdf:about="#meta_M_actint3ACPact_c">
              <bqbiol:is>
                <rdf:Bag>
                  <rdf:li rdf:resource="https://identifiers.org/bigg.metabolite/actint3ACPact_c"/>
                  <rdf:li rdf:resource="https://identifiers.org/chebi/81675"/>
                  <rdf:li rdf:resource="https://identifiers.org/kegg.compound/C18329"/>
                  <rdf:li rdf:resource="https://identifiers.org/metanetx.chemical/MNXM10411"/>
                  <rdf:li rdf:resource="https://identifiers.org/origin/iMK1208"/>
                </rdf:Bag>
              </bqbiol:is>
            </rdf:Description>
          </rdf:RDF>
        </annotation>
      </species>
      <species metaid="meta_M_h2o_c" sboTerm="SBO:0000247" id="M_h2o_c" name="H2O" compartment="c" hasOnlySubstanceUnits="false" boundaryCondition="false" constant="false" fbc:charge="0" fbc:chemicalFormula="H2O">
        <annotation>
          <rdf:RDF xmlns:rdf="http://www.w3.org/1999/02/22-rdf-syntax-ns#" xmlns:dcterms="http://purl.org/dc/terms/" xmlns:vCard="http://www.w3.org/2001/vcard-rdf/3.0#" xmlns:vCard4="http://www.w3.org/2006/vcard/ns#" xmlns:bqbiol="http://biomodels.net/biology-qualifiers/" xmlns:bqmodel="http://biomodels.net/model-qualifiers/">
            <rdf:Description rdf:about="#meta_M_h2o_c">
              <bqbiol:is>
                <rdf:Bag>
                  <rdf:li rdf:resource="https://identifiers.org/bigg.metabolite/h2o_c"/>
                  <rdf:li rdf:resource="https://identifiers.org/biocyc/WATER"/>
                  <rdf:li rdf:resource="https://identifiers.org/chebi/10743"/>
                  <rdf:li rdf:resource="https://identifiers.org/kegg.compound/C00001"/>
                  <rdf:li rdf:resource="https://identifiers.org/metanetx.chemical/MNXM4940"/>
                  <rdf:li rdf:resource="https://identifiers.org/origin/iMK1208"/>
                </rdf:Bag>
              </bqbiol:is>
            </rdf:Description>
          </rdf:RDF>
        </annotation>
      </species>
      <species metaid="meta_M_actint4ACPact_c" sboTerm="SBO:0000247" id="M_actint4ACPact_c" name="Octaketide bicyclic intermediate" compartment="c" hasOnlySubstanceUnits="false" boundaryCondition="false" constant="false" fbc:charge="-1" fbc:chemicalFormula="C27H33N2O12PRS">
        <annotation>
          <rdf:RDF xmlns:rdf="http://www.w3.org/1999/02/22-rdf-syntax-ns#" xmlns:dcterms="http://purl.org/dc/terms/" xmlns:vCard="http://www.w3.org/2001/vcard-rdf/3.0#" xmlns:vCard4="http://www.w3.org/2006/vcard/ns#" xmlns:bqbiol="http://biomodels.net/biology-qualifiers/" xmlns:bqmodel="http://biomodels.net/model-qualifiers/">
            <rdf:Description rdf:about="#meta_M_actint4ACPact_c">
              <bqbiol:is>
                <rdf:Bag>
                  <rdf:li rdf:resource="https://identifiers.org/bigg.metabolite/actint4ACPact_c"/>
                  <rdf:li rdf:resource="https://identifiers.org/chebi/81699"/>
                  <rdf:li rdf:resource="https://identifiers.org/kegg.compound/C18353"/>
                  <rdf:li rdf:resource="https://identifiers.org/metanetx.chemical/MNXM91671"/>
                  <rdf:li rdf:resource="https://identifiers.org/origin/iMK1208"/>
                </rdf:Bag>
              </bqbiol:is>
            </rdf:Description>
          </rdf:RDF>
        </annotation>
      </species>
      <species metaid="meta_M_actint5ACPact_c" sboTerm="SBO:0000247" id="M_actint5ACPact_c" name="(S)-Hemiketal" compartment="c" hasOnlySubstanceUnits="false" boundaryCondition="false" constant="false" fbc:charge="-1" fbc:chemicalFormula="C27H35N2O12PRS">
        <annotation>
          <rdf:RDF xmlns:rdf="http://www.w3.org/1999/02/22-rdf-syntax-ns#" xmlns:dcterms="http://purl.org/dc/terms/" xmlns:vCard="http://www.w3.org/2001/vcard-rdf/3.0#" xmlns:vCard4="http://www.w3.org/2006/vcard/ns#" xmlns:bqbiol="http://biomodels.net/biology-qualifiers/" xmlns:bqmodel="http://biomodels.net/model-qualifiers/">
            <rdf:Description rdf:about="#meta_M_actint5ACPact_c">
              <bqbiol:is>
                <rdf:Bag>
                  <rdf:li rdf:resource="https://identifiers.org/bigg.metabolite/actint5ACPact_c"/>
                  <rdf:li rdf:resource="https://identifiers.org/chebi/81702"/>
                  <rdf:li rdf:resource="https://identifiers.org/kegg.compound/C18356"/>
                  <rdf:li rdf:resource="https://identifiers.org/metanetx.chemical/MNXM6689"/>
                  <rdf:li rdf:resource="https://identifiers.org/origin/iMK1208"/>
                </rdf:Bag>
              </bqbiol:is>
            </rdf:Description>
          </rdf:RDF>
        </annotation>
      </species>
      <species metaid="meta_M_dnpaACPact_c" sboTerm="SBO:0000247" id="M_dnpaACPact_c" name="(S)-DNPA" compartment="c" hasOnlySubstanceUnits="false" boundaryCondition="false" constant="false" fbc:charge="-1" fbc:chemicalFormula="C27H33N2O11PRS">
        <annotation>
          <rdf:RDF xmlns:rdf="http://www.w3.org/1999/02/22-rdf-syntax-ns#" xmlns:dcterms="http://purl.org/dc/terms/" xmlns:vCard="http://www.w3.org/2001/vcard-rdf/3.0#" xmlns:vCard4="http://www.w3.org/2006/vcard/ns#" xmlns:bqbiol="http://biomodels.net/biology-qualifiers/" xmlns:bqmodel="http://biomodels.net/model-qualifiers/">
            <rdf:Description rdf:about="#meta_M_dnpaACPact_c">
              <bqbiol:is>
                <rdf:Bag>
                  <rdf:li rdf:resource="https://identifiers.org/bigg.metabolite/dnpaACPact_c"/>
                  <rdf:li rdf:resource="https://identifiers.org/kegg.compound/C12434"/>
                  <rdf:li rdf:resource="https://identifiers.org/metanetx.chemical/MNXM6021"/>
                  <rdf:li rdf:resource="https://identifiers.org/origin/iMK1208"/>
                </rdf:Bag>
              </bqbiol:is>
            </rdf:Description>
          </rdf:RDF>
        </annotation>
      </species>
      <species metaid="meta_M_ddhkACPact_c" sboTerm="SBO:0000247" id="M_ddhkACPact_c" name="6-Deoxydihydrokalafungin" compartment="c" hasOnlySubstanceUnits="false" boundaryCondition="false" constant="false" fbc:charge="-1" fbc:chemicalFormula="C27H35N2O11PRS">
        <annotation>
          <rdf:RDF xmlns:rdf="http://www.w3.org/1999/02/22-rdf-syntax-ns#" xmlns:dcterms="http://purl.org/dc/terms/" xmlns:vCard="http://www.w3.org/2001/vcard-rdf/3.0#" xmlns:vCard4="http://www.w3.org/2006/vcard/ns#" xmlns:bqbiol="http://biomodels.net/biology-qualifiers/" xmlns:bqmodel="http://biomodels.net/model-qualifiers/">
            <rdf:Description rdf:about="#meta_M_ddhkACPact_c">
              <bqbiol:is>
                <rdf:Bag>
                  <rdf:li rdf:resource="https://identifiers.org/bigg.metabolite/ddhkACPact_c"/>
                  <rdf:li rdf:resource="https://identifiers.org/chebi/31131"/>
                  <rdf:li rdf:resource="https://identifiers.org/kegg.compound/C12435"/>
                  <rdf:li rdf:resource="https://identifiers.org/metanetx.chemical/MNXM5012"/>
                  <rdf:li rdf:resource="https://identifiers.org/origin/iMK1208"/>
                </rdf:Bag>
              </bqbiol:is>
            </rdf:Description>
          </rdf:RDF>
        </annotation>
      </species>
      <species metaid="meta_M_o2_c" sboTerm="SBO:0000247" id="M_o2_c" name="O2" compartment="c" hasOnlySubstanceUnits="false" boundaryCondition="false" constant="false" fbc:charge="0" fbc:chemicalFormula="O2">
        <annotation>
          <rdf:RDF xmlns:rdf="http://www.w3.org/1999/02/22-rdf-syntax-ns#" xmlns:dcterms="http://purl.org/dc/terms/" xmlns:vCard="http://www.w3.org/2001/vcard-rdf/3.0#" xmlns:vCard4="http://www.w3.org/2006/vcard/ns#" xmlns:bqbiol="http://biomodels.net/biology-qualifiers/" xmlns:bqmodel="http://biomodels.net/model-qualifiers/">
            <rdf:Description rdf:about="#meta_M_o2_c">
              <bqbiol:is>
                <rdf:Bag>
                  <rdf:li rdf:resource="https://identifiers.org/bigg.metabolite/o2_c"/>
                  <rdf:li rdf:resource="https://identifiers.org/biocyc/OXYGEN-MOLECULE"/>
                  <rdf:li rdf:resource="https://identifiers.org/chebi/10745"/>
                  <rdf:li rdf:resource="https://identifiers.org/kegg.compound/C00007"/>
                  <rdf:li rdf:resource="https://identifiers.org/metanetx.chemical/MNXM3774"/>
                  <rdf:li rdf:resource="https://identifiers.org/origin/iMK1208"/>
                </rdf:Bag>
              </bqbiol:is>
            </rdf:Description>
          </rdf:RDF>
        </annotation>
      </species>
      <species metaid="meta_M_dhkACPact_c" sboTerm="SBO:0000247" id="M_dhkACPact_c" name="Dihydrokalafungin" compartment="c" hasOnlySubstanceUnits="false" boundaryCondition="false" constant="false" fbc:charge="-1" fbc:chemicalFormula="C27H33N2O12PRS">
        <annotation>
          <rdf:RDF xmlns:rdf="http://www.w3.org/1999/02/22-rdf-syntax-ns#" xmlns:dcterms="http://purl.org/dc/terms/" xmlns:vCard="http://www.w3.org/2001/vcard-rdf/3.0#" xmlns:vCard4="http://www.w3.org/2006/vcard/ns#" xmlns:bqbiol="http://biomodels.net/biology-qualifiers/" xmlns:bqmodel="http://biomodels.net/model-qualifiers/">
            <rdf:Description rdf:about="#meta_M_dhkACPact_c">
              <bqbiol:is>
                <rdf:Bag>
                  <rdf:li rdf:resource="https://identifiers.org/bigg.metabolite/dhkACPact_c"/>
                  <rdf:li rdf:resource="https://identifiers.org/chebi/31491"/>
                  <rdf:li rdf:resource="https://identifiers.org/kegg.compound/C12436"/>
                  <rdf:li rdf:resource="https://identifiers.org/metanetx.chemical/MNXM3977"/>
                  <rdf:li rdf:resource="https://identifiers.org/origin/iMK1208"/>
                </rdf:Bag>
              </bqbiol:is>
            </rdf:Description>
          </rdf:RDF>
        </annotation>
      </species>
      <species metaid="meta_M_nadh_c" sboTerm="SBO:0000247" id="M_nadh_c" name="Nicotinamide adenine dinucleotide - reduced" compartment="c" hasOnlySubstanceUnits="false" boundaryCondition="false" constant="false" fbc:charge="-2" fbc:chemicalFormula="C21H27N7O14P2">
        <annotation>
          <rdf:RDF xmlns:rdf="http://www.w3.org/1999/02/22-rdf-syntax-ns#" xmlns:dcterms="http://purl.org/dc/terms/" xmlns:vCard="http://www.w3.org/2001/vcard-rdf/3.0#" xmlns:vCard4="http://www.w3.org/2006/vcard/ns#" xmlns:bqbiol="http://biomodels.net/biology-qualifiers/" xmlns:bqmodel="http://biomodels.net/model-qualifiers/">
            <rdf:Description rdf:about="#meta_M_nadh_c">
              <bqbiol:is>
                <rdf:Bag>
                  <rdf:li rdf:resource="https://identifiers.org/bigg.metabolite/nadh_c"/>
                  <rdf:li rdf:resource="https://identifiers.org/biocyc/NADH"/>
                  <rdf:li rdf:resource="https://identifiers.org/chebi/13395"/>
                  <rdf:li rdf:resource="https://identifiers.org/kegg.compound/C00004"/>
                  <rdf:li rdf:resource="https://identifiers.org/metanetx.chemical/MNXM10"/>
                  <rdf:li rdf:resource="https://identifiers.org/origin/iMK1208"/>
                </rdf:Bag>
              </bqbiol:is>
            </rdf:Description>
          </rdf:RDF>
        </annotation>
      </species>
      <species metaid="meta_M_nad_c" sboTerm="SBO:0000247" id="M_nad_c" name="Nicotinamide adenine dinucleotide" compartment="c" hasOnlySubstanceUnits="false" boundaryCondition="false" constant="false" fbc:charge="-1" fbc:chemicalFormula="C21H26N7O14P2">
        <annotation>
          <rdf:RDF xmlns:rdf="http://www.w3.org/1999/02/22-rdf-syntax-ns#" xmlns:dcterms="http://purl.org/dc/terms/" xmlns:vCard="http://www.w3.org/2001/vcard-rdf/3.0#" xmlns:vCard4="http://www.w3.org/2006/vcard/ns#" xmlns:bqbiol="http://biomodels.net/biology-qualifiers/" xmlns:bqmodel="http://biomodels.net/model-qualifiers/">
            <rdf:Description rdf:about="#meta_M_nad_c">
              <bqbiol:is>
                <rdf:Bag>
                  <rdf:li rdf:resource="https://identifiers.org/bigg.metabolite/nad_c"/>
                  <rdf:li rdf:resource="https://identifiers.org/biocyc/NAD"/>
                  <rdf:li rdf:resource="https://identifiers.org/chebi/13389"/>
                  <rdf:li rdf:resource="https://identifiers.org/kegg.compound/C00003"/>
                  <rdf:li rdf:resource="https://identifiers.org/metanetx.chemical/MNXM4217"/>
                  <rdf:li rdf:resource="https://identifiers.org/origin/iMK1208"/>
                </rdf:Bag>
              </bqbiol:is>
            </rdf:Description>
          </rdf:RDF>
        </annotation>
      </species>
      <species metaid="meta_M_act_c" sboTerm="SBO:0000247" id="M_act_c" name="Actinorhodin" compartment="c" hasOnlySubstanceUnits="false" boundaryCondition="false" constant="false" fbc:charge="-2" fbc:chemicalFormula="C32H24O14">
        <annotation>
          <rdf:RDF xmlns:rdf="http://www.w3.org/1999/02/22-rdf-syntax-ns#" xmlns:dcterms="http://purl.org/dc/terms/" xmlns:vCard="http://www.w3.org/2001/vcard-rdf/3.0#" xmlns:vCard4="http://www.w3.org/2006/vcard/ns#" xmlns:bqbiol="http://biomodels.net/biology-qualifiers/" xmlns:bqmodel="http://biomodels.net/model-qualifiers/">
            <rdf:Description rdf:about="#meta_M_act_c">
              <bqbiol:is>
                <rdf:Bag>
                  <rdf:li rdf:resource="https://identifiers.org/bigg.metabolite/act_c"/>
                  <rdf:li rdf:resource="https://identifiers.org/kegg.compound/C06691"/>
                  <rdf:li rdf:resource="https://identifiers.org/metanetx.chemical/MNXM40192"/>
                  <rdf:li rdf:resource="https://identifiers.org/origin/iMK1208"/>
                </rdf:Bag>
              </bqbiol:is>
            </rdf:Description>
          </rdf:RDF>
        </annotation>
      </species>
      <species metaid="meta_M_accoa_c" sboTerm="SBO:0000247" id="M_accoa_c" name="Acetyl-CoA" compartment="c" hasOnlySubstanceUnits="false" boundaryCondition="false" constant="false" fbc:charge="-4" fbc:chemicalFormula="C23H34N7O17P3S">
        <annotation>
          <rdf:RDF xmlns:rdf="http://www.w3.org/1999/02/22-rdf-syntax-ns#" xmlns:dcterms="http://purl.org/dc/terms/" xmlns:vCard="http://www.w3.org/2001/vcard-rdf/3.0#" xmlns:vCard4="http://www.w3.org/2006/vcard/ns#" xmlns:bqbiol="http://biomodels.net/biology-qualifiers/" xmlns:bqmodel="http://biomodels.net/model-qualifiers/">
            <rdf:Description rdf:about="#meta_M_accoa_c">
              <bqbiol:is>
                <rdf:Bag>
                  <rdf:li rdf:resource="https://identifiers.org/bigg.metabolite/accoa_c"/>
                  <rdf:li rdf:resource="https://identifiers.org/biocyc/ACETYL-COA"/>
                  <rdf:li rdf:resource="https://identifiers.org/chebi/13712"/>
                  <rdf:li rdf:resource="https://identifiers.org/kegg.compound/C00024"/>
                  <rdf:li rdf:resource="https://identifiers.org/metanetx.chemical/MNXM21"/>
                  <rdf:li rdf:resource="https://identifiers.org/origin/iMK1208"/>
                </rdf:Bag>
              </bqbiol:is>
            </rdf:Description>
          </rdf:RDF>
        </annotation>
      </species>
      <species metaid="meta_M_actACPact_c" sboTerm="SBO:0000247" id="M_actACPact_c" name="Acetoacetyl-ACP (specific to actinorhodin PKS)" compartment="c" hasOnlySubstanceUnits="false" boundaryCondition="false" constant="false" fbc:charge="-1" fbc:chemicalFormula="C15H25N2O9PRS">
        <annotation>
          <rdf:RDF xmlns:rdf="http://www.w3.org/1999/02/22-rdf-syntax-ns#" xmlns:dcterms="http://purl.org/dc/terms/" xmlns:vCard="http://www.w3.org/2001/vcard-rdf/3.0#" xmlns:vCard4="http://www.w3.org/2006/vcard/ns#" xmlns:bqbiol="http://biomodels.net/biology-qualifiers/" xmlns:bqmodel="http://biomodels.net/model-qualifiers/">
            <rdf:Description rdf:about="#meta_M_actACPact_c">
              <bqbiol:is>
                <rdf:Bag>
                  <rdf:li rdf:resource="https://identifiers.org/bigg.metabolite/actACPact_c"/>
                  <rdf:li rdf:resource="https://identifiers.org/biocyc/Acetoacetyl-ACPs"/>
                  <rdf:li rdf:resource="https://identifiers.org/chebi/2393"/>
                  <rdf:li rdf:resource="https://identifiers.org/kegg.compound/C05744"/>
                  <rdf:li rdf:resource="https://identifiers.org/metanetx.chemical/MNXM1223"/>
                  <rdf:li rdf:resource="https://identifiers.org/origin/iMK1208"/>
                </rdf:Bag>
              </bqbiol:is>
            </rdf:Description>
          </rdf:RDF>
        </annotation>
      </species>
      <species metaid="meta_M_co2_c" sboTerm="SBO:0000247" id="M_co2_c" name="CO2" compartment="c" hasOnlySubstanceUnits="false" boundaryCondition="false" constant="false" fbc:charge="0" fbc:chemicalFormula="CO2">
        <annotation>
          <rdf:RDF xmlns:rdf="http://www.w3.org/1999/02/22-rdf-syntax-ns#" xmlns:dcterms="http://purl.org/dc/terms/" xmlns:vCard="http://www.w3.org/2001/vcard-rdf/3.0#" xmlns:vCard4="http://www.w3.org/2006/vcard/ns#" xmlns:bqbiol="http://biomodels.net/biology-qualifiers/" xmlns:bqmodel="http://biomodels.net/model-qualifiers/">
            <rdf:Description rdf:about="#meta_M_co2_c">
              <bqbiol:is>
                <rdf:Bag>
                  <rdf:li rdf:resource="https://identifiers.org/bigg.metabolite/co2_c"/>
                  <rdf:li rdf:resource="https://identifiers.org/biocyc/CARBON-DIOXIDE"/>
                  <rdf:li rdf:resource="https://identifiers.org/chebi/13282"/>
                  <rdf:li rdf:resource="https://identifiers.org/kegg.compound/C00011"/>
                  <rdf:li rdf:resource="https://identifiers.org/metanetx.chemical/MNXM90191"/>
                  <rdf:li rdf:resource="https://identifiers.org/origin/iMK1208"/>
                </rdf:Bag>
              </bqbiol:is>
            </rdf:Description>
          </rdf:RDF>
        </annotation>
      </species>
      <species metaid="meta_M_pk6ACPact_c" sboTerm="SBO:0000247" id="M_pk6ACPact_c" name="3,5-Dioxo-hexanoyl-[acp]" compartment="c" hasOnlySubstanceUnits="false" boundaryCondition="false" constant="false" fbc:charge="-1" fbc:chemicalFormula="C17H27N2O10PRS">
        <annotation>
          <rdf:RDF xmlns:rdf="http://www.w3.org/1999/02/22-rdf-syntax-ns#" xmlns:dcterms="http://purl.org/dc/terms/" xmlns:vCard="http://www.w3.org/2001/vcard-rdf/3.0#" xmlns:vCard4="http://www.w3.org/2006/vcard/ns#" xmlns:bqbiol="http://biomodels.net/biology-qualifiers/" xmlns:bqmodel="http://biomodels.net/model-qualifiers/">
            <rdf:Description rdf:about="#meta_M_pk6ACPact_c">
              <bqbiol:is>
                <rdf:Bag>
                  <rdf:li rdf:resource="https://identifiers.org/bigg.metabolite/pk6ACPact_c"/>
                  <rdf:li rdf:resource="https://identifiers.org/origin/iMK1208"/>
                </rdf:Bag>
              </bqbiol:is>
            </rdf:Description>
          </rdf:RDF>
        </annotation>
      </species>
      <species metaid="meta_M_pk8ACPact_c" sboTerm="SBO:0000247" id="M_pk8ACPact_c" name="3,5,7-Trioxo-octanoyl-[acp]" compartment="c" hasOnlySubstanceUnits="false" boundaryCondition="false" constant="false" fbc:charge="-1" fbc:chemicalFormula="C19H29N2O11PRS">
        <annotation>
          <rdf:RDF xmlns:rdf="http://www.w3.org/1999/02/22-rdf-syntax-ns#" xmlns:dcterms="http://purl.org/dc/terms/" xmlns:vCard="http://www.w3.org/2001/vcard-rdf/3.0#" xmlns:vCard4="http://www.w3.org/2006/vcard/ns#" xmlns:bqbiol="http://biomodels.net/biology-qualifiers/" xmlns:bqmodel="http://biomodels.net/model-qualifiers/">
            <rdf:Description rdf:about="#meta_M_pk8ACPact_c">
              <bqbiol:is>
                <rdf:Bag>
                  <rdf:li rdf:resource="https://identifiers.org/bigg.metabolite/pk8ACPact_c"/>
                  <rdf:li rdf:resource="https://identifiers.org/origin/iMK1208"/>
                </rdf:Bag>
              </bqbiol:is>
            </rdf:Description>
          </rdf:RDF>
        </annotation>
      </species>
      <species metaid="meta_M_pk10ACPact_c" sboTerm="SBO:0000247" id="M_pk10ACPact_c" name="3,5,7,9-Tetraoxo-decanoyl-[acp]" compartment="c" hasOnlySubstanceUnits="false" boundaryCondition="false" constant="false" fbc:charge="-1" fbc:chemicalFormula="C21H31N2O12PRS">
        <annotation>
          <rdf:RDF xmlns:rdf="http://www.w3.org/1999/02/22-rdf-syntax-ns#" xmlns:dcterms="http://purl.org/dc/terms/" xmlns:vCard="http://www.w3.org/2001/vcard-rdf/3.0#" xmlns:vCard4="http://www.w3.org/2006/vcard/ns#" xmlns:bqbiol="http://biomodels.net/biology-qualifiers/" xmlns:bqmodel="http://biomodels.net/model-qualifiers/">
            <rdf:Description rdf:about="#meta_M_pk10ACPact_c">
              <bqbiol:is>
                <rdf:Bag>
                  <rdf:li rdf:resource="https://identifiers.org/bigg.metabolite/pk10ACPact_c"/>
                  <rdf:li rdf:resource="https://identifiers.org/origin/iMK1208"/>
                </rdf:Bag>
              </bqbiol:is>
            </rdf:Description>
          </rdf:RDF>
        </annotation>
      </species>
      <species metaid="meta_M_pk12ACPact_c" sboTerm="SBO:0000247" id="M_pk12ACPact_c" name="3,5,7,9,11-Pentaoxo-dodecanoyl-[acp]" compartment="c" hasOnlySubstanceUnits="false" boundaryCondition="false" constant="false" fbc:charge="-1" fbc:chemicalFormula="C23H33N2O13PRS">
        <annotation>
          <rdf:RDF xmlns:rdf="http://www.w3.org/1999/02/22-rdf-syntax-ns#" xmlns:dcterms="http://purl.org/dc/terms/" xmlns:vCard="http://www.w3.org/2001/vcard-rdf/3.0#" xmlns:vCard4="http://www.w3.org/2006/vcard/ns#" xmlns:bqbiol="http://biomodels.net/biology-qualifiers/" xmlns:bqmodel="http://biomodels.net/model-qualifiers/">
            <rdf:Description rdf:about="#meta_M_pk12ACPact_c">
              <bqbiol:is>
                <rdf:Bag>
                  <rdf:li rdf:resource="https://identifiers.org/bigg.metabolite/pk12ACPact_c"/>
                  <rdf:li rdf:resource="https://identifiers.org/origin/iMK1208"/>
                </rdf:Bag>
              </bqbiol:is>
            </rdf:Description>
          </rdf:RDF>
        </annotation>
      </species>
      <species metaid="meta_M_pk14ACPact_c" sboTerm="SBO:0000247" id="M_pk14ACPact_c" name="3,5,7,9,11,13-Hexaoxo-tetradecanoyl-[acp]" compartment="c" hasOnlySubstanceUnits="false" boundaryCondition="false" constant="false" fbc:charge="-1" fbc:chemicalFormula="C25H35N2O14PRS">
        <annotation>
          <rdf:RDF xmlns:rdf="http://www.w3.org/1999/02/22-rdf-syntax-ns#" xmlns:dcterms="http://purl.org/dc/terms/" xmlns:vCard="http://www.w3.org/2001/vcard-rdf/3.0#" xmlns:vCard4="http://www.w3.org/2006/vcard/ns#" xmlns:bqbiol="http://biomodels.net/biology-qualifiers/" xmlns:bqmodel="http://biomodels.net/model-qualifiers/">
            <rdf:Description rdf:about="#meta_M_pk14ACPact_c">
              <bqbiol:is>
                <rdf:Bag>
                  <rdf:li rdf:resource="https://identifiers.org/bigg.metabolite/pk14ACPact_c"/>
                  <rdf:li rdf:resource="https://identifiers.org/origin/iMK1208"/>
                </rdf:Bag>
              </bqbiol:is>
            </rdf:Description>
          </rdf:RDF>
        </annotation>
      </species>
      <species metaid="meta_M_pk16ACPact_c" sboTerm="SBO:0000247" id="M_pk16ACPact_c" name="3,5,7,9,11,13,15-Heptaoxo-hexadecanoyl-[acp]" compartment="c" hasOnlySubstanceUnits="false" boundaryCondition="false" constant="false" fbc:charge="-1" fbc:chemicalFormula="C27H37N2O15PRS">
        <annotation>
          <rdf:RDF xmlns:rdf="http://www.w3.org/1999/02/22-rdf-syntax-ns#" xmlns:dcterms="http://purl.org/dc/terms/" xmlns:vCard="http://www.w3.org/2001/vcard-rdf/3.0#" xmlns:vCard4="http://www.w3.org/2006/vcard/ns#" xmlns:bqbiol="http://biomodels.net/biology-qualifiers/" xmlns:bqmodel="http://biomodels.net/model-qualifiers/">
            <rdf:Description rdf:about="#meta_M_pk16ACPact_c">
              <bqbiol:is>
                <rdf:Bag>
                  <rdf:li rdf:resource="https://identifiers.org/bigg.metabolite/pk16ACPact_c"/>
                  <rdf:li rdf:resource="https://identifiers.org/chebi/31101"/>
                  <rdf:li rdf:resource="https://identifiers.org/kegg.compound/C12348"/>
                  <rdf:li rdf:resource="https://identifiers.org/metanetx.chemical/MNXM26921"/>
                  <rdf:li rdf:resource="https://identifiers.org/origin/iMK1208"/>
                </rdf:Bag>
              </bqbiol:is>
            </rdf:Description>
          </rdf:RDF>
        </annotation>
      </species>
      <species metaid="meta_M_ala__L_c" sboTerm="SBO:0000247" id="M_ala__L_c" name="L-Alanine" compartment="c" hasOnlySubstanceUnits="false" boundaryCondition="false" constant="false" fbc:charge="0" fbc:chemicalFormula="C3H7NO2">
        <annotation>
          <rdf:RDF xmlns:rdf="http://www.w3.org/1999/02/22-rdf-syntax-ns#" xmlns:dcterms="http://purl.org/dc/terms/" xmlns:vCard="http://www.w3.org/2001/vcard-rdf/3.0#" xmlns:vCard4="http://www.w3.org/2006/vcard/ns#" xmlns:bqbiol="http://biomodels.net/biology-qualifiers/" xmlns:bqmodel="http://biomodels.net/model-qualifiers/">
            <rdf:Description rdf:about="#meta_M_ala__L_c">
              <bqbiol:is>
                <rdf:Bag>
                  <rdf:li rdf:resource="https://identifiers.org/bigg.metabolite/ala__L_c"/>
                  <rdf:li rdf:resource="https://identifiers.org/biocyc/L-ALPHA-ALANINE"/>
                  <rdf:li rdf:resource="https://identifiers.org/chebi/13069"/>
                  <rdf:li rdf:resource="https://identifiers.org/kegg.compound/C00041"/>
                  <rdf:li rdf:resource="https://identifiers.org/metanetx.chemical/MNXM261"/>
                  <rdf:li rdf:resource="https://identifiers.org/origin/iMK1208"/>
                </rdf:Bag>
              </bqbiol:is>
            </rdf:Description>
          </rdf:RDF>
        </annotation>
      </species>
      <species metaid="meta_M_nh4_c" sboTerm="SBO:0000247" id="M_nh4_c" name="Ammonium" compartment="c" hasOnlySubstanceUnits="false" boundaryCondition="false" constant="false" fbc:charge="1" fbc:chemicalFormula="H4N">
        <annotation>
          <rdf:RDF xmlns:rdf="http://www.w3.org/1999/02/22-rdf-syntax-ns#" xmlns:dcterms="http://purl.org/dc/terms/" xmlns:vCard="http://www.w3.org/2001/vcard-rdf/3.0#" xmlns:vCard4="http://www.w3.org/2006/vcard/ns#" xmlns:bqbiol="http://biomodels.net/biology-qualifiers/" xmlns:bqmodel="http://biomodels.net/model-qualifiers/">
            <rdf:Description rdf:about="#meta_M_nh4_c">
              <bqbiol:is>
                <rdf:Bag>
                  <rdf:li rdf:resource="https://identifiers.org/bigg.metabolite/nh4_c"/>
                  <rdf:li rdf:resource="https://identifiers.org/kegg.compound/C00014"/>
                  <rdf:li rdf:resource="https://identifiers.org/metanetx.chemical/MNXM261"/>
                  <rdf:li rdf:resource="https://identifiers.org/origin/iMK1208"/>
                </rdf:Bag>
              </bqbiol:is>
            </rdf:Description>
          </rdf:RDF>
        </annotation>
      </species>
      <species metaid="meta_M_pyr_c" sboTerm="SBO:0000247" id="M_pyr_c" name="Pyruvate" compartment="c" hasOnlySubstanceUnits="false" boundaryCondition="false" constant="false" fbc:charge="-1" fbc:chemicalFormula="C3H3O3">
        <annotation>
          <rdf:RDF xmlns:rdf="http://www.w3.org/1999/02/22-rdf-syntax-ns#" xmlns:dcterms="http://purl.org/dc/terms/" xmlns:vCard="http://www.w3.org/2001/vcard-rdf/3.0#" xmlns:vCard4="http://www.w3.org/2006/vcard/ns#" xmlns:bqbiol="http://biomodels.net/biology-qualifiers/" xmlns:bqmodel="http://biomodels.net/model-qualifiers/">
            <rdf:Description rdf:about="#meta_M_pyr_c">
              <bqbiol:is>
                <rdf:Bag>
                  <rdf:li rdf:resource="https://identifiers.org/bigg.metabolite/pyr_c"/>
                  <rdf:li rdf:resource="https://identifiers.org/biocyc/PYRUVATE"/>
                  <rdf:li rdf:resource="https://identifiers.org/chebi/14987"/>
                  <rdf:li rdf:resource="https://identifiers.org/kegg.compound/C00022"/>
                  <rdf:li rdf:resource="https://identifiers.org/metanetx.chemical/MNXM23"/>
                  <rdf:li rdf:resource="https://identifiers.org/origin/iMK1208"/>
                </rdf:Bag>
              </bqbiol:is>
            </rdf:Description>
          </rdf:RDF>
        </annotation>
      </species>
      <species metaid="meta_M_ala__D_c" sboTerm="SBO:0000247" id="M_ala__D_c" name="D-Alanine" compartment="c" hasOnlySubstanceUnits="false" boundaryCondition="false" constant="false" fbc:charge="0" fbc:chemicalFormula="C3H7NO2">
        <annotation>
          <rdf:RDF xmlns:rdf="http://www.w3.org/1999/02/22-rdf-syntax-ns#" xmlns:dcterms="http://purl.org/dc/terms/" xmlns:vCard="http://www.w3.org/2001/vcard-rdf/3.0#" xmlns:vCard4="http://www.w3.org/2006/vcard/ns#" xmlns:bqbiol="http://biomodels.net/biology-qualifiers/" xmlns:bqmodel="http://biomodels.net/model-qualifiers/">
            <rdf:Description rdf:about="#meta_M_ala__D_c">
              <bqbiol:is>
                <rdf:Bag>
                  <rdf:li rdf:resource="https://identifiers.org/bigg.metabolite/ala__D_c"/>
                  <rdf:li rdf:resource="https://identifiers.org/biocyc/D-ALANINE"/>
                  <rdf:li rdf:resource="https://identifiers.org/chebi/10840"/>
                  <rdf:li rdf:resource="https://identifiers.org/kegg.compound/C00133"/>
                  <rdf:li rdf:resource="https://identifiers.org/metanetx.chemical/MNXM156"/>
                  <rdf:li rdf:resource="https://identifiers.org/origin/iMK1208"/>
                </rdf:Bag>
              </bqbiol:is>
            </rdf:Description>
          </rdf:RDF>
        </annotation>
      </species>
      <species metaid="meta_M_akg_c" sboTerm="SBO:0000247" id="M_akg_c" name="2-Oxoglutarate" compartment="c" hasOnlySubstanceUnits="false" boundaryCondition="false" constant="false" fbc:charge="-2" fbc:chemicalFormula="C5H4O5">
        <annotation>
          <rdf:RDF xmlns:rdf="http://www.w3.org/1999/02/22-rdf-syntax-ns#" xmlns:dcterms="http://purl.org/dc/terms/" xmlns:vCard="http://www.w3.org/2001/vcard-rdf/3.0#" xmlns:vCard4="http://www.w3.org/2006/vcard/ns#" xmlns:bqbiol="http://biomodels.net/biology-qualifiers/" xmlns:bqmodel="http://biomodels.net/model-qualifiers/">
            <rdf:Description rdf:about="#meta_M_akg_c">
              <bqbiol:is>
                <rdf:Bag>
                  <rdf:li rdf:resource="https://identifiers.org/bigg.metabolite/akg_c"/>
                  <rdf:li rdf:resource="https://identifiers.org/biocyc/CPD-16852"/>
                  <rdf:li rdf:resource="https://identifiers.org/chebi/11638"/>
                  <rdf:li rdf:resource="https://identifiers.org/kegg.compound/C00026"/>
                  <rdf:li rdf:resource="https://identifiers.org/metanetx.chemical/MNXM20"/>
                  <rdf:li rdf:resource="https://identifiers.org/origin/iMK1208"/>
                </rdf:Bag>
              </bqbiol:is>
            </rdf:Description>
          </rdf:RDF>
        </annotation>
      </species>
      <species metaid="meta_M_glu__L_c" sboTerm="SBO:0000247" id="M_glu__L_c" name="L-Glutamate" compartment="c" hasOnlySubstanceUnits="false" boundaryCondition="false" constant="false" fbc:charge="-1" fbc:chemicalFormula="C5H8NO4">
        <annotation>
          <rdf:RDF xmlns:rdf="http://www.w3.org/1999/02/22-rdf-syntax-ns#" xmlns:dcterms="http://purl.org/dc/terms/" xmlns:vCard="http://www.w3.org/2001/vcard-rdf/3.0#" xmlns:vCard4="http://www.w3.org/2006/vcard/ns#" xmlns:bqbiol="http://biomodels.net/biology-qualifiers/" xmlns:bqmodel="http://biomodels.net/model-qualifiers/">
            <rdf:Description rdf:about="#meta_M_glu__L_c">
              <bqbiol:is>
                <rdf:Bag>
                  <rdf:li rdf:resource="https://identifiers.org/bigg.metabolite/glu__L_c"/>
                  <rdf:li rdf:resource="https://identifiers.org/biocyc/GLT"/>
                  <rdf:li rdf:resource="https://identifiers.org/chebi/13107"/>
                  <rdf:li rdf:resource="https://identifiers.org/kegg.compound/C00025"/>
                  <rdf:li rdf:resource="https://identifiers.org/metanetx.chemical/MNXM42005"/>
                  <rdf:li rdf:resource="https://identifiers.org/origin/iMK1208"/>
                </rdf:Bag>
              </bqbiol:is>
            </rdf:Description>
          </rdf:RDF>
        </annotation>
      </species>
      <species metaid="meta_M_ala_B_c" sboTerm="SBO:0000247" id="M_ala_B_c" name="beta-Alanine" compartment="c" hasOnlySubstanceUnits="false" boundaryCondition="false" constant="false" fbc:charge="0" fbc:chemicalFormula="C3H7NO2">
        <annotation>
          <rdf:RDF xmlns:rdf="http://www.w3.org/1999/02/22-rdf-syntax-ns#" xmlns:dcterms="http://purl.org/dc/terms/" xmlns:vCard="http://www.w3.org/2001/vcard-rdf/3.0#" xmlns:vCard4="http://www.w3.org/2006/vcard/ns#" xmlns:bqbiol="http://biomodels.net/biology-qualifiers/" xmlns:bqmodel="http://biomodels.net/model-qualifiers/">
            <rdf:Description rdf:about="#meta_M_ala_B_c">
              <bqbiol:is>
                <rdf:Bag>
                  <rdf:li rdf:resource="https://identifiers.org/bigg.metabolite/ala_B_c"/>
                  <rdf:li rdf:resource="https://identifiers.org/biocyc/B-ALANINE"/>
                  <rdf:li rdf:resource="https://identifiers.org/chebi/10343"/>
                  <rdf:li rdf:resource="https://identifiers.org/kegg.compound/C00099"/>
                  <rdf:li rdf:resource="https://identifiers.org/metanetx.chemical/MNXM943"/>
                  <rdf:li rdf:resource="https://identifiers.org/origin/iMK1208"/>
                </rdf:Bag>
              </bqbiol:is>
            </rdf:Description>
          </rdf:RDF>
        </annotation>
      </species>
      <species metaid="meta_M_msa_c" sboTerm="SBO:0000247" id="M_msa_c" name="Malonate semialdehyde" compartment="c" hasOnlySubstanceUnits="false" boundaryCondition="false" constant="false" fbc:charge="-1" fbc:chemicalFormula="C3H3O3">
        <annotation>
          <rdf:RDF xmlns:rdf="http://www.w3.org/1999/02/22-rdf-syntax-ns#" xmlns:dcterms="http://purl.org/dc/terms/" xmlns:vCard="http://www.w3.org/2001/vcard-rdf/3.0#" xmlns:vCard4="http://www.w3.org/2006/vcard/ns#" xmlns:bqbiol="http://biomodels.net/biology-qualifiers/" xmlns:bqmodel="http://biomodels.net/model-qualifiers/">
            <rdf:Description rdf:about="#meta_M_msa_c">
              <bqbiol:is>
                <rdf:Bag>
                  <rdf:li rdf:resource="https://identifiers.org/bigg.metabolite/msa_c"/>
                  <rdf:li rdf:resource="https://identifiers.org/biocyc/MALONATE-S-ALD"/>
                  <rdf:li rdf:resource="https://identifiers.org/chebi/11877"/>
                  <rdf:li rdf:resource="https://identifiers.org/kegg.compound/C00222"/>
                  <rdf:li rdf:resource="https://identifiers.org/metanetx.chemical/MNXM943"/>
                  <rdf:li rdf:resource="https://identifiers.org/origin/iMK1208"/>
                </rdf:Bag>
              </bqbiol:is>
            </rdf:Description>
          </rdf:RDF>
        </annotation>
      </species>
      <species metaid="meta_M_asn__L_c" sboTerm="SBO:0000247" id="M_asn__L_c" name="L-Asparagine" compartment="c" hasOnlySubstanceUnits="false" boundaryCondition="false" constant="false" fbc:charge="0" fbc:chemicalFormula="C4H8N2O3">
        <annotation>
          <rdf:RDF xmlns:rdf="http://www.w3.org/1999/02/22-rdf-syntax-ns#" xmlns:dcterms="http://purl.org/dc/terms/" xmlns:vCard="http://www.w3.org/2001/vcard-rdf/3.0#" xmlns:vCard4="http://www.w3.org/2006/vcard/ns#" xmlns:bqbiol="http://biomodels.net/biology-qualifiers/" xmlns:bqmodel="http://biomodels.net/model-qualifiers/">
            <rdf:Description rdf:about="#meta_M_asn__L_c">
              <bqbiol:is>
                <rdf:Bag>
                  <rdf:li rdf:resource="https://identifiers.org/bigg.metabolite/asn__L_c"/>
                  <rdf:li rdf:resource="https://identifiers.org/biocyc/ASN"/>
                  <rdf:li rdf:resource="https://identifiers.org/chebi/13083"/>
                  <rdf:li rdf:resource="https://identifiers.org/kegg.compound/C00152"/>
                  <rdf:li rdf:resource="https://identifiers.org/metanetx.chemical/MNXM943"/>
                  <rdf:li rdf:resource="https://identifiers.org/origin/iMK1208"/>
                </rdf:Bag>
              </bqbiol:is>
            </rdf:Description>
          </rdf:RDF>
        </annotation>
      </species>
      <species metaid="meta_M_asp__L_c" sboTerm="SBO:0000247" id="M_asp__L_c" name="L-Aspartate" compartment="c" hasOnlySubstanceUnits="false" boundaryCondition="false" constant="false" fbc:charge="-1" fbc:chemicalFormula="C4H6NO4">
        <annotation>
          <rdf:RDF xmlns:rdf="http://www.w3.org/1999/02/22-rdf-syntax-ns#" xmlns:dcterms="http://purl.org/dc/terms/" xmlns:vCard="http://www.w3.org/2001/vcard-rdf/3.0#" xmlns:vCard4="http://www.w3.org/2006/vcard/ns#" xmlns:bqbiol="http://biomodels.net/biology-qualifiers/" xmlns:bqmodel="http://biomodels.net/model-qualifiers/">
            <rdf:Description rdf:about="#meta_M_asp__L_c">
              <bqbiol:is>
                <rdf:Bag>
                  <rdf:li rdf:resource="https://identifiers.org/bigg.metabolite/asp__L_c"/>
                  <rdf:li rdf:resource="https://identifiers.org/biocyc/L-ASPARTATE"/>
                  <rdf:li rdf:resource="https://identifiers.org/chebi/13085"/>
                  <rdf:li rdf:resource="https://identifiers.org/kegg.compound/C00049"/>
                  <rdf:li rdf:resource="https://identifiers.org/metanetx.chemical/MNXM4232"/>
                  <rdf:li rdf:resource="https://identifiers.org/origin/iMK1208"/>
                </rdf:Bag>
              </bqbiol:is>
            </rdf:Description>
          </rdf:RDF>
        </annotation>
      </species>
      <species metaid="meta_M_atp_c" sboTerm="SBO:0000247" id="M_atp_c" name="ATP" compartment="c" hasOnlySubstanceUnits="false" boundaryCondition="false" constant="false" fbc:charge="-4" fbc:chemicalFormula="C10H12N5O13P3">
        <annotation>
          <rdf:RDF xmlns:rdf="http://www.w3.org/1999/02/22-rdf-syntax-ns#" xmlns:dcterms="http://purl.org/dc/terms/" xmlns:vCard="http://www.w3.org/2001/vcard-rdf/3.0#" xmlns:vCard4="http://www.w3.org/2006/vcard/ns#" xmlns:bqbiol="http://biomodels.net/biology-qualifiers/" xmlns:bqmodel="http://biomodels.net/model-qualifiers/">
            <rdf:Description rdf:about="#meta_M_atp_c">
              <bqbiol:is>
                <rdf:Bag>
                  <rdf:li rdf:resource="https://identifiers.org/bigg.metabolite/atp_c"/>
                  <rdf:li rdf:resource="https://identifiers.org/biocyc/ATP"/>
                  <rdf:li rdf:resource="https://identifiers.org/chebi/10789"/>
                  <rdf:li rdf:resource="https://identifiers.org/kegg.compound/C00002"/>
                  <rdf:li rdf:resource="https://identifiers.org/metanetx.chemical/MNXM4232"/>
                  <rdf:li rdf:resource="https://identifiers.org/origin/iMK1208"/>
                </rdf:Bag>
              </bqbiol:is>
            </rdf:Description>
          </rdf:RDF>
        </annotation>
      </species>
      <species metaid="meta_M_gln__L_c" sboTerm="SBO:0000247" id="M_gln__L_c" name="L-Glutamine" compartment="c" hasOnlySubstanceUnits="false" boundaryCondition="false" constant="false" fbc:charge="0" fbc:chemicalFormula="C5H10N2O3">
        <annotation>
          <rdf:RDF xmlns:rdf="http://www.w3.org/1999/02/22-rdf-syntax-ns#" xmlns:dcterms="http://purl.org/dc/terms/" xmlns:vCard="http://www.w3.org/2001/vcard-rdf/3.0#" xmlns:vCard4="http://www.w3.org/2006/vcard/ns#" xmlns:bqbiol="http://biomodels.net/biology-qualifiers/" xmlns:bqmodel="http://biomodels.net/model-qualifiers/">
            <rdf:Description rdf:about="#meta_M_gln__L_c">
              <bqbiol:is>
                <rdf:Bag>
                  <rdf:li rdf:resource="https://identifiers.org/bigg.metabolite/gln__L_c"/>
                  <rdf:li rdf:resource="https://identifiers.org/biocyc/GLN"/>
                  <rdf:li rdf:resource="https://identifiers.org/chebi/13110"/>
                  <rdf:li rdf:resource="https://identifiers.org/kegg.compound/C00064"/>
                  <rdf:li rdf:resource="https://identifiers.org/metanetx.chemical/MNXM91047"/>
                  <rdf:li rdf:resource="https://identifiers.org/origin/iMK1208"/>
                </rdf:Bag>
              </bqbiol:is>
            </rdf:Description>
          </rdf:RDF>
        </annotation>
      </species>
      <species metaid="meta_M_amp_c" sboTerm="SBO:0000247" id="M_amp_c" name="AMP" compartment="c" hasOnlySubstanceUnits="false" boundaryCondition="false" constant="false" fbc:charge="-2" fbc:chemicalFormula="C10H12N5O7P">
        <annotation>
          <rdf:RDF xmlns:rdf="http://www.w3.org/1999/02/22-rdf-syntax-ns#" xmlns:dcterms="http://purl.org/dc/terms/" xmlns:vCard="http://www.w3.org/2001/vcard-rdf/3.0#" xmlns:vCard4="http://www.w3.org/2006/vcard/ns#" xmlns:bqbiol="http://biomodels.net/biology-qualifiers/" xmlns:bqmodel="http://biomodels.net/model-qualifiers/">
            <rdf:Description rdf:about="#meta_M_amp_c">
              <bqbiol:is>
                <rdf:Bag>
                  <rdf:li rdf:resource="https://identifiers.org/bigg.metabolite/amp_c"/>
                  <rdf:li rdf:resource="https://identifiers.org/biocyc/CPD0-1139"/>
                  <rdf:li rdf:resource="https://identifiers.org/chebi/12056"/>
                  <rdf:li rdf:resource="https://identifiers.org/kegg.compound/C00020"/>
                  <rdf:li rdf:resource="https://identifiers.org/metanetx.chemical/MNXM91047"/>
                  <rdf:li rdf:resource="https://identifiers.org/origin/iMK1208"/>
                </rdf:Bag>
              </bqbiol:is>
            </rdf:Description>
          </rdf:RDF>
        </annotation>
      </species>
      <species metaid="meta_M_ppi_c" sboTerm="SBO:0000247" id="M_ppi_c" name="Diphosphate" compartment="c" hasOnlySubstanceUnits="false" boundaryCondition="false" constant="false" fbc:charge="-3" fbc:chemicalFormula="HO7P2">
        <annotation>
          <rdf:RDF xmlns:rdf="http://www.w3.org/1999/02/22-rdf-syntax-ns#" xmlns:dcterms="http://purl.org/dc/terms/" xmlns:vCard="http://www.w3.org/2001/vcard-rdf/3.0#" xmlns:vCard4="http://www.w3.org/2006/vcard/ns#" xmlns:bqbiol="http://biomodels.net/biology-qualifiers/" xmlns:bqmodel="http://biomodels.net/model-qualifiers/">
            <rdf:Description rdf:about="#meta_M_ppi_c">
              <bqbiol:is>
                <rdf:Bag>
                  <rdf:li rdf:resource="https://identifiers.org/bigg.metabolite/ppi_c"/>
                  <rdf:li rdf:resource="https://identifiers.org/biocyc/PYROPHOSPHATE-GROUP"/>
                  <rdf:li rdf:resource="https://identifiers.org/chebi/13420"/>
                  <rdf:li rdf:resource="https://identifiers.org/kegg.compound/C00013"/>
                  <rdf:li rdf:resource="https://identifiers.org/metanetx.chemical/MNXM11"/>
                  <rdf:li rdf:resource="https://identifiers.org/origin/iMK1208"/>
                </rdf:Bag>
              </bqbiol:is>
            </rdf:Description>
          </rdf:RDF>
        </annotation>
      </species>
      <species metaid="meta_M_h2o2_c" sboTerm="SBO:0000247" id="M_h2o2_c" name="Hydrogen peroxide" compartment="c" hasOnlySubstanceUnits="false" boundaryCondition="false" constant="false" fbc:charge="0" fbc:chemicalFormula="H2O2">
        <annotation>
          <rdf:RDF xmlns:rdf="http://www.w3.org/1999/02/22-rdf-syntax-ns#" xmlns:dcterms="http://purl.org/dc/terms/" xmlns:vCard="http://www.w3.org/2001/vcard-rdf/3.0#" xmlns:vCard4="http://www.w3.org/2006/vcard/ns#" xmlns:bqbiol="http://biomodels.net/biology-qualifiers/" xmlns:bqmodel="http://biomodels.net/model-qualifiers/">
            <rdf:Description rdf:about="#meta_M_h2o2_c">
              <bqbiol:is>
                <rdf:Bag>
                  <rdf:li rdf:resource="https://identifiers.org/bigg.metabolite/h2o2_c"/>
                  <rdf:li rdf:resource="https://identifiers.org/biocyc/HYDROGEN-PEROXIDE"/>
                  <rdf:li rdf:resource="https://identifiers.org/chebi/13354"/>
                  <rdf:li rdf:resource="https://identifiers.org/kegg.compound/C00027"/>
                  <rdf:li rdf:resource="https://identifiers.org/metanetx.chemical/MNXM90586"/>
                  <rdf:li rdf:resource="https://identifiers.org/origin/iMK1208"/>
                </rdf:Bag>
              </bqbiol:is>
            </rdf:Description>
          </rdf:RDF>
        </annotation>
      </species>
      <species metaid="meta_M_oaa_c" sboTerm="SBO:0000247" id="M_oaa_c" name="Oxaloacetate" compartment="c" hasOnlySubstanceUnits="false" boundaryCondition="false" constant="false" fbc:charge="-2" fbc:chemicalFormula="C4H2O5">
        <annotation>
          <rdf:RDF xmlns:rdf="http://www.w3.org/1999/02/22-rdf-syntax-ns#" xmlns:dcterms="http://purl.org/dc/terms/" xmlns:vCard="http://www.w3.org/2001/vcard-rdf/3.0#" xmlns:vCard4="http://www.w3.org/2006/vcard/ns#" xmlns:bqbiol="http://biomodels.net/biology-qualifiers/" xmlns:bqmodel="http://biomodels.net/model-qualifiers/">
            <rdf:Description rdf:about="#meta_M_oaa_c">
              <bqbiol:is>
                <rdf:Bag>
                  <rdf:li rdf:resource="https://identifiers.org/bigg.metabolite/oaa_c"/>
                  <rdf:li rdf:resource="https://identifiers.org/biocyc/OXALACETIC_ACID"/>
                  <rdf:li rdf:resource="https://identifiers.org/chebi/10547"/>
                  <rdf:li rdf:resource="https://identifiers.org/kegg.compound/C00036"/>
                  <rdf:li rdf:resource="https://identifiers.org/metanetx.chemical/MNXM90586"/>
                  <rdf:li rdf:resource="https://identifiers.org/origin/iMK1208"/>
                </rdf:Bag>
              </bqbiol:is>
            </rdf:Description>
          </rdf:RDF>
        </annotation>
      </species>
      <species metaid="meta_M_oxadpcoa_c" sboTerm="SBO:0000247" id="M_oxadpcoa_c" name="3-Oxoadipyl-CoA" compartment="c" hasOnlySubstanceUnits="false" boundaryCondition="false" constant="false" fbc:charge="-5" fbc:chemicalFormula="C27H37N7O20P3S">
        <annotation>
          <rdf:RDF xmlns:rdf="http://www.w3.org/1999/02/22-rdf-syntax-ns#" xmlns:dcterms="http://purl.org/dc/terms/" xmlns:vCard="http://www.w3.org/2001/vcard-rdf/3.0#" xmlns:vCard4="http://www.w3.org/2006/vcard/ns#" xmlns:bqbiol="http://biomodels.net/biology-qualifiers/" xmlns:bqmodel="http://biomodels.net/model-qualifiers/">
            <rdf:Description rdf:about="#meta_M_oxadpcoa_c">
              <bqbiol:is>
                <rdf:Bag>
                  <rdf:li rdf:resource="https://identifiers.org/bigg.metabolite/oxadpcoa_c"/>
                  <rdf:li rdf:resource="https://identifiers.org/biocyc/3-KETO-ADIPYL-COA"/>
                  <rdf:li rdf:resource="https://identifiers.org/chebi/11872"/>
                  <rdf:li rdf:resource="https://identifiers.org/kegg.compound/C02232"/>
                  <rdf:li rdf:resource="https://identifiers.org/metanetx.chemical/MNXM1264"/>
                  <rdf:li rdf:resource="https://identifiers.org/origin/iMK1208"/>
                </rdf:Bag>
              </bqbiol:is>
            </rdf:Description>
          </rdf:RDF>
        </annotation>
      </species>
      <species metaid="meta_M_succoa_c" sboTerm="SBO:0000247" id="M_succoa_c" name="Succinyl-CoA" compartment="c" hasOnlySubstanceUnits="false" boundaryCondition="false" constant="false" fbc:charge="-5" fbc:chemicalFormula="C25H35N7O19P3S">
        <annotation>
          <rdf:RDF xmlns:rdf="http://www.w3.org/1999/02/22-rdf-syntax-ns#" xmlns:dcterms="http://purl.org/dc/terms/" xmlns:vCard="http://www.w3.org/2001/vcard-rdf/3.0#" xmlns:vCard4="http://www.w3.org/2006/vcard/ns#" xmlns:bqbiol="http://biomodels.net/biology-qualifiers/" xmlns:bqmodel="http://biomodels.net/model-qualifiers/">
            <rdf:Description rdf:about="#meta_M_succoa_c">
              <bqbiol:is>
                <rdf:Bag>
                  <rdf:li rdf:resource="https://identifiers.org/bigg.metabolite/succoa_c"/>
                  <rdf:li rdf:resource="https://identifiers.org/biocyc/SUC-COA"/>
                  <rdf:li rdf:resource="https://identifiers.org/chebi/10746"/>
                  <rdf:li rdf:resource="https://identifiers.org/kegg.compound/C00091"/>
                  <rdf:li rdf:resource="https://identifiers.org/metanetx.chemical/MNXM92"/>
                  <rdf:li rdf:resource="https://identifiers.org/origin/iMK1208"/>
                </rdf:Bag>
              </bqbiol:is>
            </rdf:Description>
          </rdf:RDF>
        </annotation>
      </species>
      <species metaid="meta_M_5dglcn_c" sboTerm="SBO:0000247" id="M_5dglcn_c" name="5-Dehydro-D-gluconate" compartment="c" hasOnlySubstanceUnits="false" boundaryCondition="false" constant="false" fbc:charge="-1" fbc:chemicalFormula="C6H9O7">
        <annotation>
          <rdf:RDF xmlns:rdf="http://www.w3.org/1999/02/22-rdf-syntax-ns#" xmlns:dcterms="http://purl.org/dc/terms/" xmlns:vCard="http://www.w3.org/2001/vcard-rdf/3.0#" xmlns:vCard4="http://www.w3.org/2006/vcard/ns#" xmlns:bqbiol="http://biomodels.net/biology-qualifiers/" xmlns:bqmodel="http://biomodels.net/model-qualifiers/">
            <rdf:Description rdf:about="#meta_M_5dglcn_c">
              <bqbiol:is>
                <rdf:Bag>
                  <rdf:li rdf:resource="https://identifiers.org/bigg.metabolite/5dglcn_c"/>
                  <rdf:li rdf:resource="https://identifiers.org/biocyc/5-DEHYDROGLUCONATE"/>
                  <rdf:li rdf:resource="https://identifiers.org/chebi/12120"/>
                  <rdf:li rdf:resource="https://identifiers.org/kegg.compound/C01062"/>
                  <rdf:li rdf:resource="https://identifiers.org/metanetx.chemical/MNXM963"/>
                  <rdf:li rdf:resource="https://identifiers.org/origin/iMK1208"/>
                </rdf:Bag>
              </bqbiol:is>
            </rdf:Description>
          </rdf:RDF>
        </annotation>
      </species>
      <species metaid="meta_M_glcn_c" sboTerm="SBO:0000247" id="M_glcn_c" name="D-Gluconate" compartment="c" hasOnlySubstanceUnits="false" boundaryCondition="false" constant="false" fbc:charge="-1" fbc:chemicalFormula="C6H11O7">
        <annotation>
          <rdf:RDF xmlns:rdf="http://www.w3.org/1999/02/22-rdf-syntax-ns#" xmlns:dcterms="http://purl.org/dc/terms/" xmlns:vCard="http://www.w3.org/2001/vcard-rdf/3.0#" xmlns:vCard4="http://www.w3.org/2006/vcard/ns#" xmlns:bqbiol="http://biomodels.net/biology-qualifiers/" xmlns:bqmodel="http://biomodels.net/model-qualifiers/">
            <rdf:Description rdf:about="#meta_M_glcn_c">
              <bqbiol:is>
                <rdf:Bag>
                  <rdf:li rdf:resource="https://identifiers.org/bigg.metabolite/glcn_c"/>
                  <rdf:li rdf:resource="https://identifiers.org/biocyc/GLUCONATE"/>
                  <rdf:li rdf:resource="https://identifiers.org/chebi/12955"/>
                  <rdf:li rdf:resource="https://identifiers.org/kegg.compound/C00257"/>
                  <rdf:li rdf:resource="https://identifiers.org/metanetx.chemical/MNXM341"/>
                  <rdf:li rdf:resource="https://identifiers.org/origin/iMK1208"/>
                </rdf:Bag>
              </bqbiol:is>
            </rdf:Description>
          </rdf:RDF>
        </annotation>
      </species>
      <species metaid="meta_M_salcn6p_c" sboTerm="SBO:0000247" id="M_salcn6p_c" name="Salicin 6-phosphate" compartment="c" hasOnlySubstanceUnits="false" boundaryCondition="false" constant="false" fbc:charge="-2" fbc:chemicalFormula="C13H17O10P">
        <annotation>
          <rdf:RDF xmlns:rdf="http://www.w3.org/1999/02/22-rdf-syntax-ns#" xmlns:dcterms="http://purl.org/dc/terms/" xmlns:vCard="http://www.w3.org/2001/vcard-rdf/3.0#" xmlns:vCard4="http://www.w3.org/2006/vcard/ns#" xmlns:bqbiol="http://biomodels.net/biology-qualifiers/" xmlns:bqmodel="http://biomodels.net/model-qualifiers/">
            <rdf:Description rdf:about="#meta_M_salcn6p_c">
              <bqbiol:is>
                <rdf:Bag>
                  <rdf:li rdf:resource="https://identifiers.org/bigg.metabolite/salcn6p_c"/>
                  <rdf:li rdf:resource="https://identifiers.org/biocyc/CPD-1181"/>
                  <rdf:li rdf:resource="https://identifiers.org/chebi/64794"/>
                  <rdf:li rdf:resource="https://identifiers.org/kegg.compound/C06188"/>
                  <rdf:li rdf:resource="https://identifiers.org/metanetx.chemical/MNXM3356"/>
                  <rdf:li rdf:resource="https://identifiers.org/origin/iMK1208"/>
                </rdf:Bag>
              </bqbiol:is>
            </rdf:Description>
          </rdf:RDF>
        </annotation>
      </species>
      <species metaid="meta_M_2hymeph_c" sboTerm="SBO:0000247" id="M_2hymeph_c" name="2-(Hydroxymethyl)phenol" compartment="c" hasOnlySubstanceUnits="false" boundaryCondition="false" constant="false" fbc:charge="0" fbc:chemicalFormula="C7H8O2">
        <annotation>
          <rdf:RDF xmlns:rdf="http://www.w3.org/1999/02/22-rdf-syntax-ns#" xmlns:dcterms="http://purl.org/dc/terms/" xmlns:vCard="http://www.w3.org/2001/vcard-rdf/3.0#" xmlns:vCard4="http://www.w3.org/2006/vcard/ns#" xmlns:bqbiol="http://biomodels.net/biology-qualifiers/" xmlns:bqmodel="http://biomodels.net/model-qualifiers/">
            <rdf:Description rdf:about="#meta_M_2hymeph_c">
              <bqbiol:is>
                <rdf:Bag>
                  <rdf:li rdf:resource="https://identifiers.org/bigg.metabolite/2hymeph_c"/>
                  <rdf:li rdf:resource="https://identifiers.org/biocyc/CPD-173"/>
                  <rdf:li rdf:resource="https://identifiers.org/chebi/15059"/>
                  <rdf:li rdf:resource="https://identifiers.org/kegg.compound/C02323"/>
                  <rdf:li rdf:resource="https://identifiers.org/metanetx.chemical/MNXM32950"/>
                  <rdf:li rdf:resource="https://identifiers.org/origin/iMK1208"/>
                </rdf:Bag>
              </bqbiol:is>
            </rdf:Description>
          </rdf:RDF>
        </annotation>
      </species>
      <species metaid="meta_M_g6p_c" sboTerm="SBO:0000247" id="M_g6p_c" name="D-Glucose 6-phosphate" compartment="c" hasOnlySubstanceUnits="false" boundaryCondition="false" constant="false" fbc:charge="-2" fbc:chemicalFormula="C6H11O9P">
        <annotation>
          <rdf:RDF xmlns:rdf="http://www.w3.org/1999/02/22-rdf-syntax-ns#" xmlns:dcterms="http://purl.org/dc/terms/" xmlns:vCard="http://www.w3.org/2001/vcard-rdf/3.0#" xmlns:vCard4="http://www.w3.org/2006/vcard/ns#" xmlns:bqbiol="http://biomodels.net/biology-qualifiers/" xmlns:bqmodel="http://biomodels.net/model-qualifiers/">
            <rdf:Description rdf:about="#meta_M_g6p_c">
              <bqbiol:is>
                <rdf:Bag>
                  <rdf:li rdf:resource="https://identifiers.org/bigg.metabolite/g6p_c"/>
                  <rdf:li rdf:resource="https://identifiers.org/biocyc/D-glucopyranose-6-phosphate"/>
                  <rdf:li rdf:resource="https://identifiers.org/chebi/4170"/>
                  <rdf:li rdf:resource="https://identifiers.org/kegg.compound/C00092"/>
                  <rdf:li rdf:resource="https://identifiers.org/metanetx.chemical/MNXM160"/>
                  <rdf:li rdf:resource="https://identifiers.org/origin/iMK1208"/>
                </rdf:Bag>
              </bqbiol:is>
            </rdf:Description>
          </rdf:RDF>
        </annotation>
      </species>
      <species metaid="meta_M_14glucan_e" sboTerm="SBO:0000247" id="M_14glucan_e" name="1,4-alpha-D-glucan" compartment="e" hasOnlySubstanceUnits="false" boundaryCondition="false" constant="false" fbc:charge="0" fbc:chemicalFormula="C36H62O31">
        <annotation>
          <rdf:RDF xmlns:rdf="http://www.w3.org/1999/02/22-rdf-syntax-ns#" xmlns:dcterms="http://purl.org/dc/terms/" xmlns:vCard="http://www.w3.org/2001/vcard-rdf/3.0#" xmlns:vCard4="http://www.w3.org/2006/vcard/ns#" xmlns:bqbiol="http://biomodels.net/biology-qualifiers/" xmlns:bqmodel="http://biomodels.net/model-qualifiers/">
            <rdf:Description rdf:about="#meta_M_14glucan_e">
              <bqbiol:is>
                <rdf:Bag>
                  <rdf:li rdf:resource="https://identifiers.org/bigg.metabolite/14glucan_e"/>
                  <rdf:li rdf:resource="https://identifiers.org/biocyc/1-4-alpha-D-Glucan"/>
                  <rdf:li rdf:resource="https://identifiers.org/chebi/22539"/>
                  <rdf:li rdf:resource="https://identifiers.org/kegg.compound/C00718"/>
                  <rdf:li rdf:resource="https://identifiers.org/metanetx.chemical/MNXM1617"/>
                  <rdf:li rdf:resource="https://identifiers.org/origin/iMK1208"/>
                </rdf:Bag>
              </bqbiol:is>
            </rdf:Description>
          </rdf:RDF>
        </annotation>
      </species>
      <species metaid="meta_M_malthx_e" sboTerm="SBO:0000247" id="M_malthx_e" name="Maltohexaose" compartment="e" hasOnlySubstanceUnits="false" boundaryCondition="false" constant="false" fbc:charge="0" fbc:chemicalFormula="C36H62O31">
        <annotation>
          <rdf:RDF xmlns:rdf="http://www.w3.org/1999/02/22-rdf-syntax-ns#" xmlns:dcterms="http://purl.org/dc/terms/" xmlns:vCard="http://www.w3.org/2001/vcard-rdf/3.0#" xmlns:vCard4="http://www.w3.org/2006/vcard/ns#" xmlns:bqbiol="http://biomodels.net/biology-qualifiers/" xmlns:bqmodel="http://biomodels.net/model-qualifiers/">
            <rdf:Description rdf:about="#meta_M_malthx_e">
              <bqbiol:is>
                <rdf:Bag>
                  <rdf:li rdf:resource="https://identifiers.org/bigg.metabolite/malthx_e"/>
                  <rdf:li rdf:resource="https://identifiers.org/biocyc/MALTOHEXAOSE"/>
                  <rdf:li rdf:resource="https://identifiers.org/chebi/25141"/>
                  <rdf:li rdf:resource="https://identifiers.org/kegg.compound/C01936"/>
                  <rdf:li rdf:resource="https://identifiers.org/metanetx.chemical/MNXM91053"/>
                  <rdf:li rdf:resource="https://identifiers.org/origin/iMK1208"/>
                </rdf:Bag>
              </bqbiol:is>
            </rdf:Description>
          </rdf:RDF>
        </annotation>
      </species>
      <species metaid="meta_M_acmum6p_c" sboTerm="SBO:0000247" id="M_acmum6p_c" name="N-acetylmuramate 6-phosphate" compartment="c" hasOnlySubstanceUnits="false" boundaryCondition="false" constant="false" fbc:charge="-3" fbc:chemicalFormula="C11H17NO11P">
        <annotation>
          <rdf:RDF xmlns:rdf="http://www.w3.org/1999/02/22-rdf-syntax-ns#" xmlns:dcterms="http://purl.org/dc/terms/" xmlns:vCard="http://www.w3.org/2001/vcard-rdf/3.0#" xmlns:vCard4="http://www.w3.org/2006/vcard/ns#" xmlns:bqbiol="http://biomodels.net/biology-qualifiers/" xmlns:bqmodel="http://biomodels.net/model-qualifiers/">
            <rdf:Description rdf:about="#meta_M_acmum6p_c">
              <bqbiol:is>
                <rdf:Bag>
                  <rdf:li rdf:resource="https://identifiers.org/bigg.metabolite/acmum6p_c"/>
                  <rdf:li rdf:resource="https://identifiers.org/chebi/47968"/>
                  <rdf:li rdf:resource="https://identifiers.org/kegg.compound/C16698"/>
                  <rdf:li rdf:resource="https://identifiers.org/metanetx.chemical/MNXM90332"/>
                  <rdf:li rdf:resource="https://identifiers.org/origin/iMK1208"/>
                </rdf:Bag>
              </bqbiol:is>
            </rdf:Description>
          </rdf:RDF>
        </annotation>
      </species>
      <species metaid="meta_M_acgam6p_c" sboTerm="SBO:0000247" id="M_acgam6p_c" name="N-Acetyl-D-glucosamine 6-phosphate" compartment="c" hasOnlySubstanceUnits="false" boundaryCondition="false" constant="false" fbc:charge="-2" fbc:chemicalFormula="C8H14NO9P">
        <annotation>
          <rdf:RDF xmlns:rdf="http://www.w3.org/1999/02/22-rdf-syntax-ns#" xmlns:dcterms="http://purl.org/dc/terms/" xmlns:vCard="http://www.w3.org/2001/vcard-rdf/3.0#" xmlns:vCard4="http://www.w3.org/2006/vcard/ns#" xmlns:bqbiol="http://biomodels.net/biology-qualifiers/" xmlns:bqmodel="http://biomodels.net/model-qualifiers/">
            <rdf:Description rdf:about="#meta_M_acgam6p_c">
              <bqbiol:is>
                <rdf:Bag>
                  <rdf:li rdf:resource="https://identifiers.org/bigg.metabolite/acgam6p_c"/>
                  <rdf:li rdf:resource="https://identifiers.org/biocyc/N-ACETYL-D-GLUCOSAMINE-6-P"/>
                  <rdf:li rdf:resource="https://identifiers.org/chebi/12456"/>
                  <rdf:li rdf:resource="https://identifiers.org/kegg.compound/C00357"/>
                  <rdf:li rdf:resource="https://identifiers.org/metanetx.chemical/MNXM63556"/>
                  <rdf:li rdf:resource="https://identifiers.org/origin/iMK1208"/>
                </rdf:Bag>
              </bqbiol:is>
            </rdf:Description>
          </rdf:RDF>
        </annotation>
      </species>
      <species metaid="meta_M_lac__D_c" sboTerm="SBO:0000247" id="M_lac__D_c" name="D-Lactate" compartment="c" hasOnlySubstanceUnits="false" boundaryCondition="false" constant="false" fbc:charge="-1" fbc:chemicalFormula="C3H5O3">
        <annotation>
          <rdf:RDF xmlns:rdf="http://www.w3.org/1999/02/22-rdf-syntax-ns#" xmlns:dcterms="http://purl.org/dc/terms/" xmlns:vCard="http://www.w3.org/2001/vcard-rdf/3.0#" xmlns:vCard4="http://www.w3.org/2006/vcard/ns#" xmlns:bqbiol="http://biomodels.net/biology-qualifiers/" xmlns:bqmodel="http://biomodels.net/model-qualifiers/">
            <rdf:Description rdf:about="#meta_M_lac__D_c">
              <bqbiol:is>
                <rdf:Bag>
                  <rdf:li rdf:resource="https://identifiers.org/bigg.metabolite/lac__D_c"/>
                  <rdf:li rdf:resource="https://identifiers.org/biocyc/D-LACTATE"/>
                  <rdf:li rdf:resource="https://identifiers.org/chebi/11001"/>
                  <rdf:li rdf:resource="https://identifiers.org/kegg.compound/C00256"/>
                  <rdf:li rdf:resource="https://identifiers.org/metanetx.chemical/MNXM285"/>
                  <rdf:li rdf:resource="https://identifiers.org/origin/iMK1208"/>
                </rdf:Bag>
              </bqbiol:is>
            </rdf:Description>
          </rdf:RDF>
        </annotation>
      </species>
      <species metaid="meta_M_ppa_c" sboTerm="SBO:0000247" id="M_ppa_c" name="Propionate (n-C3:0)" compartment="c" hasOnlySubstanceUnits="false" boundaryCondition="false" constant="false" fbc:charge="-1" fbc:chemicalFormula="C3H5O2">
        <annotation>
          <rdf:RDF xmlns:rdf="http://www.w3.org/1999/02/22-rdf-syntax-ns#" xmlns:dcterms="http://purl.org/dc/terms/" xmlns:vCard="http://www.w3.org/2001/vcard-rdf/3.0#" xmlns:vCard4="http://www.w3.org/2006/vcard/ns#" xmlns:bqbiol="http://biomodels.net/biology-qualifiers/" xmlns:bqmodel="http://biomodels.net/model-qualifiers/">
            <rdf:Description rdf:about="#meta_M_ppa_c">
              <bqbiol:is>
                <rdf:Bag>
                  <rdf:li rdf:resource="https://identifiers.org/bigg.metabolite/ppa_c"/>
                  <rdf:li rdf:resource="https://identifiers.org/biocyc/PROPIONATE"/>
                  <rdf:li rdf:resource="https://identifiers.org/chebi/14903"/>
                  <rdf:li rdf:resource="https://identifiers.org/kegg.compound/C00163"/>
                  <rdf:li rdf:resource="https://identifiers.org/metanetx.chemical/MNXM91374"/>
                  <rdf:li rdf:resource="https://identifiers.org/origin/iMK1208"/>
                </rdf:Bag>
              </bqbiol:is>
            </rdf:Description>
          </rdf:RDF>
        </annotation>
      </species>
      <species metaid="meta_M_ppcoa_c" sboTerm="SBO:0000247" id="M_ppcoa_c" name="Propanoyl-CoA" compartment="c" hasOnlySubstanceUnits="false" boundaryCondition="false" constant="false" fbc:charge="-4" fbc:chemicalFormula="C24H36N7O17P3S">
        <annotation>
          <rdf:RDF xmlns:rdf="http://www.w3.org/1999/02/22-rdf-syntax-ns#" xmlns:dcterms="http://purl.org/dc/terms/" xmlns:vCard="http://www.w3.org/2001/vcard-rdf/3.0#" xmlns:vCard4="http://www.w3.org/2006/vcard/ns#" xmlns:bqbiol="http://biomodels.net/biology-qualifiers/" xmlns:bqmodel="http://biomodels.net/model-qualifiers/">
            <rdf:Description rdf:about="#meta_M_ppcoa_c">
              <bqbiol:is>
                <rdf:Bag>
                  <rdf:li rdf:resource="https://identifiers.org/bigg.metabolite/ppcoa_c"/>
                  <rdf:li rdf:resource="https://identifiers.org/biocyc/PROPIONYL-COA"/>
                  <rdf:li rdf:resource="https://identifiers.org/chebi/14904"/>
                  <rdf:li rdf:resource="https://identifiers.org/kegg.compound/C00100"/>
                  <rdf:li rdf:resource="https://identifiers.org/metanetx.chemical/MNXM86"/>
                  <rdf:li rdf:resource="https://identifiers.org/origin/iMK1208"/>
                </rdf:Bag>
              </bqbiol:is>
            </rdf:Description>
          </rdf:RDF>
        </annotation>
      </species>
      <species metaid="meta_M_adn_c" sboTerm="SBO:0000247" id="M_adn_c" name="Adenosine" compartment="c" hasOnlySubstanceUnits="false" boundaryCondition="false" constant="false" fbc:charge="0" fbc:chemicalFormula="C10H13N5O4">
        <annotation>
          <rdf:RDF xmlns:rdf="http://www.w3.org/1999/02/22-rdf-syntax-ns#" xmlns:dcterms="http://purl.org/dc/terms/" xmlns:vCard="http://www.w3.org/2001/vcard-rdf/3.0#" xmlns:vCard4="http://www.w3.org/2006/vcard/ns#" xmlns:bqbiol="http://biomodels.net/biology-qualifiers/" xmlns:bqmodel="http://biomodels.net/model-qualifiers/">
            <rdf:Description rdf:about="#meta_M_adn_c">
              <bqbiol:is>
                <rdf:Bag>
                  <rdf:li rdf:resource="https://identifiers.org/bigg.metabolite/adn_c"/>
                  <rdf:li rdf:resource="https://identifiers.org/biocyc/CPD-13918"/>
                  <rdf:li rdf:resource="https://identifiers.org/chebi/13734"/>
                  <rdf:li rdf:resource="https://identifiers.org/kegg.compound/C00212"/>
                  <rdf:li rdf:resource="https://identifiers.org/metanetx.chemical/MNXM91374"/>
                  <rdf:li rdf:resource="https://identifiers.org/origin/iMK1208"/>
                </rdf:Bag>
              </bqbiol:is>
            </rdf:Description>
          </rdf:RDF>
        </annotation>
      </species>
      <species metaid="meta_M_ade_c" sboTerm="SBO:0000247" id="M_ade_c" name="Adenine" compartment="c" hasOnlySubstanceUnits="false" boundaryCondition="false" constant="false" fbc:charge="0" fbc:chemicalFormula="C5H5N5">
        <annotation>
          <rdf:RDF xmlns:rdf="http://www.w3.org/1999/02/22-rdf-syntax-ns#" xmlns:dcterms="http://purl.org/dc/terms/" xmlns:vCard="http://www.w3.org/2001/vcard-rdf/3.0#" xmlns:vCard4="http://www.w3.org/2006/vcard/ns#" xmlns:bqbiol="http://biomodels.net/biology-qualifiers/" xmlns:bqmodel="http://biomodels.net/model-qualifiers/">
            <rdf:Description rdf:about="#meta_M_ade_c">
              <bqbiol:is>
                <rdf:Bag>
                  <rdf:li rdf:resource="https://identifiers.org/bigg.metabolite/ade_c"/>
                  <rdf:li rdf:resource="https://identifiers.org/biocyc/ADENINE-RING"/>
                  <rdf:li rdf:resource="https://identifiers.org/chebi/13733"/>
                  <rdf:li rdf:resource="https://identifiers.org/kegg.compound/C00147"/>
                  <rdf:li rdf:resource="https://identifiers.org/metanetx.chemical/MNXM114261"/>
                  <rdf:li rdf:resource="https://identifiers.org/origin/iMK1208"/>
                </rdf:Bag>
              </bqbiol:is>
            </rdf:Description>
          </rdf:RDF>
        </annotation>
      </species>
      <species metaid="meta_M_rib__D_c" sboTerm="SBO:0000247" id="M_rib__D_c" name="D-Ribose" compartment="c" hasOnlySubstanceUnits="false" boundaryCondition="false" constant="false" fbc:charge="0" fbc:chemicalFormula="C5H10O5">
        <annotation>
          <rdf:RDF xmlns:rdf="http://www.w3.org/1999/02/22-rdf-syntax-ns#" xmlns:dcterms="http://purl.org/dc/terms/" xmlns:vCard="http://www.w3.org/2001/vcard-rdf/3.0#" xmlns:vCard4="http://www.w3.org/2006/vcard/ns#" xmlns:bqbiol="http://biomodels.net/biology-qualifiers/" xmlns:bqmodel="http://biomodels.net/model-qualifiers/">
            <rdf:Description rdf:about="#meta_M_rib__D_c">
              <bqbiol:is>
                <rdf:Bag>
                  <rdf:li rdf:resource="https://identifiers.org/bigg.metabolite/rib__D_c"/>
                  <rdf:li rdf:resource="https://identifiers.org/biocyc/D-Ribofuranose"/>
                  <rdf:li rdf:resource="https://identifiers.org/chebi/13011"/>
                  <rdf:li rdf:resource="https://identifiers.org/kegg.compound/C00121"/>
                  <rdf:li rdf:resource="https://identifiers.org/metanetx.chemical/MNXM9750"/>
                  <rdf:li rdf:resource="https://identifiers.org/origin/iMK1208"/>
                </rdf:Bag>
              </bqbiol:is>
            </rdf:Description>
          </rdf:RDF>
        </annotation>
      </species>
      <species metaid="meta_M_ac_c" sboTerm="SBO:0000247" id="M_ac_c" name="Acetate" compartment="c" hasOnlySubstanceUnits="false" boundaryCondition="false" constant="false" fbc:charge="-1" fbc:chemicalFormula="C2H3O2">
        <annotation>
          <rdf:RDF xmlns:rdf="http://www.w3.org/1999/02/22-rdf-syntax-ns#" xmlns:dcterms="http://purl.org/dc/terms/" xmlns:vCard="http://www.w3.org/2001/vcard-rdf/3.0#" xmlns:vCard4="http://www.w3.org/2006/vcard/ns#" xmlns:bqbiol="http://biomodels.net/biology-qualifiers/" xmlns:bqmodel="http://biomodels.net/model-qualifiers/">
            <rdf:Description rdf:about="#meta_M_ac_c">
              <bqbiol:is>
                <rdf:Bag>
                  <rdf:li rdf:resource="https://identifiers.org/bigg.metabolite/ac_c"/>
                  <rdf:li rdf:resource="https://identifiers.org/biocyc/ACET"/>
                  <rdf:li rdf:resource="https://identifiers.org/chebi/13704"/>
                  <rdf:li rdf:resource="https://identifiers.org/kegg.compound/C00033"/>
                  <rdf:li rdf:resource="https://identifiers.org/metanetx.chemical/MNXM455"/>
                  <rdf:li rdf:resource="https://identifiers.org/origin/iMK1208"/>
                </rdf:Bag>
              </bqbiol:is>
            </rdf:Description>
          </rdf:RDF>
        </annotation>
      </species>
      <species metaid="meta_M_gam6p_c" sboTerm="SBO:0000247" id="M_gam6p_c" name="D-Glucosamine 6-phosphate" compartment="c" hasOnlySubstanceUnits="false" boundaryCondition="false" constant="false" fbc:charge="-1" fbc:chemicalFormula="C6H13NO8P">
        <annotation>
          <rdf:RDF xmlns:rdf="http://www.w3.org/1999/02/22-rdf-syntax-ns#" xmlns:dcterms="http://purl.org/dc/terms/" xmlns:vCard="http://www.w3.org/2001/vcard-rdf/3.0#" xmlns:vCard4="http://www.w3.org/2006/vcard/ns#" xmlns:bqbiol="http://biomodels.net/biology-qualifiers/" xmlns:bqmodel="http://biomodels.net/model-qualifiers/">
            <rdf:Description rdf:about="#meta_M_gam6p_c">
              <bqbiol:is>
                <rdf:Bag>
                  <rdf:li rdf:resource="https://identifiers.org/bigg.metabolite/gam6p_c"/>
                  <rdf:li rdf:resource="https://identifiers.org/biocyc/D-GLUCOSAMINE-6-P"/>
                  <rdf:li rdf:resource="https://identifiers.org/chebi/12317"/>
                  <rdf:li rdf:resource="https://identifiers.org/kegg.compound/C00352"/>
                  <rdf:li rdf:resource="https://identifiers.org/metanetx.chemical/MNXM370"/>
                  <rdf:li rdf:resource="https://identifiers.org/origin/iMK1208"/>
                </rdf:Bag>
              </bqbiol:is>
            </rdf:Description>
          </rdf:RDF>
        </annotation>
      </species>
      <species metaid="meta_M_glyald_c" sboTerm="SBO:0000247" id="M_glyald_c" name="D-Glyceraldehyde" compartment="c" hasOnlySubstanceUnits="false" boundaryCondition="false" constant="false" fbc:charge="0" fbc:chemicalFormula="C3H6O3">
        <annotation>
          <rdf:RDF xmlns:rdf="http://www.w3.org/1999/02/22-rdf-syntax-ns#" xmlns:dcterms="http://purl.org/dc/terms/" xmlns:vCard="http://www.w3.org/2001/vcard-rdf/3.0#" xmlns:vCard4="http://www.w3.org/2006/vcard/ns#" xmlns:bqbiol="http://biomodels.net/biology-qualifiers/" xmlns:bqmodel="http://biomodels.net/model-qualifiers/">
            <rdf:Description rdf:about="#meta_M_glyald_c">
              <bqbiol:is>
                <rdf:Bag>
                  <rdf:li rdf:resource="https://identifiers.org/bigg.metabolite/glyald_c"/>
                  <rdf:li rdf:resource="https://identifiers.org/biocyc/GLYCERALD"/>
                  <rdf:li rdf:resource="https://identifiers.org/chebi/12982"/>
                  <rdf:li rdf:resource="https://identifiers.org/kegg.compound/C00577"/>
                  <rdf:li rdf:resource="https://identifiers.org/metanetx.chemical/MNXM435"/>
                  <rdf:li rdf:resource="https://identifiers.org/origin/iMK1208"/>
                </rdf:Bag>
              </bqbiol:is>
            </rdf:Description>
          </rdf:RDF>
        </annotation>
      </species>
      <species metaid="meta_M_glyc_c" sboTerm="SBO:0000247" id="M_glyc_c" name="Glycerol" compartment="c" hasOnlySubstanceUnits="false" boundaryCondition="false" constant="false" fbc:charge="0" fbc:chemicalFormula="C3H8O3">
        <annotation>
          <rdf:RDF xmlns:rdf="http://www.w3.org/1999/02/22-rdf-syntax-ns#" xmlns:dcterms="http://purl.org/dc/terms/" xmlns:vCard="http://www.w3.org/2001/vcard-rdf/3.0#" xmlns:vCard4="http://www.w3.org/2006/vcard/ns#" xmlns:bqbiol="http://biomodels.net/biology-qualifiers/" xmlns:bqmodel="http://biomodels.net/model-qualifiers/">
            <rdf:Description rdf:about="#meta_M_glyc_c">
              <bqbiol:is>
                <rdf:Bag>
                  <rdf:li rdf:resource="https://identifiers.org/bigg.metabolite/glyc_c"/>
                  <rdf:li rdf:resource="https://identifiers.org/biocyc/GLYCEROL"/>
                  <rdf:li rdf:resource="https://identifiers.org/chebi/131422"/>
                  <rdf:li rdf:resource="https://identifiers.org/kegg.compound/C00116"/>
                  <rdf:li rdf:resource="https://identifiers.org/metanetx.chemical/MNXM807"/>
                  <rdf:li rdf:resource="https://identifiers.org/origin/iMK1208"/>
                </rdf:Bag>
              </bqbiol:is>
            </rdf:Description>
          </rdf:RDF>
        </annotation>
      </species>
      <species metaid="meta_M_fald_c" sboTerm="SBO:0000247" id="M_fald_c" name="Formaldehyde" compartment="c" hasOnlySubstanceUnits="false" boundaryCondition="false" constant="false" fbc:charge="0" fbc:chemicalFormula="CH2O">
        <annotation>
          <rdf:RDF xmlns:rdf="http://www.w3.org/1999/02/22-rdf-syntax-ns#" xmlns:dcterms="http://purl.org/dc/terms/" xmlns:vCard="http://www.w3.org/2001/vcard-rdf/3.0#" xmlns:vCard4="http://www.w3.org/2006/vcard/ns#" xmlns:bqbiol="http://biomodels.net/biology-qualifiers/" xmlns:bqmodel="http://biomodels.net/model-qualifiers/">
            <rdf:Description rdf:about="#meta_M_fald_c">
              <bqbiol:is>
                <rdf:Bag>
                  <rdf:li rdf:resource="https://identifiers.org/bigg.metabolite/fald_c"/>
                  <rdf:li rdf:resource="https://identifiers.org/biocyc/FORMALDEHYDE"/>
                  <rdf:li rdf:resource="https://identifiers.org/chebi/14274"/>
                  <rdf:li rdf:resource="https://identifiers.org/kegg.compound/C00067"/>
                  <rdf:li rdf:resource="https://identifiers.org/metanetx.chemical/MNXM114097"/>
                  <rdf:li rdf:resource="https://identifiers.org/origin/iMK1208"/>
                </rdf:Bag>
              </bqbiol:is>
            </rdf:Description>
          </rdf:RDF>
        </annotation>
      </species>
      <species metaid="meta_M_for_c" sboTerm="SBO:0000247" id="M_for_c" name="Formate" compartment="c" hasOnlySubstanceUnits="false" boundaryCondition="false" constant="false" fbc:charge="-1" fbc:chemicalFormula="CH1O2">
        <annotation>
          <rdf:RDF xmlns:rdf="http://www.w3.org/1999/02/22-rdf-syntax-ns#" xmlns:dcterms="http://purl.org/dc/terms/" xmlns:vCard="http://www.w3.org/2001/vcard-rdf/3.0#" xmlns:vCard4="http://www.w3.org/2006/vcard/ns#" xmlns:bqbiol="http://biomodels.net/biology-qualifiers/" xmlns:bqmodel="http://biomodels.net/model-qualifiers/">
            <rdf:Description rdf:about="#meta_M_for_c">
              <bqbiol:is>
                <rdf:Bag>
                  <rdf:li rdf:resource="https://identifiers.org/bigg.metabolite/for_c"/>
                  <rdf:li rdf:resource="https://identifiers.org/biocyc/FORMATE"/>
                  <rdf:li rdf:resource="https://identifiers.org/chebi/14276"/>
                  <rdf:li rdf:resource="https://identifiers.org/kegg.compound/C00058"/>
                  <rdf:li rdf:resource="https://identifiers.org/metanetx.chemical/MNXM39"/>
                  <rdf:li rdf:resource="https://identifiers.org/origin/iMK1208"/>
                </rdf:Bag>
              </bqbiol:is>
            </rdf:Description>
          </rdf:RDF>
        </annotation>
      </species>
      <species metaid="meta_M_pacald_c" sboTerm="SBO:0000247" id="M_pacald_c" name="Phenylacetaldehyde" compartment="c" hasOnlySubstanceUnits="false" boundaryCondition="false" constant="false" fbc:charge="0" fbc:chemicalFormula="C8H8O">
        <annotation>
          <rdf:RDF xmlns:rdf="http://www.w3.org/1999/02/22-rdf-syntax-ns#" xmlns:dcterms="http://purl.org/dc/terms/" xmlns:vCard="http://www.w3.org/2001/vcard-rdf/3.0#" xmlns:vCard4="http://www.w3.org/2006/vcard/ns#" xmlns:bqbiol="http://biomodels.net/biology-qualifiers/" xmlns:bqmodel="http://biomodels.net/model-qualifiers/">
            <rdf:Description rdf:about="#meta_M_pacald_c">
              <bqbiol:is>
                <rdf:Bag>
                  <rdf:li rdf:resource="https://identifiers.org/bigg.metabolite/pacald_c"/>
                  <rdf:li rdf:resource="https://identifiers.org/biocyc/PHENYLACETALDEHYDE"/>
                  <rdf:li rdf:resource="https://identifiers.org/chebi/14778"/>
                  <rdf:li rdf:resource="https://identifiers.org/kegg.compound/C00601"/>
                  <rdf:li rdf:resource="https://identifiers.org/metanetx.chemical/MNXM473"/>
                  <rdf:li rdf:resource="https://identifiers.org/origin/iMK1208"/>
                </rdf:Bag>
              </bqbiol:is>
            </rdf:Description>
          </rdf:RDF>
        </annotation>
      </species>
      <species metaid="meta_M_pac_c" sboTerm="SBO:0000247" id="M_pac_c" name="Phenylacetic acid" compartment="c" hasOnlySubstanceUnits="false" boundaryCondition="false" constant="false" fbc:charge="-1" fbc:chemicalFormula="C8H7O2">
        <annotation>
          <rdf:RDF xmlns:rdf="http://www.w3.org/1999/02/22-rdf-syntax-ns#" xmlns:dcterms="http://purl.org/dc/terms/" xmlns:vCard="http://www.w3.org/2001/vcard-rdf/3.0#" xmlns:vCard4="http://www.w3.org/2006/vcard/ns#" xmlns:bqbiol="http://biomodels.net/biology-qualifiers/" xmlns:bqmodel="http://biomodels.net/model-qualifiers/">
            <rdf:Description rdf:about="#meta_M_pac_c">
              <bqbiol:is>
                <rdf:Bag>
                  <rdf:li rdf:resource="https://identifiers.org/bigg.metabolite/pac_c"/>
                  <rdf:li rdf:resource="https://identifiers.org/biocyc/Phenyl-Acetates"/>
                  <rdf:li rdf:resource="https://identifiers.org/chebi/14779"/>
                  <rdf:li rdf:resource="https://identifiers.org/kegg.compound/C07086"/>
                  <rdf:li rdf:resource="https://identifiers.org/metanetx.chemical/MNXM1202"/>
                  <rdf:li rdf:resource="https://identifiers.org/origin/iMK1208"/>
                </rdf:Bag>
              </bqbiol:is>
            </rdf:Description>
          </rdf:RDF>
        </annotation>
      </species>
      <species metaid="meta_M_acald_c" sboTerm="SBO:0000247" id="M_acald_c" name="Acetaldehyde" compartment="c" hasOnlySubstanceUnits="false" boundaryCondition="false" constant="false" fbc:charge="0" fbc:chemicalFormula="C2H4O">
        <annotation>
          <rdf:RDF xmlns:rdf="http://www.w3.org/1999/02/22-rdf-syntax-ns#" xmlns:dcterms="http://purl.org/dc/terms/" xmlns:vCard="http://www.w3.org/2001/vcard-rdf/3.0#" xmlns:vCard4="http://www.w3.org/2006/vcard/ns#" xmlns:bqbiol="http://biomodels.net/biology-qualifiers/" xmlns:bqmodel="http://biomodels.net/model-qualifiers/">
            <rdf:Description rdf:about="#meta_M_acald_c">
              <bqbiol:is>
                <rdf:Bag>
                  <rdf:li rdf:resource="https://identifiers.org/bigg.metabolite/acald_c"/>
                  <rdf:li rdf:resource="https://identifiers.org/biocyc/ACETALD"/>
                  <rdf:li rdf:resource="https://identifiers.org/chebi/13703"/>
                  <rdf:li rdf:resource="https://identifiers.org/kegg.compound/C00084"/>
                  <rdf:li rdf:resource="https://identifiers.org/metanetx.chemical/MNXM75"/>
                  <rdf:li rdf:resource="https://identifiers.org/origin/iMK1208"/>
                </rdf:Bag>
              </bqbiol:is>
            </rdf:Description>
          </rdf:RDF>
        </annotation>
      </species>
      <species metaid="meta_M_alltt_c" sboTerm="SBO:0000247" id="M_alltt_c" name="Allantoate" compartment="c" hasOnlySubstanceUnits="false" boundaryCondition="false" constant="false" fbc:charge="-1" fbc:chemicalFormula="C4H7N4O4">
        <annotation>
          <rdf:RDF xmlns:rdf="http://www.w3.org/1999/02/22-rdf-syntax-ns#" xmlns:dcterms="http://purl.org/dc/terms/" xmlns:vCard="http://www.w3.org/2001/vcard-rdf/3.0#" xmlns:vCard4="http://www.w3.org/2006/vcard/ns#" xmlns:bqbiol="http://biomodels.net/biology-qualifiers/" xmlns:bqmodel="http://biomodels.net/model-qualifiers/">
            <rdf:Description rdf:about="#meta_M_alltt_c">
              <bqbiol:is>
                <rdf:Bag>
                  <rdf:li rdf:resource="https://identifiers.org/bigg.metabolite/alltt_c"/>
                  <rdf:li rdf:resource="https://identifiers.org/biocyc/ALLANTOATE"/>
                  <rdf:li rdf:resource="https://identifiers.org/chebi/13760"/>
                  <rdf:li rdf:resource="https://identifiers.org/kegg.compound/C00499"/>
                  <rdf:li rdf:resource="https://identifiers.org/metanetx.chemical/MNXM584"/>
                  <rdf:li rdf:resource="https://identifiers.org/origin/iMK1208"/>
                </rdf:Bag>
              </bqbiol:is>
            </rdf:Description>
          </rdf:RDF>
        </annotation>
      </species>
      <species metaid="meta_M_urdglyc_c" sboTerm="SBO:0000247" id="M_urdglyc_c" name="(-)-Ureidoglycolate" compartment="c" hasOnlySubstanceUnits="false" boundaryCondition="false" constant="false" fbc:charge="-1" fbc:chemicalFormula="C3H5N2O4">
        <annotation>
          <rdf:RDF xmlns:rdf="http://www.w3.org/1999/02/22-rdf-syntax-ns#" xmlns:dcterms="http://purl.org/dc/terms/" xmlns:vCard="http://www.w3.org/2001/vcard-rdf/3.0#" xmlns:vCard4="http://www.w3.org/2006/vcard/ns#" xmlns:bqbiol="http://biomodels.net/biology-qualifiers/" xmlns:bqmodel="http://biomodels.net/model-qualifiers/">
            <rdf:Description rdf:about="#meta_M_urdglyc_c">
              <bqbiol:is>
                <rdf:Bag>
                  <rdf:li rdf:resource="https://identifiers.org/bigg.metabolite/urdglyc_c"/>
                  <rdf:li rdf:resource="https://identifiers.org/biocyc/CPD-1091"/>
                  <rdf:li rdf:resource="https://identifiers.org/chebi/10783"/>
                  <rdf:li rdf:resource="https://identifiers.org/kegg.compound/C00603"/>
                  <rdf:li rdf:resource="https://identifiers.org/metanetx.chemical/MNXM958"/>
                  <rdf:li rdf:resource="https://identifiers.org/origin/iMK1208"/>
                </rdf:Bag>
              </bqbiol:is>
            </rdf:Description>
          </rdf:RDF>
        </annotation>
      </species>
      <species metaid="meta_M_malt_c" sboTerm="SBO:0000247" id="M_malt_c" name="Maltose" compartment="c" hasOnlySubstanceUnits="false" boundaryCondition="false" constant="false" fbc:charge="0" fbc:chemicalFormula="C12H22O11">
        <annotation>
          <rdf:RDF xmlns:rdf="http://www.w3.org/1999/02/22-rdf-syntax-ns#" xmlns:dcterms="http://purl.org/dc/terms/" xmlns:vCard="http://www.w3.org/2001/vcard-rdf/3.0#" xmlns:vCard4="http://www.w3.org/2006/vcard/ns#" xmlns:bqbiol="http://biomodels.net/biology-qualifiers/" xmlns:bqmodel="http://biomodels.net/model-qualifiers/">
            <rdf:Description rdf:about="#meta_M_malt_c">
              <bqbiol:is>
                <rdf:Bag>
                  <rdf:li rdf:resource="https://identifiers.org/bigg.metabolite/malt_c"/>
                  <rdf:li rdf:resource="https://identifiers.org/biocyc/MALTOSE"/>
                  <rdf:li rdf:resource="https://identifiers.org/chebi/14568"/>
                  <rdf:li rdf:resource="https://identifiers.org/kegg.compound/C00208"/>
                  <rdf:li rdf:resource="https://identifiers.org/metanetx.chemical/MNXM607"/>
                  <rdf:li rdf:resource="https://identifiers.org/origin/iMK1208"/>
                </rdf:Bag>
              </bqbiol:is>
            </rdf:Description>
          </rdf:RDF>
        </annotation>
      </species>
      <species metaid="meta_M_malttr_c" sboTerm="SBO:0000247" id="M_malttr_c" name="Maltotriose" compartment="c" hasOnlySubstanceUnits="false" boundaryCondition="false" constant="false" fbc:charge="0" fbc:chemicalFormula="C18H32O16">
        <annotation>
          <rdf:RDF xmlns:rdf="http://www.w3.org/1999/02/22-rdf-syntax-ns#" xmlns:dcterms="http://purl.org/dc/terms/" xmlns:vCard="http://www.w3.org/2001/vcard-rdf/3.0#" xmlns:vCard4="http://www.w3.org/2006/vcard/ns#" xmlns:bqbiol="http://biomodels.net/biology-qualifiers/" xmlns:bqmodel="http://biomodels.net/model-qualifiers/">
            <rdf:Description rdf:about="#meta_M_malttr_c">
              <bqbiol:is>
                <rdf:Bag>
                  <rdf:li rdf:resource="https://identifiers.org/bigg.metabolite/malttr_c"/>
                  <rdf:li rdf:resource="https://identifiers.org/biocyc/MALTOTRIOSE"/>
                  <rdf:li rdf:resource="https://identifiers.org/chebi/25146"/>
                  <rdf:li rdf:resource="https://identifiers.org/kegg.compound/C01835"/>
                  <rdf:li rdf:resource="https://identifiers.org/metanetx.chemical/MNXM468"/>
                  <rdf:li rdf:resource="https://identifiers.org/origin/iMK1208"/>
                </rdf:Bag>
              </bqbiol:is>
            </rdf:Description>
          </rdf:RDF>
        </annotation>
      </species>
      <species metaid="meta_M_glc__D_c" sboTerm="SBO:0000247" id="M_glc__D_c" name="D-Glucose" compartment="c" hasOnlySubstanceUnits="false" boundaryCondition="false" constant="false" fbc:charge="0" fbc:chemicalFormula="C6H12O6">
        <annotation>
          <rdf:RDF xmlns:rdf="http://www.w3.org/1999/02/22-rdf-syntax-ns#" xmlns:dcterms="http://purl.org/dc/terms/" xmlns:vCard="http://www.w3.org/2001/vcard-rdf/3.0#" xmlns:vCard4="http://www.w3.org/2006/vcard/ns#" xmlns:bqbiol="http://biomodels.net/biology-qualifiers/" xmlns:bqmodel="http://biomodels.net/model-qualifiers/">
            <rdf:Description rdf:about="#meta_M_glc__D_c">
              <bqbiol:is>
                <rdf:Bag>
                  <rdf:li rdf:resource="https://identifiers.org/bigg.metabolite/glc__D_c"/>
                  <rdf:li rdf:resource="https://identifiers.org/biocyc/Glucopyranose"/>
                  <rdf:li rdf:resource="https://identifiers.org/chebi/12965"/>
                  <rdf:li rdf:resource="https://identifiers.org/kegg.compound/C00031"/>
                  <rdf:li rdf:resource="https://identifiers.org/metanetx.chemical/MNXM936"/>
                  <rdf:li rdf:resource="https://identifiers.org/origin/iMK1208"/>
                </rdf:Bag>
              </bqbiol:is>
            </rdf:Description>
          </rdf:RDF>
        </annotation>
      </species>
      <species metaid="meta_M_maltttr_c" sboTerm="SBO:0000247" id="M_maltttr_c" name="Maltotetraose" compartment="c" hasOnlySubstanceUnits="false" boundaryCondition="false" constant="false" fbc:charge="0" fbc:chemicalFormula="C24H42O21">
        <annotation>
          <rdf:RDF xmlns:rdf="http://www.w3.org/1999/02/22-rdf-syntax-ns#" xmlns:dcterms="http://purl.org/dc/terms/" xmlns:vCard="http://www.w3.org/2001/vcard-rdf/3.0#" xmlns:vCard4="http://www.w3.org/2006/vcard/ns#" xmlns:bqbiol="http://biomodels.net/biology-qualifiers/" xmlns:bqmodel="http://biomodels.net/model-qualifiers/">
            <rdf:Description rdf:about="#meta_M_maltttr_c">
              <bqbiol:is>
                <rdf:Bag>
                  <rdf:li rdf:resource="https://identifiers.org/bigg.metabolite/maltttr_c"/>
                  <rdf:li rdf:resource="https://identifiers.org/biocyc/MALTOTETRAOSE"/>
                  <rdf:li rdf:resource="https://identifiers.org/chebi/25145"/>
                  <rdf:li rdf:resource="https://identifiers.org/kegg.compound/C02052"/>
                  <rdf:li rdf:resource="https://identifiers.org/metanetx.chemical/MNXM5663"/>
                  <rdf:li rdf:resource="https://identifiers.org/origin/iMK1208"/>
                </rdf:Bag>
              </bqbiol:is>
            </rdf:Description>
          </rdf:RDF>
        </annotation>
      </species>
      <species metaid="meta_M_maltpt_c" sboTerm="SBO:0000247" id="M_maltpt_c" name="Maltopentaose" compartment="c" hasOnlySubstanceUnits="false" boundaryCondition="false" constant="false" fbc:charge="0" fbc:chemicalFormula="C30H52O26">
        <annotation>
          <rdf:RDF xmlns:rdf="http://www.w3.org/1999/02/22-rdf-syntax-ns#" xmlns:dcterms="http://purl.org/dc/terms/" xmlns:vCard="http://www.w3.org/2001/vcard-rdf/3.0#" xmlns:vCard4="http://www.w3.org/2006/vcard/ns#" xmlns:bqbiol="http://biomodels.net/biology-qualifiers/" xmlns:bqmodel="http://biomodels.net/model-qualifiers/">
            <rdf:Description rdf:about="#meta_M_maltpt_c">
              <bqbiol:is>
                <rdf:Bag>
                  <rdf:li rdf:resource="https://identifiers.org/bigg.metabolite/maltpt_c"/>
                  <rdf:li rdf:resource="https://identifiers.org/biocyc/MALTOPENTAOSE"/>
                  <rdf:li rdf:resource="https://identifiers.org/chebi/49536"/>
                  <rdf:li rdf:resource="https://identifiers.org/metanetx.chemical/MNXM644"/>
                  <rdf:li rdf:resource="https://identifiers.org/origin/iMK1208"/>
                </rdf:Bag>
              </bqbiol:is>
            </rdf:Description>
          </rdf:RDF>
        </annotation>
      </species>
      <species metaid="meta_M_malthx_c" sboTerm="SBO:0000247" id="M_malthx_c" name="Maltohexaose" compartment="c" hasOnlySubstanceUnits="false" boundaryCondition="false" constant="false" fbc:charge="0" fbc:chemicalFormula="C36H62O31">
        <annotation>
          <rdf:RDF xmlns:rdf="http://www.w3.org/1999/02/22-rdf-syntax-ns#" xmlns:dcterms="http://purl.org/dc/terms/" xmlns:vCard="http://www.w3.org/2001/vcard-rdf/3.0#" xmlns:vCard4="http://www.w3.org/2006/vcard/ns#" xmlns:bqbiol="http://biomodels.net/biology-qualifiers/" xmlns:bqmodel="http://biomodels.net/model-qualifiers/">
            <rdf:Description rdf:about="#meta_M_malthx_c">
              <bqbiol:is>
                <rdf:Bag>
                  <rdf:li rdf:resource="https://identifiers.org/bigg.metabolite/malthx_c"/>
                  <rdf:li rdf:resource="https://identifiers.org/biocyc/MALTOHEXAOSE"/>
                  <rdf:li rdf:resource="https://identifiers.org/chebi/25141"/>
                  <rdf:li rdf:resource="https://identifiers.org/kegg.compound/C01936"/>
                  <rdf:li rdf:resource="https://identifiers.org/metanetx.chemical/MNXM529"/>
                  <rdf:li rdf:resource="https://identifiers.org/origin/iMK1208"/>
                </rdf:Bag>
              </bqbiol:is>
            </rdf:Description>
          </rdf:RDF>
        </annotation>
      </species>
      <species metaid="meta_M_malthp_c" sboTerm="SBO:0000247" id="M_malthp_c" name="Maltoheptaose" compartment="c" hasOnlySubstanceUnits="false" boundaryCondition="false" constant="false" fbc:charge="0" fbc:chemicalFormula="C42H72O36">
        <annotation>
          <rdf:RDF xmlns:rdf="http://www.w3.org/1999/02/22-rdf-syntax-ns#" xmlns:dcterms="http://purl.org/dc/terms/" xmlns:vCard="http://www.w3.org/2001/vcard-rdf/3.0#" xmlns:vCard4="http://www.w3.org/2006/vcard/ns#" xmlns:bqbiol="http://biomodels.net/biology-qualifiers/" xmlns:bqmodel="http://biomodels.net/model-qualifiers/">
            <rdf:Description rdf:about="#meta_M_malthp_c">
              <bqbiol:is>
                <rdf:Bag>
                  <rdf:li rdf:resource="https://identifiers.org/bigg.metabolite/malthp_c"/>
                  <rdf:li rdf:resource="https://identifiers.org/biocyc/CPD0-1133"/>
                  <rdf:li rdf:resource="https://identifiers.org/chebi/3524"/>
                  <rdf:li rdf:resource="https://identifiers.org/metanetx.chemical/MNXM529"/>
                  <rdf:li rdf:resource="https://identifiers.org/origin/iMK1208"/>
                </rdf:Bag>
              </bqbiol:is>
            </rdf:Description>
          </rdf:RDF>
        </annotation>
      </species>
      <species metaid="meta_M_arab__L_c" sboTerm="SBO:0000247" id="M_arab__L_c" name="L-Arabinose" compartment="c" hasOnlySubstanceUnits="false" boundaryCondition="false" constant="false" fbc:charge="0" fbc:chemicalFormula="C5H10O5">
        <annotation>
          <rdf:RDF xmlns:rdf="http://www.w3.org/1999/02/22-rdf-syntax-ns#" xmlns:dcterms="http://purl.org/dc/terms/" xmlns:vCard="http://www.w3.org/2001/vcard-rdf/3.0#" xmlns:vCard4="http://www.w3.org/2006/vcard/ns#" xmlns:bqbiol="http://biomodels.net/biology-qualifiers/" xmlns:bqmodel="http://biomodels.net/model-qualifiers/">
            <rdf:Description rdf:about="#meta_M_arab__L_c">
              <bqbiol:is>
                <rdf:Bag>
                  <rdf:li rdf:resource="https://identifiers.org/bigg.metabolite/arab__L_c"/>
                  <rdf:li rdf:resource="https://identifiers.org/biocyc/L-arabinopyranose"/>
                  <rdf:li rdf:resource="https://identifiers.org/chebi/13076"/>
                  <rdf:li rdf:resource="https://identifiers.org/kegg.compound/C00259"/>
                  <rdf:li rdf:resource="https://identifiers.org/metanetx.chemical/MNXM461"/>
                  <rdf:li rdf:resource="https://identifiers.org/origin/iMK1208"/>
                </rdf:Bag>
              </bqbiol:is>
            </rdf:Description>
          </rdf:RDF>
        </annotation>
      </species>
      <species metaid="meta_M_rbl__L_c" sboTerm="SBO:0000247" id="M_rbl__L_c" name="L-Ribulose" compartment="c" hasOnlySubstanceUnits="false" boundaryCondition="false" constant="false" fbc:charge="0" fbc:chemicalFormula="C5H10O5">
        <annotation>
          <rdf:RDF xmlns:rdf="http://www.w3.org/1999/02/22-rdf-syntax-ns#" xmlns:dcterms="http://purl.org/dc/terms/" xmlns:vCard="http://www.w3.org/2001/vcard-rdf/3.0#" xmlns:vCard4="http://www.w3.org/2006/vcard/ns#" xmlns:bqbiol="http://biomodels.net/biology-qualifiers/" xmlns:bqmodel="http://biomodels.net/model-qualifiers/">
            <rdf:Description rdf:about="#meta_M_rbl__L_c">
              <bqbiol:is>
                <rdf:Bag>
                  <rdf:li rdf:resource="https://identifiers.org/bigg.metabolite/rbl__L_c"/>
                  <rdf:li rdf:resource="https://identifiers.org/biocyc/L-RIBULOSE"/>
                  <rdf:li rdf:resource="https://identifiers.org/chebi/13035"/>
                  <rdf:li rdf:resource="https://identifiers.org/kegg.compound/C00508"/>
                  <rdf:li rdf:resource="https://identifiers.org/metanetx.chemical/MNXM685"/>
                  <rdf:li rdf:resource="https://identifiers.org/origin/iMK1208"/>
                </rdf:Bag>
              </bqbiol:is>
            </rdf:Description>
          </rdf:RDF>
        </annotation>
      </species>
      <species metaid="meta_M_cellb_c" sboTerm="SBO:0000247" id="M_cellb_c" name="Cellobiose" compartment="c" hasOnlySubstanceUnits="false" boundaryCondition="false" constant="false" fbc:charge="0" fbc:chemicalFormula="C12H22O11">
        <annotation>
          <rdf:RDF xmlns:rdf="http://www.w3.org/1999/02/22-rdf-syntax-ns#" xmlns:dcterms="http://purl.org/dc/terms/" xmlns:vCard="http://www.w3.org/2001/vcard-rdf/3.0#" xmlns:vCard4="http://www.w3.org/2006/vcard/ns#" xmlns:bqbiol="http://biomodels.net/biology-qualifiers/" xmlns:bqmodel="http://biomodels.net/model-qualifiers/">
            <rdf:Description rdf:about="#meta_M_cellb_c">
              <bqbiol:is>
                <rdf:Bag>
                  <rdf:li rdf:resource="https://identifiers.org/bigg.metabolite/cellb_c"/>
                  <rdf:li rdf:resource="https://identifiers.org/biocyc/CPD-15975"/>
                  <rdf:li rdf:resource="https://identifiers.org/chebi/10358"/>
                  <rdf:li rdf:resource="https://identifiers.org/kegg.compound/C00185"/>
                  <rdf:li rdf:resource="https://identifiers.org/metanetx.chemical/MNXM34808"/>
                  <rdf:li rdf:resource="https://identifiers.org/origin/iMK1208"/>
                </rdf:Bag>
              </bqbiol:is>
            </rdf:Description>
          </rdf:RDF>
        </annotation>
      </species>
      <species metaid="meta_M_cytd_c" sboTerm="SBO:0000247" id="M_cytd_c" name="Cytidine" compartment="c" hasOnlySubstanceUnits="false" boundaryCondition="false" constant="false" fbc:charge="0" fbc:chemicalFormula="C9H13N3O5">
        <annotation>
          <rdf:RDF xmlns:rdf="http://www.w3.org/1999/02/22-rdf-syntax-ns#" xmlns:dcterms="http://purl.org/dc/terms/" xmlns:vCard="http://www.w3.org/2001/vcard-rdf/3.0#" xmlns:vCard4="http://www.w3.org/2006/vcard/ns#" xmlns:bqbiol="http://biomodels.net/biology-qualifiers/" xmlns:bqmodel="http://biomodels.net/model-qualifiers/">
            <rdf:Description rdf:about="#meta_M_cytd_c">
              <bqbiol:is>
                <rdf:Bag>
                  <rdf:li rdf:resource="https://identifiers.org/bigg.metabolite/cytd_c"/>
                  <rdf:li rdf:resource="https://identifiers.org/biocyc/CYTIDINE"/>
                  <rdf:li rdf:resource="https://identifiers.org/chebi/14063"/>
                  <rdf:li rdf:resource="https://identifiers.org/kegg.compound/C00475"/>
                  <rdf:li rdf:resource="https://identifiers.org/metanetx.chemical/MNXM34809"/>
                  <rdf:li rdf:resource="https://identifiers.org/origin/iMK1208"/>
                </rdf:Bag>
              </bqbiol:is>
            </rdf:Description>
          </rdf:RDF>
        </annotation>
      </species>
      <species metaid="meta_M_csn_c" sboTerm="SBO:0000247" id="M_csn_c" name="Cytosine" compartment="c" hasOnlySubstanceUnits="false" boundaryCondition="false" constant="false" fbc:charge="0" fbc:chemicalFormula="C4H5N3O">
        <annotation>
          <rdf:RDF xmlns:rdf="http://www.w3.org/1999/02/22-rdf-syntax-ns#" xmlns:dcterms="http://purl.org/dc/terms/" xmlns:vCard="http://www.w3.org/2001/vcard-rdf/3.0#" xmlns:vCard4="http://www.w3.org/2006/vcard/ns#" xmlns:bqbiol="http://biomodels.net/biology-qualifiers/" xmlns:bqmodel="http://biomodels.net/model-qualifiers/">
            <rdf:Description rdf:about="#meta_M_csn_c">
              <bqbiol:is>
                <rdf:Bag>
                  <rdf:li rdf:resource="https://identifiers.org/bigg.metabolite/csn_c"/>
                  <rdf:li rdf:resource="https://identifiers.org/biocyc/CYTOSINE"/>
                  <rdf:li rdf:resource="https://identifiers.org/chebi/14066"/>
                  <rdf:li rdf:resource="https://identifiers.org/kegg.compound/C00380"/>
                  <rdf:li rdf:resource="https://identifiers.org/metanetx.chemical/MNXM761"/>
                  <rdf:li rdf:resource="https://identifiers.org/origin/iMK1208"/>
                </rdf:Bag>
              </bqbiol:is>
            </rdf:Description>
          </rdf:RDF>
        </annotation>
      </species>
      <species metaid="meta_M_abt__D_c" sboTerm="SBO:0000247" id="M_abt__D_c" name="D-Arabinitol" compartment="c" hasOnlySubstanceUnits="false" boundaryCondition="false" constant="false" fbc:charge="0" fbc:chemicalFormula="C5H12O5">
        <annotation>
          <rdf:RDF xmlns:rdf="http://www.w3.org/1999/02/22-rdf-syntax-ns#" xmlns:dcterms="http://purl.org/dc/terms/" xmlns:vCard="http://www.w3.org/2001/vcard-rdf/3.0#" xmlns:vCard4="http://www.w3.org/2006/vcard/ns#" xmlns:bqbiol="http://biomodels.net/biology-qualifiers/" xmlns:bqmodel="http://biomodels.net/model-qualifiers/">
            <rdf:Description rdf:about="#meta_M_abt__D_c">
              <bqbiol:is>
                <rdf:Bag>
                  <rdf:li rdf:resource="https://identifiers.org/bigg.metabolite/abt__D_c"/>
                  <rdf:li rdf:resource="https://identifiers.org/biocyc/CPD-355"/>
                  <rdf:li rdf:resource="https://identifiers.org/chebi/12912"/>
                  <rdf:li rdf:resource="https://identifiers.org/kegg.compound/C01904"/>
                  <rdf:li rdf:resource="https://identifiers.org/metanetx.chemical/MNXM1018"/>
                  <rdf:li rdf:resource="https://identifiers.org/origin/iMK1208"/>
                </rdf:Bag>
              </bqbiol:is>
            </rdf:Description>
          </rdf:RDF>
        </annotation>
      </species>
      <species metaid="meta_M_xylu__D_c" sboTerm="SBO:0000247" id="M_xylu__D_c" name="D-Xylulose" compartment="c" hasOnlySubstanceUnits="false" boundaryCondition="false" constant="false" fbc:charge="0" fbc:chemicalFormula="C5H10O5">
        <annotation>
          <rdf:RDF xmlns:rdf="http://www.w3.org/1999/02/22-rdf-syntax-ns#" xmlns:dcterms="http://purl.org/dc/terms/" xmlns:vCard="http://www.w3.org/2001/vcard-rdf/3.0#" xmlns:vCard4="http://www.w3.org/2006/vcard/ns#" xmlns:bqbiol="http://biomodels.net/biology-qualifiers/" xmlns:bqmodel="http://biomodels.net/model-qualifiers/">
            <rdf:Description rdf:about="#meta_M_xylu__D_c">
              <bqbiol:is>
                <rdf:Bag>
                  <rdf:li rdf:resource="https://identifiers.org/bigg.metabolite/xylu__D_c"/>
                  <rdf:li rdf:resource="https://identifiers.org/biocyc/L-RIBULOSE"/>
                  <rdf:li rdf:resource="https://identifiers.org/chebi/13035"/>
                  <rdf:li rdf:resource="https://identifiers.org/kegg.compound/C00310"/>
                  <rdf:li rdf:resource="https://identifiers.org/metanetx.chemical/MNXM3447"/>
                  <rdf:li rdf:resource="https://identifiers.org/origin/iMK1208"/>
                </rdf:Bag>
              </bqbiol:is>
            </rdf:Description>
          </rdf:RDF>
        </annotation>
      </species>
      <species metaid="meta_M_chtbs_c" sboTerm="SBO:0000247" id="M_chtbs_c" name="N,N&apos;-diacetylchitobiose" compartment="c" hasOnlySubstanceUnits="false" boundaryCondition="false" constant="false" fbc:charge="0" fbc:chemicalFormula="C16H28N2O11">
        <annotation>
          <rdf:RDF xmlns:rdf="http://www.w3.org/1999/02/22-rdf-syntax-ns#" xmlns:dcterms="http://purl.org/dc/terms/" xmlns:vCard="http://www.w3.org/2001/vcard-rdf/3.0#" xmlns:vCard4="http://www.w3.org/2006/vcard/ns#" xmlns:bqbiol="http://biomodels.net/biology-qualifiers/" xmlns:bqmodel="http://biomodels.net/model-qualifiers/">
            <rdf:Description rdf:about="#meta_M_chtbs_c">
              <bqbiol:is>
                <rdf:Bag>
                  <rdf:li rdf:resource="https://identifiers.org/bigg.metabolite/chtbs_c"/>
                  <rdf:li rdf:resource="https://identifiers.org/biocyc/CHITOBIOSE"/>
                  <rdf:li rdf:resource="https://identifiers.org/chebi/28681"/>
                  <rdf:li rdf:resource="https://identifiers.org/kegg.compound/C01674"/>
                  <rdf:li rdf:resource="https://identifiers.org/metanetx.chemical/MNXM34810"/>
                  <rdf:li rdf:resource="https://identifiers.org/origin/iMK1208"/>
                </rdf:Bag>
              </bqbiol:is>
            </rdf:Description>
          </rdf:RDF>
        </annotation>
      </species>
      <species metaid="meta_M_acgam_c" sboTerm="SBO:0000247" id="M_acgam_c" name="N-Acetyl-D-glucosamine" compartment="c" hasOnlySubstanceUnits="false" boundaryCondition="false" constant="false" fbc:charge="0" fbc:chemicalFormula="C8H15NO6">
        <annotation>
          <rdf:RDF xmlns:rdf="http://www.w3.org/1999/02/22-rdf-syntax-ns#" xmlns:dcterms="http://purl.org/dc/terms/" xmlns:vCard="http://www.w3.org/2001/vcard-rdf/3.0#" xmlns:vCard4="http://www.w3.org/2006/vcard/ns#" xmlns:bqbiol="http://biomodels.net/biology-qualifiers/" xmlns:bqmodel="http://biomodels.net/model-qualifiers/">
            <rdf:Description rdf:about="#meta_M_acgam_c">
              <bqbiol:is>
                <rdf:Bag>
                  <rdf:li rdf:resource="https://identifiers.org/bigg.metabolite/acgam_c"/>
                  <rdf:li rdf:resource="https://identifiers.org/biocyc/N-acetyl-D-glucosamine"/>
                  <rdf:li rdf:resource="https://identifiers.org/chebi/506227"/>
                  <rdf:li rdf:resource="https://identifiers.org/kegg.compound/C00140"/>
                  <rdf:li rdf:resource="https://identifiers.org/metanetx.chemical/MNXM143"/>
                  <rdf:li rdf:resource="https://identifiers.org/origin/iMK1208"/>
                </rdf:Bag>
              </bqbiol:is>
            </rdf:Description>
          </rdf:RDF>
        </annotation>
      </species>
      <species metaid="meta_M_2ddglcn_c" sboTerm="SBO:0000247" id="M_2ddglcn_c" name="2-Dehydro-3-deoxy-D-gluconate" compartment="c" hasOnlySubstanceUnits="false" boundaryCondition="false" constant="false" fbc:charge="-1" fbc:chemicalFormula="C6H9O6">
        <annotation>
          <rdf:RDF xmlns:rdf="http://www.w3.org/1999/02/22-rdf-syntax-ns#" xmlns:dcterms="http://purl.org/dc/terms/" xmlns:vCard="http://www.w3.org/2001/vcard-rdf/3.0#" xmlns:vCard4="http://www.w3.org/2006/vcard/ns#" xmlns:bqbiol="http://biomodels.net/biology-qualifiers/" xmlns:bqmodel="http://biomodels.net/model-qualifiers/">
            <rdf:Description rdf:about="#meta_M_2ddglcn_c">
              <bqbiol:is>
                <rdf:Bag>
                  <rdf:li rdf:resource="https://identifiers.org/bigg.metabolite/2ddglcn_c"/>
                  <rdf:li rdf:resource="https://identifiers.org/biocyc/2-DEHYDRO-3-DEOXY-D-GLUCONATE"/>
                  <rdf:li rdf:resource="https://identifiers.org/chebi/1059"/>
                  <rdf:li rdf:resource="https://identifiers.org/kegg.compound/C00204"/>
                  <rdf:li rdf:resource="https://identifiers.org/metanetx.chemical/MNXM3448"/>
                  <rdf:li rdf:resource="https://identifiers.org/origin/iMK1208"/>
                </rdf:Bag>
              </bqbiol:is>
            </rdf:Description>
          </rdf:RDF>
        </annotation>
      </species>
      <species metaid="meta_M_2ddg6p_c" sboTerm="SBO:0000247" id="M_2ddg6p_c" name="2-Dehydro-3-deoxy-D-gluconate 6-phosphate" compartment="c" hasOnlySubstanceUnits="false" boundaryCondition="false" constant="false" fbc:charge="-3" fbc:chemicalFormula="C6H8O9P">
        <annotation>
          <rdf:RDF xmlns:rdf="http://www.w3.org/1999/02/22-rdf-syntax-ns#" xmlns:dcterms="http://purl.org/dc/terms/" xmlns:vCard="http://www.w3.org/2001/vcard-rdf/3.0#" xmlns:vCard4="http://www.w3.org/2006/vcard/ns#" xmlns:bqbiol="http://biomodels.net/biology-qualifiers/" xmlns:bqmodel="http://biomodels.net/model-qualifiers/">
            <rdf:Description rdf:about="#meta_M_2ddg6p_c">
              <bqbiol:is>
                <rdf:Bag>
                  <rdf:li rdf:resource="https://identifiers.org/bigg.metabolite/2ddg6p_c"/>
                  <rdf:li rdf:resource="https://identifiers.org/biocyc/2-KETO-3-DEOXY-6-P-GLUCONATE"/>
                  <rdf:li rdf:resource="https://identifiers.org/chebi/1051"/>
                  <rdf:li rdf:resource="https://identifiers.org/kegg.compound/C04442"/>
                  <rdf:li rdf:resource="https://identifiers.org/metanetx.chemical/MNXM649"/>
                  <rdf:li rdf:resource="https://identifiers.org/origin/iMK1208"/>
                </rdf:Bag>
              </bqbiol:is>
            </rdf:Description>
          </rdf:RDF>
        </annotation>
      </species>
      <species metaid="meta_M_adp_c" sboTerm="SBO:0000247" id="M_adp_c" name="ADP" compartment="c" hasOnlySubstanceUnits="false" boundaryCondition="false" constant="false" fbc:charge="-3" fbc:chemicalFormula="C10H12N5O10P2">
        <annotation>
          <rdf:RDF xmlns:rdf="http://www.w3.org/1999/02/22-rdf-syntax-ns#" xmlns:dcterms="http://purl.org/dc/terms/" xmlns:vCard="http://www.w3.org/2001/vcard-rdf/3.0#" xmlns:vCard4="http://www.w3.org/2006/vcard/ns#" xmlns:bqbiol="http://biomodels.net/biology-qualifiers/" xmlns:bqmodel="http://biomodels.net/model-qualifiers/">
            <rdf:Description rdf:about="#meta_M_adp_c">
              <bqbiol:is>
                <rdf:Bag>
                  <rdf:li rdf:resource="https://identifiers.org/bigg.metabolite/adp_c"/>
                  <rdf:li rdf:resource="https://identifiers.org/biocyc/ADP-GROUP"/>
                  <rdf:li rdf:resource="https://identifiers.org/chebi/13222"/>
                  <rdf:li rdf:resource="https://identifiers.org/kegg.compound/C00008"/>
                  <rdf:li rdf:resource="https://identifiers.org/metanetx.chemical/MNXM34811"/>
                  <rdf:li rdf:resource="https://identifiers.org/origin/iMK1208"/>
                </rdf:Bag>
              </bqbiol:is>
            </rdf:Description>
          </rdf:RDF>
        </annotation>
      </species>
      <species metaid="meta_M_23dhacoa_c" sboTerm="SBO:0000247" id="M_23dhacoa_c" name="2,3-dehydroadipyl-CoA" compartment="c" hasOnlySubstanceUnits="false" boundaryCondition="false" constant="false" fbc:charge="-5" fbc:chemicalFormula="C27H37N7O19P3S">
        <annotation>
          <rdf:RDF xmlns:rdf="http://www.w3.org/1999/02/22-rdf-syntax-ns#" xmlns:dcterms="http://purl.org/dc/terms/" xmlns:vCard="http://www.w3.org/2001/vcard-rdf/3.0#" xmlns:vCard4="http://www.w3.org/2006/vcard/ns#" xmlns:bqbiol="http://biomodels.net/biology-qualifiers/" xmlns:bqmodel="http://biomodels.net/model-qualifiers/">
            <rdf:Description rdf:about="#meta_M_23dhacoa_c">
              <bqbiol:is>
                <rdf:Bag>
                  <rdf:li rdf:resource="https://identifiers.org/bigg.metabolite/23dhacoa_c"/>
                  <rdf:li rdf:resource="https://identifiers.org/biocyc/CPD0-2365"/>
                  <rdf:li rdf:resource="https://identifiers.org/chebi/67261"/>
                  <rdf:li rdf:resource="https://identifiers.org/kegg.compound/C14144"/>
                  <rdf:li rdf:resource="https://identifiers.org/metanetx.chemical/MNXM6453"/>
                  <rdf:li rdf:resource="https://identifiers.org/origin/iMK1208"/>
                </rdf:Bag>
              </bqbiol:is>
            </rdf:Description>
          </rdf:RDF>
        </annotation>
      </species>
      <species metaid="meta_M_3hadpcoa_c" sboTerm="SBO:0000247" id="M_3hadpcoa_c" name="(3S)-3-Hydroxyadipyl-CoA" compartment="c" hasOnlySubstanceUnits="false" boundaryCondition="false" constant="false" fbc:charge="-5" fbc:chemicalFormula="C27H39N7O20P3S">
        <annotation>
          <rdf:RDF xmlns:rdf="http://www.w3.org/1999/02/22-rdf-syntax-ns#" xmlns:dcterms="http://purl.org/dc/terms/" xmlns:vCard="http://www.w3.org/2001/vcard-rdf/3.0#" xmlns:vCard4="http://www.w3.org/2006/vcard/ns#" xmlns:bqbiol="http://biomodels.net/biology-qualifiers/" xmlns:bqmodel="http://biomodels.net/model-qualifiers/">
            <rdf:Description rdf:about="#meta_M_3hadpcoa_c">
              <bqbiol:is>
                <rdf:Bag>
                  <rdf:li rdf:resource="https://identifiers.org/bigg.metabolite/3hadpcoa_c"/>
                  <rdf:li rdf:resource="https://identifiers.org/biocyc/3-HYDROXYADIPYL-COA"/>
                  <rdf:li rdf:resource="https://identifiers.org/chebi/34002"/>
                  <rdf:li rdf:resource="https://identifiers.org/kegg.compound/C14145"/>
                  <rdf:li rdf:resource="https://identifiers.org/metanetx.chemical/MNXM2784"/>
                  <rdf:li rdf:resource="https://identifiers.org/origin/iMK1208"/>
                </rdf:Bag>
              </bqbiol:is>
            </rdf:Description>
          </rdf:RDF>
        </annotation>
      </species>
      <species metaid="meta_M_dha_c" sboTerm="SBO:0000247" id="M_dha_c" name="Dihydroxyacetone" compartment="c" hasOnlySubstanceUnits="false" boundaryCondition="false" constant="false" fbc:charge="0" fbc:chemicalFormula="C3H6O3">
        <annotation>
          <rdf:RDF xmlns:rdf="http://www.w3.org/1999/02/22-rdf-syntax-ns#" xmlns:dcterms="http://purl.org/dc/terms/" xmlns:vCard="http://www.w3.org/2001/vcard-rdf/3.0#" xmlns:vCard4="http://www.w3.org/2006/vcard/ns#" xmlns:bqbiol="http://biomodels.net/biology-qualifiers/" xmlns:bqmodel="http://biomodels.net/model-qualifiers/">
            <rdf:Description rdf:about="#meta_M_dha_c">
              <bqbiol:is>
                <rdf:Bag>
                  <rdf:li rdf:resource="https://identifiers.org/bigg.metabolite/dha_c"/>
                  <rdf:li rdf:resource="https://identifiers.org/biocyc/DIHYDROXYACETONE"/>
                  <rdf:li rdf:resource="https://identifiers.org/chebi/14340"/>
                  <rdf:li rdf:resource="https://identifiers.org/kegg.compound/C00184"/>
                  <rdf:li rdf:resource="https://identifiers.org/metanetx.chemical/MNXM3449"/>
                  <rdf:li rdf:resource="https://identifiers.org/origin/iMK1208"/>
                </rdf:Bag>
              </bqbiol:is>
            </rdf:Description>
          </rdf:RDF>
        </annotation>
      </species>
      <species metaid="meta_M_dhap_c" sboTerm="SBO:0000247" id="M_dhap_c" name="Dihydroxyacetone phosphate" compartment="c" hasOnlySubstanceUnits="false" boundaryCondition="false" constant="false" fbc:charge="-2" fbc:chemicalFormula="C3H5O6P">
        <annotation>
          <rdf:RDF xmlns:rdf="http://www.w3.org/1999/02/22-rdf-syntax-ns#" xmlns:dcterms="http://purl.org/dc/terms/" xmlns:vCard="http://www.w3.org/2001/vcard-rdf/3.0#" xmlns:vCard4="http://www.w3.org/2006/vcard/ns#" xmlns:bqbiol="http://biomodels.net/biology-qualifiers/" xmlns:bqmodel="http://biomodels.net/model-qualifiers/">
            <rdf:Description rdf:about="#meta_M_dhap_c">
              <bqbiol:is>
                <rdf:Bag>
                  <rdf:li rdf:resource="https://identifiers.org/bigg.metabolite/dhap_c"/>
                  <rdf:li rdf:resource="https://identifiers.org/biocyc/DIHYDROXY-ACETONE-PHOSPHATE"/>
                  <rdf:li rdf:resource="https://identifiers.org/chebi/14341"/>
                  <rdf:li rdf:resource="https://identifiers.org/kegg.compound/C00111"/>
                  <rdf:li rdf:resource="https://identifiers.org/metanetx.chemical/MNXM77"/>
                  <rdf:li rdf:resource="https://identifiers.org/origin/iMK1208"/>
                </rdf:Bag>
              </bqbiol:is>
            </rdf:Description>
          </rdf:RDF>
        </annotation>
      </species>
      <species metaid="meta_M_5dh4dglc_c" sboTerm="SBO:0000247" id="M_5dh4dglc_c" name="5-Dehydro-4-deoxy-D-glucarate" compartment="c" hasOnlySubstanceUnits="false" boundaryCondition="false" constant="false" fbc:charge="-2" fbc:chemicalFormula="C6H6O7">
        <annotation>
          <rdf:RDF xmlns:rdf="http://www.w3.org/1999/02/22-rdf-syntax-ns#" xmlns:dcterms="http://purl.org/dc/terms/" xmlns:vCard="http://www.w3.org/2001/vcard-rdf/3.0#" xmlns:vCard4="http://www.w3.org/2006/vcard/ns#" xmlns:bqbiol="http://biomodels.net/biology-qualifiers/" xmlns:bqmodel="http://biomodels.net/model-qualifiers/">
            <rdf:Description rdf:about="#meta_M_5dh4dglc_c">
              <bqbiol:is>
                <rdf:Bag>
                  <rdf:li rdf:resource="https://identifiers.org/bigg.metabolite/5dh4dglc_c"/>
                  <rdf:li rdf:resource="https://identifiers.org/biocyc/5-KETO-4-DEOXY-D-GLUCARATE"/>
                  <rdf:li rdf:resource="https://identifiers.org/chebi/12117"/>
                  <rdf:li rdf:resource="https://identifiers.org/kegg.compound/C00679"/>
                  <rdf:li rdf:resource="https://identifiers.org/metanetx.chemical/MNXM854"/>
                  <rdf:li rdf:resource="https://identifiers.org/origin/iMK1208"/>
                </rdf:Bag>
              </bqbiol:is>
            </rdf:Description>
          </rdf:RDF>
        </annotation>
      </species>
      <species metaid="meta_M_25dop_c" sboTerm="SBO:0000247" id="M_25dop_c" name="2,5-Dioxopentanoate" compartment="c" hasOnlySubstanceUnits="false" boundaryCondition="false" constant="false" fbc:charge="-1" fbc:chemicalFormula="C5H5O4">
        <annotation>
          <rdf:RDF xmlns:rdf="http://www.w3.org/1999/02/22-rdf-syntax-ns#" xmlns:dcterms="http://purl.org/dc/terms/" xmlns:vCard="http://www.w3.org/2001/vcard-rdf/3.0#" xmlns:vCard4="http://www.w3.org/2006/vcard/ns#" xmlns:bqbiol="http://biomodels.net/biology-qualifiers/" xmlns:bqmodel="http://biomodels.net/model-qualifiers/">
            <rdf:Description rdf:about="#meta_M_25dop_c">
              <bqbiol:is>
                <rdf:Bag>
                  <rdf:li rdf:resource="https://identifiers.org/bigg.metabolite/25dop_c"/>
                  <rdf:li rdf:resource="https://identifiers.org/chebi/58136"/>
                  <rdf:li rdf:resource="https://identifiers.org/kegg.compound/C00433"/>
                  <rdf:li rdf:resource="https://identifiers.org/metanetx.chemical/MNXM770"/>
                  <rdf:li rdf:resource="https://identifiers.org/origin/iMK1208"/>
                </rdf:Bag>
              </bqbiol:is>
            </rdf:Description>
          </rdf:RDF>
        </annotation>
      </species>
      <species metaid="meta_M_drib_c" sboTerm="SBO:0000247" id="M_drib_c" name="Deoxyribose" compartment="c" hasOnlySubstanceUnits="false" boundaryCondition="false" constant="false" fbc:charge="0" fbc:chemicalFormula="C5H10O4">
        <annotation>
          <rdf:RDF xmlns:rdf="http://www.w3.org/1999/02/22-rdf-syntax-ns#" xmlns:dcterms="http://purl.org/dc/terms/" xmlns:vCard="http://www.w3.org/2001/vcard-rdf/3.0#" xmlns:vCard4="http://www.w3.org/2006/vcard/ns#" xmlns:bqbiol="http://biomodels.net/biology-qualifiers/" xmlns:bqmodel="http://biomodels.net/model-qualifiers/">
            <rdf:Description rdf:about="#meta_M_drib_c">
              <bqbiol:is>
                <rdf:Bag>
                  <rdf:li rdf:resource="https://identifiers.org/bigg.metabolite/drib_c"/>
                  <rdf:li rdf:resource="https://identifiers.org/biocyc/2-DEOXYRIBOSE"/>
                  <rdf:li rdf:resource="https://identifiers.org/chebi/1084"/>
                  <rdf:li rdf:resource="https://identifiers.org/kegg.compound/C01801"/>
                  <rdf:li rdf:resource="https://identifiers.org/metanetx.chemical/MNXM90412"/>
                  <rdf:li rdf:resource="https://identifiers.org/origin/iMK1208"/>
                </rdf:Bag>
              </bqbiol:is>
            </rdf:Description>
          </rdf:RDF>
        </annotation>
      </species>
      <species metaid="meta_M_2dr5p_c" sboTerm="SBO:0000247" id="M_2dr5p_c" name="2-Deoxy-D-ribose 5-phosphate" compartment="c" hasOnlySubstanceUnits="false" boundaryCondition="false" constant="false" fbc:charge="-2" fbc:chemicalFormula="C5H9O7P">
        <annotation>
          <rdf:RDF xmlns:rdf="http://www.w3.org/1999/02/22-rdf-syntax-ns#" xmlns:dcterms="http://purl.org/dc/terms/" xmlns:vCard="http://www.w3.org/2001/vcard-rdf/3.0#" xmlns:vCard4="http://www.w3.org/2006/vcard/ns#" xmlns:bqbiol="http://biomodels.net/biology-qualifiers/" xmlns:bqmodel="http://biomodels.net/model-qualifiers/">
            <rdf:Description rdf:about="#meta_M_2dr5p_c">
              <bqbiol:is>
                <rdf:Bag>
                  <rdf:li rdf:resource="https://identifiers.org/bigg.metabolite/2dr5p_c"/>
                  <rdf:li rdf:resource="https://identifiers.org/biocyc/DEOXY-RIBOSE-5P"/>
                  <rdf:li rdf:resource="https://identifiers.org/chebi/1082"/>
                  <rdf:li rdf:resource="https://identifiers.org/kegg.compound/C00673"/>
                  <rdf:li rdf:resource="https://identifiers.org/metanetx.chemical/MNXM2179"/>
                  <rdf:li rdf:resource="https://identifiers.org/origin/iMK1208"/>
                </rdf:Bag>
              </bqbiol:is>
            </rdf:Description>
          </rdf:RDF>
        </annotation>
      </species>
      <species metaid="meta_M_g3p_c" sboTerm="SBO:0000247" id="M_g3p_c" name="Glyceraldehyde 3-phosphate" compartment="c" hasOnlySubstanceUnits="false" boundaryCondition="false" constant="false" fbc:charge="-2" fbc:chemicalFormula="C3H5O6P">
        <annotation>
          <rdf:RDF xmlns:rdf="http://www.w3.org/1999/02/22-rdf-syntax-ns#" xmlns:dcterms="http://purl.org/dc/terms/" xmlns:vCard="http://www.w3.org/2001/vcard-rdf/3.0#" xmlns:vCard4="http://www.w3.org/2006/vcard/ns#" xmlns:bqbiol="http://biomodels.net/biology-qualifiers/" xmlns:bqmodel="http://biomodels.net/model-qualifiers/">
            <rdf:Description rdf:about="#meta_M_g3p_c">
              <bqbiol:is>
                <rdf:Bag>
                  <rdf:li rdf:resource="https://identifiers.org/bigg.metabolite/g3p_c"/>
                  <rdf:li rdf:resource="https://identifiers.org/biocyc/GAP"/>
                  <rdf:li rdf:resource="https://identifiers.org/chebi/12983"/>
                  <rdf:li rdf:resource="https://identifiers.org/kegg.compound/C00118"/>
                  <rdf:li rdf:resource="https://identifiers.org/metanetx.chemical/MNXM3452"/>
                  <rdf:li rdf:resource="https://identifiers.org/origin/iMK1208"/>
                </rdf:Bag>
              </bqbiol:is>
            </rdf:Description>
          </rdf:RDF>
        </annotation>
      </species>
      <species metaid="meta_M_tartr__D_c" sboTerm="SBO:0000247" id="M_tartr__D_c" name="D-tartrate" compartment="c" hasOnlySubstanceUnits="false" boundaryCondition="false" constant="false" fbc:charge="-2" fbc:chemicalFormula="C4H4O6">
        <annotation>
          <rdf:RDF xmlns:rdf="http://www.w3.org/1999/02/22-rdf-syntax-ns#" xmlns:dcterms="http://purl.org/dc/terms/" xmlns:vCard="http://www.w3.org/2001/vcard-rdf/3.0#" xmlns:vCard4="http://www.w3.org/2006/vcard/ns#" xmlns:bqbiol="http://biomodels.net/biology-qualifiers/" xmlns:bqmodel="http://biomodels.net/model-qualifiers/">
            <rdf:Description rdf:about="#meta_M_tartr__D_c">
              <bqbiol:is>
                <rdf:Bag>
                  <rdf:li rdf:resource="https://identifiers.org/bigg.metabolite/tartr__D_c"/>
                  <rdf:li rdf:resource="https://identifiers.org/biocyc/D-TARTRATE"/>
                  <rdf:li rdf:resource="https://identifiers.org/chebi/11077"/>
                  <rdf:li rdf:resource="https://identifiers.org/kegg.compound/C02107"/>
                  <rdf:li rdf:resource="https://identifiers.org/metanetx.chemical/MNXM7948"/>
                  <rdf:li rdf:resource="https://identifiers.org/origin/iMK1208"/>
                </rdf:Bag>
              </bqbiol:is>
            </rdf:Description>
          </rdf:RDF>
        </annotation>
      </species>
      <species metaid="meta_M_epm_c" sboTerm="SBO:0000247" id="M_epm_c" name="Epimelibiose" compartment="c" hasOnlySubstanceUnits="false" boundaryCondition="false" constant="false" fbc:charge="0" fbc:chemicalFormula="C12H22O11">
        <annotation>
          <rdf:RDF xmlns:rdf="http://www.w3.org/1999/02/22-rdf-syntax-ns#" xmlns:dcterms="http://purl.org/dc/terms/" xmlns:vCard="http://www.w3.org/2001/vcard-rdf/3.0#" xmlns:vCard4="http://www.w3.org/2006/vcard/ns#" xmlns:bqbiol="http://biomodels.net/biology-qualifiers/" xmlns:bqmodel="http://biomodels.net/model-qualifiers/">
            <rdf:Description rdf:about="#meta_M_epm_c">
              <bqbiol:is>
                <rdf:Bag>
                  <rdf:li rdf:resource="https://identifiers.org/bigg.metabolite/epm_c"/>
                  <rdf:li rdf:resource="https://identifiers.org/chebi/4808"/>
                  <rdf:li rdf:resource="https://identifiers.org/kegg.compound/C05400"/>
                  <rdf:li rdf:resource="https://identifiers.org/metanetx.chemical/MNXM34740"/>
                  <rdf:li rdf:resource="https://identifiers.org/origin/iMK1208"/>
                </rdf:Bag>
              </bqbiol:is>
            </rdf:Description>
          </rdf:RDF>
        </annotation>
      </species>
      <species metaid="meta_M_gal_c" sboTerm="SBO:0000247" id="M_gal_c" name="D-Galactose" compartment="c" hasOnlySubstanceUnits="false" boundaryCondition="false" constant="false" fbc:charge="0" fbc:chemicalFormula="C6H12O6">
        <annotation>
          <rdf:RDF xmlns:rdf="http://www.w3.org/1999/02/22-rdf-syntax-ns#" xmlns:dcterms="http://purl.org/dc/terms/" xmlns:vCard="http://www.w3.org/2001/vcard-rdf/3.0#" xmlns:vCard4="http://www.w3.org/2006/vcard/ns#" xmlns:bqbiol="http://biomodels.net/biology-qualifiers/" xmlns:bqmodel="http://biomodels.net/model-qualifiers/">
            <rdf:Description rdf:about="#meta_M_gal_c">
              <bqbiol:is>
                <rdf:Bag>
                  <rdf:li rdf:resource="https://identifiers.org/bigg.metabolite/gal_c"/>
                  <rdf:li rdf:resource="https://identifiers.org/biocyc/D-galactopyranose"/>
                  <rdf:li rdf:resource="https://identifiers.org/chebi/12936"/>
                  <rdf:li rdf:resource="https://identifiers.org/kegg.compound/C00124"/>
                  <rdf:li rdf:resource="https://identifiers.org/metanetx.chemical/MNXM3453"/>
                  <rdf:li rdf:resource="https://identifiers.org/origin/iMK1208"/>
                </rdf:Bag>
              </bqbiol:is>
            </rdf:Description>
          </rdf:RDF>
        </annotation>
      </species>
      <species metaid="meta_M_man_c" sboTerm="SBO:0000247" id="M_man_c" name="D-Mannose" compartment="c" hasOnlySubstanceUnits="false" boundaryCondition="false" constant="false" fbc:charge="0" fbc:chemicalFormula="C6H12O6">
        <annotation>
          <rdf:RDF xmlns:rdf="http://www.w3.org/1999/02/22-rdf-syntax-ns#" xmlns:dcterms="http://purl.org/dc/terms/" xmlns:vCard="http://www.w3.org/2001/vcard-rdf/3.0#" xmlns:vCard4="http://www.w3.org/2006/vcard/ns#" xmlns:bqbiol="http://biomodels.net/biology-qualifiers/" xmlns:bqmodel="http://biomodels.net/model-qualifiers/">
            <rdf:Description rdf:about="#meta_M_man_c">
              <bqbiol:is>
                <rdf:Bag>
                  <rdf:li rdf:resource="https://identifiers.org/bigg.metabolite/man_c"/>
                  <rdf:li rdf:resource="https://identifiers.org/biocyc/D-mannopyranose"/>
                  <rdf:li rdf:resource="https://identifiers.org/chebi/12999"/>
                  <rdf:li rdf:resource="https://identifiers.org/kegg.compound/C00159"/>
                  <rdf:li rdf:resource="https://identifiers.org/metanetx.chemical/MNXM182"/>
                  <rdf:li rdf:resource="https://identifiers.org/origin/iMK1208"/>
                </rdf:Bag>
              </bqbiol:is>
            </rdf:Description>
          </rdf:RDF>
        </annotation>
      </species>
      <species metaid="meta_M_forcoa_c" sboTerm="SBO:0000247" id="M_forcoa_c" name="Formyl-CoA" compartment="c" hasOnlySubstanceUnits="false" boundaryCondition="false" constant="false" fbc:charge="-4" fbc:chemicalFormula="C22H32N7O17P3S">
        <annotation>
          <rdf:RDF xmlns:rdf="http://www.w3.org/1999/02/22-rdf-syntax-ns#" xmlns:dcterms="http://purl.org/dc/terms/" xmlns:vCard="http://www.w3.org/2001/vcard-rdf/3.0#" xmlns:vCard4="http://www.w3.org/2006/vcard/ns#" xmlns:bqbiol="http://biomodels.net/biology-qualifiers/" xmlns:bqmodel="http://biomodels.net/model-qualifiers/">
            <rdf:Description rdf:about="#meta_M_forcoa_c">
              <bqbiol:is>
                <rdf:Bag>
                  <rdf:li rdf:resource="https://identifiers.org/bigg.metabolite/forcoa_c"/>
                  <rdf:li rdf:resource="https://identifiers.org/biocyc/FORMYL-COA"/>
                  <rdf:li rdf:resource="https://identifiers.org/chebi/14282"/>
                  <rdf:li rdf:resource="https://identifiers.org/kegg.compound/C00798"/>
                  <rdf:li rdf:resource="https://identifiers.org/metanetx.chemical/MNXM563"/>
                  <rdf:li rdf:resource="https://identifiers.org/origin/iMK1208"/>
                </rdf:Bag>
              </bqbiol:is>
            </rdf:Description>
          </rdf:RDF>
        </annotation>
      </species>
      <species metaid="meta_M_oxa_c" sboTerm="SBO:0000247" id="M_oxa_c" name="Oxalate" compartment="c" hasOnlySubstanceUnits="false" boundaryCondition="false" constant="false" fbc:charge="-2" fbc:chemicalFormula="C2O4">
        <annotation>
          <rdf:RDF xmlns:rdf="http://www.w3.org/1999/02/22-rdf-syntax-ns#" xmlns:dcterms="http://purl.org/dc/terms/" xmlns:vCard="http://www.w3.org/2001/vcard-rdf/3.0#" xmlns:vCard4="http://www.w3.org/2006/vcard/ns#" xmlns:bqbiol="http://biomodels.net/biology-qualifiers/" xmlns:bqmodel="http://biomodels.net/model-qualifiers/">
            <rdf:Description rdf:about="#meta_M_oxa_c">
              <bqbiol:is>
                <rdf:Bag>
                  <rdf:li rdf:resource="https://identifiers.org/bigg.metabolite/oxa_c"/>
                  <rdf:li rdf:resource="https://identifiers.org/biocyc/OXALATE"/>
                  <rdf:li rdf:resource="https://identifiers.org/chebi/14702"/>
                  <rdf:li rdf:resource="https://identifiers.org/kegg.compound/C00209"/>
                  <rdf:li rdf:resource="https://identifiers.org/metanetx.chemical/MNXM34812"/>
                  <rdf:li rdf:resource="https://identifiers.org/origin/iMK1208"/>
                </rdf:Bag>
              </bqbiol:is>
            </rdf:Description>
          </rdf:RDF>
        </annotation>
      </species>
      <species metaid="meta_M_oxalcoa_c" sboTerm="SBO:0000247" id="M_oxalcoa_c" name="Oxalyl-CoA" compartment="c" hasOnlySubstanceUnits="false" boundaryCondition="false" constant="false" fbc:charge="-5" fbc:chemicalFormula="C23H31N7O19P3S">
        <annotation>
          <rdf:RDF xmlns:rdf="http://www.w3.org/1999/02/22-rdf-syntax-ns#" xmlns:dcterms="http://purl.org/dc/terms/" xmlns:vCard="http://www.w3.org/2001/vcard-rdf/3.0#" xmlns:vCard4="http://www.w3.org/2006/vcard/ns#" xmlns:bqbiol="http://biomodels.net/biology-qualifiers/" xmlns:bqmodel="http://biomodels.net/model-qualifiers/">
            <rdf:Description rdf:about="#meta_M_oxalcoa_c">
              <bqbiol:is>
                <rdf:Bag>
                  <rdf:li rdf:resource="https://identifiers.org/bigg.metabolite/oxalcoa_c"/>
                  <rdf:li rdf:resource="https://identifiers.org/biocyc/OXALYL-COA"/>
                  <rdf:li rdf:resource="https://identifiers.org/chebi/14707"/>
                  <rdf:li rdf:resource="https://identifiers.org/kegg.compound/C00313"/>
                  <rdf:li rdf:resource="https://identifiers.org/metanetx.chemical/MNXM618"/>
                  <rdf:li rdf:resource="https://identifiers.org/origin/iMK1208"/>
                </rdf:Bag>
              </bqbiol:is>
            </rdf:Description>
          </rdf:RDF>
        </annotation>
      </species>
      <species metaid="meta_M_f1p_c" sboTerm="SBO:0000247" id="M_f1p_c" name="D-Fructose 1-phosphate" compartment="c" hasOnlySubstanceUnits="false" boundaryCondition="false" constant="false" fbc:charge="-2" fbc:chemicalFormula="C6H11O9P">
        <annotation>
          <rdf:RDF xmlns:rdf="http://www.w3.org/1999/02/22-rdf-syntax-ns#" xmlns:dcterms="http://purl.org/dc/terms/" xmlns:vCard="http://www.w3.org/2001/vcard-rdf/3.0#" xmlns:vCard4="http://www.w3.org/2006/vcard/ns#" xmlns:bqbiol="http://biomodels.net/biology-qualifiers/" xmlns:bqmodel="http://biomodels.net/model-qualifiers/">
            <rdf:Description rdf:about="#meta_M_f1p_c">
              <bqbiol:is>
                <rdf:Bag>
                  <rdf:li rdf:resource="https://identifiers.org/bigg.metabolite/f1p_c"/>
                  <rdf:li rdf:resource="https://identifiers.org/biocyc/FRU1P"/>
                  <rdf:li rdf:resource="https://identifiers.org/chebi/78737"/>
                  <rdf:li rdf:resource="https://identifiers.org/kegg.compound/C01094"/>
                  <rdf:li rdf:resource="https://identifiers.org/metanetx.chemical/MNXM145568"/>
                  <rdf:li rdf:resource="https://identifiers.org/origin/iMK1208"/>
                </rdf:Bag>
              </bqbiol:is>
            </rdf:Description>
          </rdf:RDF>
        </annotation>
      </species>
      <species metaid="meta_M_fdp_c" sboTerm="SBO:0000247" id="M_fdp_c" name="D-Fructose 1,6-bisphosphate" compartment="c" hasOnlySubstanceUnits="false" boundaryCondition="false" constant="false" fbc:charge="-4" fbc:chemicalFormula="C6H10O12P2">
        <annotation>
          <rdf:RDF xmlns:rdf="http://www.w3.org/1999/02/22-rdf-syntax-ns#" xmlns:dcterms="http://purl.org/dc/terms/" xmlns:vCard="http://www.w3.org/2001/vcard-rdf/3.0#" xmlns:vCard4="http://www.w3.org/2006/vcard/ns#" xmlns:bqbiol="http://biomodels.net/biology-qualifiers/" xmlns:bqmodel="http://biomodels.net/model-qualifiers/">
            <rdf:Description rdf:about="#meta_M_fdp_c">
              <bqbiol:is>
                <rdf:Bag>
                  <rdf:li rdf:resource="https://identifiers.org/bigg.metabolite/fdp_c"/>
                  <rdf:li rdf:resource="https://identifiers.org/chebi/37736"/>
                  <rdf:li rdf:resource="https://identifiers.org/kegg.compound/C00354"/>
                  <rdf:li rdf:resource="https://identifiers.org/metanetx.chemical/MNXM417"/>
                  <rdf:li rdf:resource="https://identifiers.org/origin/iMK1208"/>
                </rdf:Bag>
              </bqbiol:is>
            </rdf:Description>
          </rdf:RDF>
        </annotation>
      </species>
      <species metaid="meta_M_glyc3p_c" sboTerm="SBO:0000247" id="M_glyc3p_c" name="Glycerol 3-phosphate" compartment="c" hasOnlySubstanceUnits="false" boundaryCondition="false" constant="false" fbc:charge="-2" fbc:chemicalFormula="C3H7O6P">
        <annotation>
          <rdf:RDF xmlns:rdf="http://www.w3.org/1999/02/22-rdf-syntax-ns#" xmlns:dcterms="http://purl.org/dc/terms/" xmlns:vCard="http://www.w3.org/2001/vcard-rdf/3.0#" xmlns:vCard4="http://www.w3.org/2006/vcard/ns#" xmlns:bqbiol="http://biomodels.net/biology-qualifiers/" xmlns:bqmodel="http://biomodels.net/model-qualifiers/">
            <rdf:Description rdf:about="#meta_M_glyc3p_c">
              <bqbiol:is>
                <rdf:Bag>
                  <rdf:li rdf:resource="https://identifiers.org/bigg.metabolite/glyc3p_c"/>
                  <rdf:li rdf:resource="https://identifiers.org/biocyc/GLYCEROL-3P"/>
                  <rdf:li rdf:resource="https://identifiers.org/chebi/10648"/>
                  <rdf:li rdf:resource="https://identifiers.org/kegg.compound/C00093"/>
                  <rdf:li rdf:resource="https://identifiers.org/metanetx.chemical/MNXM66"/>
                  <rdf:li rdf:resource="https://identifiers.org/origin/iMK1208"/>
                </rdf:Bag>
              </bqbiol:is>
            </rdf:Description>
          </rdf:RDF>
        </annotation>
      </species>
      <species metaid="meta_M_f6p_c" sboTerm="SBO:0000247" id="M_f6p_c" name="D-Fructose 6-phosphate" compartment="c" hasOnlySubstanceUnits="false" boundaryCondition="false" constant="false" fbc:charge="-2" fbc:chemicalFormula="C6H11O9P">
        <annotation>
          <rdf:RDF xmlns:rdf="http://www.w3.org/1999/02/22-rdf-syntax-ns#" xmlns:dcterms="http://purl.org/dc/terms/" xmlns:vCard="http://www.w3.org/2001/vcard-rdf/3.0#" xmlns:vCard4="http://www.w3.org/2006/vcard/ns#" xmlns:bqbiol="http://biomodels.net/biology-qualifiers/" xmlns:bqmodel="http://biomodels.net/model-qualifiers/">
            <rdf:Description rdf:about="#meta_M_f6p_c">
              <bqbiol:is>
                <rdf:Bag>
                  <rdf:li rdf:resource="https://identifiers.org/bigg.metabolite/f6p_c"/>
                  <rdf:li rdf:resource="https://identifiers.org/biocyc/CPD-15709"/>
                  <rdf:li rdf:resource="https://identifiers.org/chebi/12926"/>
                  <rdf:li rdf:resource="https://identifiers.org/kegg.compound/C00085"/>
                  <rdf:li rdf:resource="https://identifiers.org/metanetx.chemical/MNXM162235"/>
                  <rdf:li rdf:resource="https://identifiers.org/origin/iMK1208"/>
                </rdf:Bag>
              </bqbiol:is>
            </rdf:Description>
          </rdf:RDF>
        </annotation>
      </species>
      <species metaid="meta_M_dgal6p_c" sboTerm="SBO:0000247" id="M_dgal6p_c" name="D-Galactose 6-phosphate" compartment="c" hasOnlySubstanceUnits="false" boundaryCondition="false" constant="false" fbc:charge="-2" fbc:chemicalFormula="C6H11O9P">
        <annotation>
          <rdf:RDF xmlns:rdf="http://www.w3.org/1999/02/22-rdf-syntax-ns#" xmlns:dcterms="http://purl.org/dc/terms/" xmlns:vCard="http://www.w3.org/2001/vcard-rdf/3.0#" xmlns:vCard4="http://www.w3.org/2006/vcard/ns#" xmlns:bqbiol="http://biomodels.net/biology-qualifiers/" xmlns:bqmodel="http://biomodels.net/model-qualifiers/">
            <rdf:Description rdf:about="#meta_M_dgal6p_c">
              <bqbiol:is>
                <rdf:Bag>
                  <rdf:li rdf:resource="https://identifiers.org/bigg.metabolite/dgal6p_c"/>
                  <rdf:li rdf:resource="https://identifiers.org/chebi/91004"/>
                  <rdf:li rdf:resource="https://identifiers.org/kegg.compound/C01113"/>
                  <rdf:li rdf:resource="https://identifiers.org/metanetx.chemical/MNXM1735"/>
                  <rdf:li rdf:resource="https://identifiers.org/origin/iMK1208"/>
                </rdf:Bag>
              </bqbiol:is>
            </rdf:Description>
          </rdf:RDF>
        </annotation>
      </species>
      <species metaid="meta_M_tag6p__D_c" sboTerm="SBO:0000247" id="M_tag6p__D_c" name="D-Tagatose 6-phosphate" compartment="c" hasOnlySubstanceUnits="false" boundaryCondition="false" constant="false" fbc:charge="-2" fbc:chemicalFormula="C6H11O9P">
        <annotation>
          <rdf:RDF xmlns:rdf="http://www.w3.org/1999/02/22-rdf-syntax-ns#" xmlns:dcterms="http://purl.org/dc/terms/" xmlns:vCard="http://www.w3.org/2001/vcard-rdf/3.0#" xmlns:vCard4="http://www.w3.org/2006/vcard/ns#" xmlns:bqbiol="http://biomodels.net/biology-qualifiers/" xmlns:bqmodel="http://biomodels.net/model-qualifiers/">
            <rdf:Description rdf:about="#meta_M_tag6p__D_c">
              <bqbiol:is>
                <rdf:Bag>
                  <rdf:li rdf:resource="https://identifiers.org/bigg.metabolite/tag6p__D_c"/>
                  <rdf:li rdf:resource="https://identifiers.org/biocyc/TAGATOSE-6-PHOSPHATE"/>
                  <rdf:li rdf:resource="https://identifiers.org/chebi/13025"/>
                  <rdf:li rdf:resource="https://identifiers.org/kegg.compound/C01097"/>
                  <rdf:li rdf:resource="https://identifiers.org/metanetx.chemical/MNXM795"/>
                  <rdf:li rdf:resource="https://identifiers.org/origin/iMK1208"/>
                </rdf:Bag>
              </bqbiol:is>
            </rdf:Description>
          </rdf:RDF>
        </annotation>
      </species>
      <species metaid="meta_M_galctn__D_c" sboTerm="SBO:0000247" id="M_galctn__D_c" name="D-Galactonate" compartment="c" hasOnlySubstanceUnits="false" boundaryCondition="false" constant="false" fbc:charge="-1" fbc:chemicalFormula="C6H11O7">
        <annotation>
          <rdf:RDF xmlns:rdf="http://www.w3.org/1999/02/22-rdf-syntax-ns#" xmlns:dcterms="http://purl.org/dc/terms/" xmlns:vCard="http://www.w3.org/2001/vcard-rdf/3.0#" xmlns:vCard4="http://www.w3.org/2006/vcard/ns#" xmlns:bqbiol="http://biomodels.net/biology-qualifiers/" xmlns:bqmodel="http://biomodels.net/model-qualifiers/">
            <rdf:Description rdf:about="#meta_M_galctn__D_c">
              <bqbiol:is>
                <rdf:Bag>
                  <rdf:li rdf:resource="https://identifiers.org/bigg.metabolite/galctn__D_c"/>
                  <rdf:li rdf:resource="https://identifiers.org/biocyc/D-GALACTONATE"/>
                  <rdf:li rdf:resource="https://identifiers.org/chebi/12931"/>
                  <rdf:li rdf:resource="https://identifiers.org/kegg.compound/C00880"/>
                  <rdf:li rdf:resource="https://identifiers.org/metanetx.chemical/MNXM1734"/>
                  <rdf:li rdf:resource="https://identifiers.org/origin/iMK1208"/>
                </rdf:Bag>
              </bqbiol:is>
            </rdf:Description>
          </rdf:RDF>
        </annotation>
      </species>
      <species metaid="meta_M_2dh3dgal_c" sboTerm="SBO:0000247" id="M_2dh3dgal_c" name="2-Dehydro-3-deoxy-D-galactonate" compartment="c" hasOnlySubstanceUnits="false" boundaryCondition="false" constant="false" fbc:charge="-1" fbc:chemicalFormula="C6H9O6">
        <annotation>
          <rdf:RDF xmlns:rdf="http://www.w3.org/1999/02/22-rdf-syntax-ns#" xmlns:dcterms="http://purl.org/dc/terms/" xmlns:vCard="http://www.w3.org/2001/vcard-rdf/3.0#" xmlns:vCard4="http://www.w3.org/2006/vcard/ns#" xmlns:bqbiol="http://biomodels.net/biology-qualifiers/" xmlns:bqmodel="http://biomodels.net/model-qualifiers/">
            <rdf:Description rdf:about="#meta_M_2dh3dgal_c">
              <bqbiol:is>
                <rdf:Bag>
                  <rdf:li rdf:resource="https://identifiers.org/bigg.metabolite/2dh3dgal_c"/>
                  <rdf:li rdf:resource="https://identifiers.org/biocyc/2-DEHYDRO-3-DEOXY-D-GALACTONATE"/>
                  <rdf:li rdf:resource="https://identifiers.org/chebi/1056"/>
                  <rdf:li rdf:resource="https://identifiers.org/kegg.compound/C01216"/>
                  <rdf:li rdf:resource="https://identifiers.org/metanetx.chemical/MNXM1627"/>
                  <rdf:li rdf:resource="https://identifiers.org/origin/iMK1208"/>
                </rdf:Bag>
              </bqbiol:is>
            </rdf:Description>
          </rdf:RDF>
        </annotation>
      </species>
      <species metaid="meta_M_1Dgali_c" sboTerm="SBO:0000247" id="M_1Dgali_c" name="1-alpha-D-Galactosyl-myo-inositol" compartment="c" hasOnlySubstanceUnits="false" boundaryCondition="false" constant="false" fbc:charge="0" fbc:chemicalFormula="C12H22O11">
        <annotation>
          <rdf:RDF xmlns:rdf="http://www.w3.org/1999/02/22-rdf-syntax-ns#" xmlns:dcterms="http://purl.org/dc/terms/" xmlns:vCard="http://www.w3.org/2001/vcard-rdf/3.0#" xmlns:vCard4="http://www.w3.org/2006/vcard/ns#" xmlns:bqbiol="http://biomodels.net/biology-qualifiers/" xmlns:bqmodel="http://biomodels.net/model-qualifiers/">
            <rdf:Description rdf:about="#meta_M_1Dgali_c">
              <bqbiol:is>
                <rdf:Bag>
                  <rdf:li rdf:resource="https://identifiers.org/bigg.metabolite/1Dgali_c"/>
                  <rdf:li rdf:resource="https://identifiers.org/biocyc/CPD-458"/>
                  <rdf:li rdf:resource="https://identifiers.org/chebi/11203"/>
                  <rdf:li rdf:resource="https://identifiers.org/kegg.compound/C01235"/>
                  <rdf:li rdf:resource="https://identifiers.org/metanetx.chemical/MNXM1455"/>
                  <rdf:li rdf:resource="https://identifiers.org/origin/iMK1208"/>
                </rdf:Bag>
              </bqbiol:is>
            </rdf:Description>
          </rdf:RDF>
        </annotation>
      </species>
      <species metaid="meta_M_inost_c" sboTerm="SBO:0000247" id="M_inost_c" name="myo-Inositol" compartment="c" hasOnlySubstanceUnits="false" boundaryCondition="false" constant="false" fbc:charge="0" fbc:chemicalFormula="C6H12O6">
        <annotation>
          <rdf:RDF xmlns:rdf="http://www.w3.org/1999/02/22-rdf-syntax-ns#" xmlns:dcterms="http://purl.org/dc/terms/" xmlns:vCard="http://www.w3.org/2001/vcard-rdf/3.0#" xmlns:vCard4="http://www.w3.org/2006/vcard/ns#" xmlns:bqbiol="http://biomodels.net/biology-qualifiers/" xmlns:bqmodel="http://biomodels.net/model-qualifiers/">
            <rdf:Description rdf:about="#meta_M_inost_c">
              <bqbiol:is>
                <rdf:Bag>
                  <rdf:li rdf:resource="https://identifiers.org/bigg.metabolite/inost_c"/>
                  <rdf:li rdf:resource="https://identifiers.org/biocyc/MYO-INOSITOL"/>
                  <rdf:li rdf:resource="https://identifiers.org/chebi/10600"/>
                  <rdf:li rdf:resource="https://identifiers.org/kegg.compound/C00137"/>
                  <rdf:li rdf:resource="https://identifiers.org/metanetx.chemical/MNXM1455"/>
                  <rdf:li rdf:resource="https://identifiers.org/origin/iMK1208"/>
                </rdf:Bag>
              </bqbiol:is>
            </rdf:Description>
          </rdf:RDF>
        </annotation>
      </species>
      <species metaid="meta_M_gal1p_c" sboTerm="SBO:0000247" id="M_gal1p_c" name="alpha-D-Galactose 1-phosphate" compartment="c" hasOnlySubstanceUnits="false" boundaryCondition="false" constant="false" fbc:charge="-2" fbc:chemicalFormula="C6H11O9P">
        <annotation>
          <rdf:RDF xmlns:rdf="http://www.w3.org/1999/02/22-rdf-syntax-ns#" xmlns:dcterms="http://purl.org/dc/terms/" xmlns:vCard="http://www.w3.org/2001/vcard-rdf/3.0#" xmlns:vCard4="http://www.w3.org/2006/vcard/ns#" xmlns:bqbiol="http://biomodels.net/biology-qualifiers/" xmlns:bqmodel="http://biomodels.net/model-qualifiers/">
            <rdf:Description rdf:about="#meta_M_gal1p_c">
              <bqbiol:is>
                <rdf:Bag>
                  <rdf:li rdf:resource="https://identifiers.org/bigg.metabolite/gal1p_c"/>
                  <rdf:li rdf:resource="https://identifiers.org/biocyc/GALACTOSE-1P"/>
                  <rdf:li rdf:resource="https://identifiers.org/chebi/10232"/>
                  <rdf:li rdf:resource="https://identifiers.org/kegg.compound/C00446"/>
                  <rdf:li rdf:resource="https://identifiers.org/metanetx.chemical/MNXM336"/>
                  <rdf:li rdf:resource="https://identifiers.org/origin/iMK1208"/>
                </rdf:Bag>
              </bqbiol:is>
            </rdf:Description>
          </rdf:RDF>
        </annotation>
      </species>
      <species metaid="meta_M_melib_c" sboTerm="SBO:0000247" id="M_melib_c" name="Melibiose" compartment="c" hasOnlySubstanceUnits="false" boundaryCondition="false" constant="false" fbc:charge="0" fbc:chemicalFormula="C12H22O11">
        <annotation>
          <rdf:RDF xmlns:rdf="http://www.w3.org/1999/02/22-rdf-syntax-ns#" xmlns:dcterms="http://purl.org/dc/terms/" xmlns:vCard="http://www.w3.org/2001/vcard-rdf/3.0#" xmlns:vCard4="http://www.w3.org/2006/vcard/ns#" xmlns:bqbiol="http://biomodels.net/biology-qualifiers/" xmlns:bqmodel="http://biomodels.net/model-qualifiers/">
            <rdf:Description rdf:about="#meta_M_melib_c">
              <bqbiol:is>
                <rdf:Bag>
                  <rdf:li rdf:resource="https://identifiers.org/bigg.metabolite/melib_c"/>
                  <rdf:li rdf:resource="https://identifiers.org/biocyc/MELIBIOSE"/>
                  <rdf:li rdf:resource="https://identifiers.org/chebi/20943"/>
                  <rdf:li rdf:resource="https://identifiers.org/kegg.compound/C05402"/>
                  <rdf:li rdf:resource="https://identifiers.org/metanetx.chemical/MNXM1219"/>
                  <rdf:li rdf:resource="https://identifiers.org/origin/iMK1208"/>
                </rdf:Bag>
              </bqbiol:is>
            </rdf:Description>
          </rdf:RDF>
        </annotation>
      </species>
      <species metaid="meta_M_ggl_c" sboTerm="SBO:0000247" id="M_ggl_c" name="Galactosylglycerol" compartment="c" hasOnlySubstanceUnits="false" boundaryCondition="false" constant="false" fbc:charge="0" fbc:chemicalFormula="C9H18O8">
        <annotation>
          <rdf:RDF xmlns:rdf="http://www.w3.org/1999/02/22-rdf-syntax-ns#" xmlns:dcterms="http://purl.org/dc/terms/" xmlns:vCard="http://www.w3.org/2001/vcard-rdf/3.0#" xmlns:vCard4="http://www.w3.org/2006/vcard/ns#" xmlns:bqbiol="http://biomodels.net/biology-qualifiers/" xmlns:bqmodel="http://biomodels.net/model-qualifiers/">
            <rdf:Description rdf:about="#meta_M_ggl_c">
              <bqbiol:is>
                <rdf:Bag>
                  <rdf:li rdf:resource="https://identifiers.org/bigg.metabolite/ggl_c"/>
                  <rdf:li rdf:resource="https://identifiers.org/biocyc/3-B-D-GALACTOSYL-SN-GLYCEROL"/>
                  <rdf:li rdf:resource="https://identifiers.org/chebi/11746"/>
                  <rdf:li rdf:resource="https://identifiers.org/kegg.compound/C05401"/>
                  <rdf:li rdf:resource="https://identifiers.org/metanetx.chemical/MNXM2608"/>
                  <rdf:li rdf:resource="https://identifiers.org/origin/iMK1208"/>
                </rdf:Bag>
              </bqbiol:is>
            </rdf:Description>
          </rdf:RDF>
        </annotation>
      </species>
      <species metaid="meta_M_acglc__D_c" sboTerm="SBO:0000247" id="M_acglc__D_c" name="6-Acetyl-D-glucose" compartment="c" hasOnlySubstanceUnits="false" boundaryCondition="false" constant="false" fbc:charge="0" fbc:chemicalFormula="C8H14O7">
        <annotation>
          <rdf:RDF xmlns:rdf="http://www.w3.org/1999/02/22-rdf-syntax-ns#" xmlns:dcterms="http://purl.org/dc/terms/" xmlns:vCard="http://www.w3.org/2001/vcard-rdf/3.0#" xmlns:vCard4="http://www.w3.org/2006/vcard/ns#" xmlns:bqbiol="http://biomodels.net/biology-qualifiers/" xmlns:bqmodel="http://biomodels.net/model-qualifiers/">
            <rdf:Description rdf:about="#meta_M_acglc__D_c">
              <bqbiol:is>
                <rdf:Bag>
                  <rdf:li rdf:resource="https://identifiers.org/bigg.metabolite/acglc__D_c"/>
                  <rdf:li rdf:resource="https://identifiers.org/biocyc/CPD-522"/>
                  <rdf:li rdf:resource="https://identifiers.org/chebi/12204"/>
                  <rdf:li rdf:resource="https://identifiers.org/kegg.compound/C02655"/>
                  <rdf:li rdf:resource="https://identifiers.org/metanetx.chemical/MNXM90521"/>
                  <rdf:li rdf:resource="https://identifiers.org/origin/iMK1208"/>
                </rdf:Bag>
              </bqbiol:is>
            </rdf:Description>
          </rdf:RDF>
        </annotation>
      </species>
      <species metaid="meta_M_2h3oppan_c" sboTerm="SBO:0000247" id="M_2h3oppan_c" name="2-Hydroxy-3-oxopropanoate" compartment="c" hasOnlySubstanceUnits="false" boundaryCondition="false" constant="false" fbc:charge="-1" fbc:chemicalFormula="C3H3O4">
        <annotation>
          <rdf:RDF xmlns:rdf="http://www.w3.org/1999/02/22-rdf-syntax-ns#" xmlns:dcterms="http://purl.org/dc/terms/" xmlns:vCard="http://www.w3.org/2001/vcard-rdf/3.0#" xmlns:vCard4="http://www.w3.org/2006/vcard/ns#" xmlns:bqbiol="http://biomodels.net/biology-qualifiers/" xmlns:bqmodel="http://biomodels.net/model-qualifiers/">
            <rdf:Description rdf:about="#meta_M_2h3oppan_c">
              <bqbiol:is>
                <rdf:Bag>
                  <rdf:li rdf:resource="https://identifiers.org/bigg.metabolite/2h3oppan_c"/>
                  <rdf:li rdf:resource="https://identifiers.org/biocyc/TARTRONATE-S-ALD"/>
                  <rdf:li rdf:resource="https://identifiers.org/chebi/1123"/>
                  <rdf:li rdf:resource="https://identifiers.org/kegg.compound/C01146"/>
                  <rdf:li rdf:resource="https://identifiers.org/metanetx.chemical/MNXM475"/>
                  <rdf:li rdf:resource="https://identifiers.org/origin/iMK1208"/>
                </rdf:Bag>
              </bqbiol:is>
            </rdf:Description>
          </rdf:RDF>
        </annotation>
      </species>
      <species metaid="meta_M_glcr_c" sboTerm="SBO:0000247" id="M_glcr_c" name="D-Glucarate" compartment="c" hasOnlySubstanceUnits="false" boundaryCondition="false" constant="false" fbc:charge="-2" fbc:chemicalFormula="C6H8O8">
        <annotation>
          <rdf:RDF xmlns:rdf="http://www.w3.org/1999/02/22-rdf-syntax-ns#" xmlns:dcterms="http://purl.org/dc/terms/" xmlns:vCard="http://www.w3.org/2001/vcard-rdf/3.0#" xmlns:vCard4="http://www.w3.org/2006/vcard/ns#" xmlns:bqbiol="http://biomodels.net/biology-qualifiers/" xmlns:bqmodel="http://biomodels.net/model-qualifiers/">
            <rdf:Description rdf:about="#meta_M_glcr_c">
              <bqbiol:is>
                <rdf:Bag>
                  <rdf:li rdf:resource="https://identifiers.org/bigg.metabolite/glcr_c"/>
                  <rdf:li rdf:resource="https://identifiers.org/biocyc/D-GLUCARATE"/>
                  <rdf:li rdf:resource="https://identifiers.org/chebi/12953"/>
                  <rdf:li rdf:resource="https://identifiers.org/kegg.compound/C00818"/>
                  <rdf:li rdf:resource="https://identifiers.org/metanetx.chemical/MNXM744"/>
                  <rdf:li rdf:resource="https://identifiers.org/origin/iMK1208"/>
                </rdf:Bag>
              </bqbiol:is>
            </rdf:Description>
          </rdf:RDF>
        </annotation>
      </species>
      <species metaid="meta_M_glyc__R_c" sboTerm="SBO:0000247" id="M_glyc__R_c" name="(R)-Glycerate" compartment="c" hasOnlySubstanceUnits="false" boundaryCondition="false" constant="false" fbc:charge="-1" fbc:chemicalFormula="C3H5O4">
        <annotation>
          <rdf:RDF xmlns:rdf="http://www.w3.org/1999/02/22-rdf-syntax-ns#" xmlns:dcterms="http://purl.org/dc/terms/" xmlns:vCard="http://www.w3.org/2001/vcard-rdf/3.0#" xmlns:vCard4="http://www.w3.org/2006/vcard/ns#" xmlns:bqbiol="http://biomodels.net/biology-qualifiers/" xmlns:bqmodel="http://biomodels.net/model-qualifiers/">
            <rdf:Description rdf:about="#meta_M_glyc__R_c">
              <bqbiol:is>
                <rdf:Bag>
                  <rdf:li rdf:resource="https://identifiers.org/bigg.metabolite/glyc__R_c"/>
                  <rdf:li rdf:resource="https://identifiers.org/biocyc/GLYCERATE"/>
                  <rdf:li rdf:resource="https://identifiers.org/chebi/10999"/>
                  <rdf:li rdf:resource="https://identifiers.org/kegg.compound/C00258"/>
                  <rdf:li rdf:resource="https://identifiers.org/metanetx.chemical/MNXM189"/>
                  <rdf:li rdf:resource="https://identifiers.org/origin/iMK1208"/>
                </rdf:Bag>
              </bqbiol:is>
            </rdf:Description>
          </rdf:RDF>
        </annotation>
      </species>
      <species metaid="meta_M_glyclt_c" sboTerm="SBO:0000247" id="M_glyclt_c" name="Glycolate" compartment="c" hasOnlySubstanceUnits="false" boundaryCondition="false" constant="false" fbc:charge="-1" fbc:chemicalFormula="C2H3O3">
        <annotation>
          <rdf:RDF xmlns:rdf="http://www.w3.org/1999/02/22-rdf-syntax-ns#" xmlns:dcterms="http://purl.org/dc/terms/" xmlns:vCard="http://www.w3.org/2001/vcard-rdf/3.0#" xmlns:vCard4="http://www.w3.org/2006/vcard/ns#" xmlns:bqbiol="http://biomodels.net/biology-qualifiers/" xmlns:bqmodel="http://biomodels.net/model-qualifiers/">
            <rdf:Description rdf:about="#meta_M_glyclt_c">
              <bqbiol:is>
                <rdf:Bag>
                  <rdf:li rdf:resource="https://identifiers.org/bigg.metabolite/glyclt_c"/>
                  <rdf:li rdf:resource="https://identifiers.org/biocyc/GLYCOLLATE"/>
                  <rdf:li rdf:resource="https://identifiers.org/chebi/14348"/>
                  <rdf:li rdf:resource="https://identifiers.org/kegg.compound/C00160"/>
                  <rdf:li rdf:resource="https://identifiers.org/metanetx.chemical/MNXM222"/>
                  <rdf:li rdf:resource="https://identifiers.org/origin/iMK1208"/>
                </rdf:Bag>
              </bqbiol:is>
            </rdf:Description>
          </rdf:RDF>
        </annotation>
      </species>
      <species metaid="meta_M_glx_c" sboTerm="SBO:0000247" id="M_glx_c" name="Glyoxylate" compartment="c" hasOnlySubstanceUnits="false" boundaryCondition="false" constant="false" fbc:charge="-1" fbc:chemicalFormula="C2H1O3">
        <annotation>
          <rdf:RDF xmlns:rdf="http://www.w3.org/1999/02/22-rdf-syntax-ns#" xmlns:dcterms="http://purl.org/dc/terms/" xmlns:vCard="http://www.w3.org/2001/vcard-rdf/3.0#" xmlns:vCard4="http://www.w3.org/2006/vcard/ns#" xmlns:bqbiol="http://biomodels.net/biology-qualifiers/" xmlns:bqmodel="http://biomodels.net/model-qualifiers/">
            <rdf:Description rdf:about="#meta_M_glx_c">
              <bqbiol:is>
                <rdf:Bag>
                  <rdf:li rdf:resource="https://identifiers.org/bigg.metabolite/glx_c"/>
                  <rdf:li rdf:resource="https://identifiers.org/biocyc/GLYOX"/>
                  <rdf:li rdf:resource="https://identifiers.org/chebi/14368"/>
                  <rdf:li rdf:resource="https://identifiers.org/kegg.compound/C00048"/>
                  <rdf:li rdf:resource="https://identifiers.org/metanetx.chemical/MNXM69"/>
                  <rdf:li rdf:resource="https://identifiers.org/origin/iMK1208"/>
                </rdf:Bag>
              </bqbiol:is>
            </rdf:Description>
          </rdf:RDF>
        </annotation>
      </species>
      <species metaid="meta_M_mqn9_c" sboTerm="SBO:0000247" id="M_mqn9_c" name="Menaquinone 9" compartment="c" hasOnlySubstanceUnits="false" boundaryCondition="false" constant="false" fbc:charge="0" fbc:chemicalFormula="C56H80O2">
        <annotation>
          <rdf:RDF xmlns:rdf="http://www.w3.org/1999/02/22-rdf-syntax-ns#" xmlns:dcterms="http://purl.org/dc/terms/" xmlns:vCard="http://www.w3.org/2001/vcard-rdf/3.0#" xmlns:vCard4="http://www.w3.org/2006/vcard/ns#" xmlns:bqbiol="http://biomodels.net/biology-qualifiers/" xmlns:bqmodel="http://biomodels.net/model-qualifiers/">
            <rdf:Description rdf:about="#meta_M_mqn9_c">
              <bqbiol:is>
                <rdf:Bag>
                  <rdf:li rdf:resource="https://identifiers.org/bigg.metabolite/mqn9_c"/>
                  <rdf:li rdf:resource="https://identifiers.org/kegg.compound/C00828"/>
                  <rdf:li rdf:resource="https://identifiers.org/metanetx.chemical/MNXM166"/>
                  <rdf:li rdf:resource="https://identifiers.org/origin/iMK1208"/>
                </rdf:Bag>
              </bqbiol:is>
            </rdf:Description>
          </rdf:RDF>
        </annotation>
      </species>
      <species metaid="meta_M_mql9_c" sboTerm="SBO:0000247" id="M_mql9_c" name="Menaquinol 9" compartment="c" hasOnlySubstanceUnits="false" boundaryCondition="false" constant="false" fbc:charge="0" fbc:chemicalFormula="C56H82O2">
        <annotation>
          <rdf:RDF xmlns:rdf="http://www.w3.org/1999/02/22-rdf-syntax-ns#" xmlns:dcterms="http://purl.org/dc/terms/" xmlns:vCard="http://www.w3.org/2001/vcard-rdf/3.0#" xmlns:vCard4="http://www.w3.org/2006/vcard/ns#" xmlns:bqbiol="http://biomodels.net/biology-qualifiers/" xmlns:bqmodel="http://biomodels.net/model-qualifiers/">
            <rdf:Description rdf:about="#meta_M_mql9_c">
              <bqbiol:is>
                <rdf:Bag>
                  <rdf:li rdf:resource="https://identifiers.org/bigg.metabolite/mql9_c"/>
                  <rdf:li rdf:resource="https://identifiers.org/chebi/8783"/>
                  <rdf:li rdf:resource="https://identifiers.org/kegg.compound/C05819"/>
                  <rdf:li rdf:resource="https://identifiers.org/metanetx.chemical/MNXM442"/>
                  <rdf:li rdf:resource="https://identifiers.org/origin/iMK1208"/>
                </rdf:Bag>
              </bqbiol:is>
            </rdf:Description>
          </rdf:RDF>
        </annotation>
      </species>
      <species metaid="meta_M_6pgc_c" sboTerm="SBO:0000247" id="M_6pgc_c" name="6-Phospho-D-gluconate" compartment="c" hasOnlySubstanceUnits="false" boundaryCondition="false" constant="false" fbc:charge="-3" fbc:chemicalFormula="C6H10O10P">
        <annotation>
          <rdf:RDF xmlns:rdf="http://www.w3.org/1999/02/22-rdf-syntax-ns#" xmlns:dcterms="http://purl.org/dc/terms/" xmlns:vCard="http://www.w3.org/2001/vcard-rdf/3.0#" xmlns:vCard4="http://www.w3.org/2006/vcard/ns#" xmlns:bqbiol="http://biomodels.net/biology-qualifiers/" xmlns:bqmodel="http://biomodels.net/model-qualifiers/">
            <rdf:Description rdf:about="#meta_M_6pgc_c">
              <bqbiol:is>
                <rdf:Bag>
                  <rdf:li rdf:resource="https://identifiers.org/bigg.metabolite/6pgc_c"/>
                  <rdf:li rdf:resource="https://identifiers.org/biocyc/CPD-2961"/>
                  <rdf:li rdf:resource="https://identifiers.org/chebi/12232"/>
                  <rdf:li rdf:resource="https://identifiers.org/kegg.compound/C00345"/>
                  <rdf:li rdf:resource="https://identifiers.org/metanetx.chemical/MNXM325"/>
                  <rdf:li rdf:resource="https://identifiers.org/origin/iMK1208"/>
                </rdf:Bag>
              </bqbiol:is>
            </rdf:Description>
          </rdf:RDF>
        </annotation>
      </species>
      <species metaid="meta_M_man6p_c" sboTerm="SBO:0000247" id="M_man6p_c" name="D-Mannose 6-phosphate" compartment="c" hasOnlySubstanceUnits="false" boundaryCondition="false" constant="false" fbc:charge="-2" fbc:chemicalFormula="C6H11O9P">
        <annotation>
          <rdf:RDF xmlns:rdf="http://www.w3.org/1999/02/22-rdf-syntax-ns#" xmlns:dcterms="http://purl.org/dc/terms/" xmlns:vCard="http://www.w3.org/2001/vcard-rdf/3.0#" xmlns:vCard4="http://www.w3.org/2006/vcard/ns#" xmlns:bqbiol="http://biomodels.net/biology-qualifiers/" xmlns:bqmodel="http://biomodels.net/model-qualifiers/">
            <rdf:Description rdf:about="#meta_M_man6p_c">
              <bqbiol:is>
                <rdf:Bag>
                  <rdf:li rdf:resource="https://identifiers.org/bigg.metabolite/man6p_c"/>
                  <rdf:li rdf:resource="https://identifiers.org/biocyc/CPD-15979"/>
                  <rdf:li rdf:resource="https://identifiers.org/chebi/48066"/>
                  <rdf:li rdf:resource="https://identifiers.org/kegg.compound/C00275"/>
                  <rdf:li rdf:resource="https://identifiers.org/metanetx.chemical/MNXM427"/>
                  <rdf:li rdf:resource="https://identifiers.org/origin/iMK1208"/>
                </rdf:Bag>
              </bqbiol:is>
            </rdf:Description>
          </rdf:RDF>
        </annotation>
      </species>
      <species metaid="meta_M_fru_c" sboTerm="SBO:0000247" id="M_fru_c" name="D-Fructose" compartment="c" hasOnlySubstanceUnits="false" boundaryCondition="false" constant="false" fbc:charge="0" fbc:chemicalFormula="C6H12O6">
        <annotation>
          <rdf:RDF xmlns:rdf="http://www.w3.org/1999/02/22-rdf-syntax-ns#" xmlns:dcterms="http://purl.org/dc/terms/" xmlns:vCard="http://www.w3.org/2001/vcard-rdf/3.0#" xmlns:vCard4="http://www.w3.org/2006/vcard/ns#" xmlns:bqbiol="http://biomodels.net/biology-qualifiers/" xmlns:bqmodel="http://biomodels.net/model-qualifiers/">
            <rdf:Description rdf:about="#meta_M_fru_c">
              <bqbiol:is>
                <rdf:Bag>
                  <rdf:li rdf:resource="https://identifiers.org/bigg.metabolite/fru_c"/>
                  <rdf:li rdf:resource="https://identifiers.org/biocyc/Fructofuranose"/>
                  <rdf:li rdf:resource="https://identifiers.org/chebi/24104"/>
                  <rdf:li rdf:resource="https://identifiers.org/kegg.compound/C00095"/>
                  <rdf:li rdf:resource="https://identifiers.org/metanetx.chemical/MNXM959"/>
                  <rdf:li rdf:resource="https://identifiers.org/origin/iMK1208"/>
                </rdf:Bag>
              </bqbiol:is>
            </rdf:Description>
          </rdf:RDF>
        </annotation>
      </species>
      <species metaid="meta_M_hpyr_c" sboTerm="SBO:0000247" id="M_hpyr_c" name="Hydroxypyruvate" compartment="c" hasOnlySubstanceUnits="false" boundaryCondition="false" constant="false" fbc:charge="-1" fbc:chemicalFormula="C3H3O4">
        <annotation>
          <rdf:RDF xmlns:rdf="http://www.w3.org/1999/02/22-rdf-syntax-ns#" xmlns:dcterms="http://purl.org/dc/terms/" xmlns:vCard="http://www.w3.org/2001/vcard-rdf/3.0#" xmlns:vCard4="http://www.w3.org/2006/vcard/ns#" xmlns:bqbiol="http://biomodels.net/biology-qualifiers/" xmlns:bqmodel="http://biomodels.net/model-qualifiers/">
            <rdf:Description rdf:about="#meta_M_hpyr_c">
              <bqbiol:is>
                <rdf:Bag>
                  <rdf:li rdf:resource="https://identifiers.org/bigg.metabolite/hpyr_c"/>
                  <rdf:li rdf:resource="https://identifiers.org/biocyc/OH-PYR"/>
                  <rdf:li rdf:resource="https://identifiers.org/chebi/11837"/>
                  <rdf:li rdf:resource="https://identifiers.org/kegg.compound/C00168"/>
                  <rdf:li rdf:resource="https://identifiers.org/metanetx.chemical/MNXM392"/>
                  <rdf:li rdf:resource="https://identifiers.org/origin/iMK1208"/>
                </rdf:Bag>
              </bqbiol:is>
            </rdf:Description>
          </rdf:RDF>
        </annotation>
      </species>
      <species metaid="meta_M_idon__L_c" sboTerm="SBO:0000247" id="M_idon__L_c" name="L-Idonate" compartment="c" hasOnlySubstanceUnits="false" boundaryCondition="false" constant="false" fbc:charge="-1" fbc:chemicalFormula="C6H11O7">
        <annotation>
          <rdf:RDF xmlns:rdf="http://www.w3.org/1999/02/22-rdf-syntax-ns#" xmlns:dcterms="http://purl.org/dc/terms/" xmlns:vCard="http://www.w3.org/2001/vcard-rdf/3.0#" xmlns:vCard4="http://www.w3.org/2006/vcard/ns#" xmlns:bqbiol="http://biomodels.net/biology-qualifiers/" xmlns:bqmodel="http://biomodels.net/model-qualifiers/">
            <rdf:Description rdf:about="#meta_M_idon__L_c">
              <bqbiol:is>
                <rdf:Bag>
                  <rdf:li rdf:resource="https://identifiers.org/bigg.metabolite/idon__L_c"/>
                  <rdf:li rdf:resource="https://identifiers.org/biocyc/L-IDONATE"/>
                  <rdf:li rdf:resource="https://identifiers.org/chebi/13126"/>
                  <rdf:li rdf:resource="https://identifiers.org/kegg.compound/C00770"/>
                  <rdf:li rdf:resource="https://identifiers.org/metanetx.chemical/MNXM1565"/>
                  <rdf:li rdf:resource="https://identifiers.org/origin/iMK1208"/>
                </rdf:Bag>
              </bqbiol:is>
            </rdf:Description>
          </rdf:RDF>
        </annotation>
      </species>
      <species metaid="meta_M_lcts_c" sboTerm="SBO:0000247" id="M_lcts_c" name="Lactose" compartment="c" hasOnlySubstanceUnits="false" boundaryCondition="false" constant="false" fbc:charge="0" fbc:chemicalFormula="C12H22O11">
        <annotation>
          <rdf:RDF xmlns:rdf="http://www.w3.org/1999/02/22-rdf-syntax-ns#" xmlns:dcterms="http://purl.org/dc/terms/" xmlns:vCard="http://www.w3.org/2001/vcard-rdf/3.0#" xmlns:vCard4="http://www.w3.org/2006/vcard/ns#" xmlns:bqbiol="http://biomodels.net/biology-qualifiers/" xmlns:bqmodel="http://biomodels.net/model-qualifiers/">
            <rdf:Description rdf:about="#meta_M_lcts_c">
              <bqbiol:is>
                <rdf:Bag>
                  <rdf:li rdf:resource="https://identifiers.org/bigg.metabolite/lcts_c"/>
                  <rdf:li rdf:resource="https://identifiers.org/biocyc/CPD-15972"/>
                  <rdf:li rdf:resource="https://identifiers.org/chebi/10296"/>
                  <rdf:li rdf:resource="https://identifiers.org/kegg.compound/C00243"/>
                  <rdf:li rdf:resource="https://identifiers.org/metanetx.chemical/MNXM558"/>
                  <rdf:li rdf:resource="https://identifiers.org/origin/iMK1208"/>
                </rdf:Bag>
              </bqbiol:is>
            </rdf:Description>
          </rdf:RDF>
        </annotation>
      </species>
      <species metaid="meta_M_lald__L_c" sboTerm="SBO:0000247" id="M_lald__L_c" name="L-Lactaldehyde" compartment="c" hasOnlySubstanceUnits="false" boundaryCondition="false" constant="false" fbc:charge="0" fbc:chemicalFormula="C3H6O2">
        <annotation>
          <rdf:RDF xmlns:rdf="http://www.w3.org/1999/02/22-rdf-syntax-ns#" xmlns:dcterms="http://purl.org/dc/terms/" xmlns:vCard="http://www.w3.org/2001/vcard-rdf/3.0#" xmlns:vCard4="http://www.w3.org/2006/vcard/ns#" xmlns:bqbiol="http://biomodels.net/biology-qualifiers/" xmlns:bqmodel="http://biomodels.net/model-qualifiers/">
            <rdf:Description rdf:about="#meta_M_lald__L_c">
              <bqbiol:is>
                <rdf:Bag>
                  <rdf:li rdf:resource="https://identifiers.org/bigg.metabolite/lald__L_c"/>
                  <rdf:li rdf:resource="https://identifiers.org/biocyc/LACTALD"/>
                  <rdf:li rdf:resource="https://identifiers.org/chebi/11015"/>
                  <rdf:li rdf:resource="https://identifiers.org/kegg.compound/C00424"/>
                  <rdf:li rdf:resource="https://identifiers.org/metanetx.chemical/MNXM789"/>
                  <rdf:li rdf:resource="https://identifiers.org/origin/iMK1208"/>
                </rdf:Bag>
              </bqbiol:is>
            </rdf:Description>
          </rdf:RDF>
        </annotation>
      </species>
      <species metaid="meta_M_lac__L_c" sboTerm="SBO:0000247" id="M_lac__L_c" name="L-Lactate" compartment="c" hasOnlySubstanceUnits="false" boundaryCondition="false" constant="false" fbc:charge="-1" fbc:chemicalFormula="C3H5O3">
        <annotation>
          <rdf:RDF xmlns:rdf="http://www.w3.org/1999/02/22-rdf-syntax-ns#" xmlns:dcterms="http://purl.org/dc/terms/" xmlns:vCard="http://www.w3.org/2001/vcard-rdf/3.0#" xmlns:vCard4="http://www.w3.org/2006/vcard/ns#" xmlns:bqbiol="http://biomodels.net/biology-qualifiers/" xmlns:bqmodel="http://biomodels.net/model-qualifiers/">
            <rdf:Description rdf:about="#meta_M_lac__L_c">
              <bqbiol:is>
                <rdf:Bag>
                  <rdf:li rdf:resource="https://identifiers.org/bigg.metabolite/lac__L_c"/>
                  <rdf:li rdf:resource="https://identifiers.org/biocyc/L-LACTATE"/>
                  <rdf:li rdf:resource="https://identifiers.org/chebi/11065"/>
                  <rdf:li rdf:resource="https://identifiers.org/kegg.compound/C00186"/>
                  <rdf:li rdf:resource="https://identifiers.org/metanetx.chemical/MNXM179"/>
                  <rdf:li rdf:resource="https://identifiers.org/origin/iMK1208"/>
                </rdf:Bag>
              </bqbiol:is>
            </rdf:Description>
          </rdf:RDF>
        </annotation>
      </species>
      <species metaid="meta_M_lyx__L_c" sboTerm="SBO:0000247" id="M_lyx__L_c" name="L-Lyxose" compartment="c" hasOnlySubstanceUnits="false" boundaryCondition="false" constant="false" fbc:charge="0" fbc:chemicalFormula="C5H10O5">
        <annotation>
          <rdf:RDF xmlns:rdf="http://www.w3.org/1999/02/22-rdf-syntax-ns#" xmlns:dcterms="http://purl.org/dc/terms/" xmlns:vCard="http://www.w3.org/2001/vcard-rdf/3.0#" xmlns:vCard4="http://www.w3.org/2006/vcard/ns#" xmlns:bqbiol="http://biomodels.net/biology-qualifiers/" xmlns:bqmodel="http://biomodels.net/model-qualifiers/">
            <rdf:Description rdf:about="#meta_M_lyx__L_c">
              <bqbiol:is>
                <rdf:Bag>
                  <rdf:li rdf:resource="https://identifiers.org/bigg.metabolite/lyx__L_c"/>
                  <rdf:li rdf:resource="https://identifiers.org/biocyc/CPD-15867"/>
                  <rdf:li rdf:resource="https://identifiers.org/chebi/62321"/>
                  <rdf:li rdf:resource="https://identifiers.org/kegg.compound/C01508"/>
                  <rdf:li rdf:resource="https://identifiers.org/metanetx.chemical/MNXM4641"/>
                  <rdf:li rdf:resource="https://identifiers.org/origin/iMK1208"/>
                </rdf:Bag>
              </bqbiol:is>
            </rdf:Description>
          </rdf:RDF>
        </annotation>
      </species>
      <species metaid="meta_M_xylu__L_c" sboTerm="SBO:0000247" id="M_xylu__L_c" name="L-Xylulose" compartment="c" hasOnlySubstanceUnits="false" boundaryCondition="false" constant="false" fbc:charge="0" fbc:chemicalFormula="C5H10O5">
        <annotation>
          <rdf:RDF xmlns:rdf="http://www.w3.org/1999/02/22-rdf-syntax-ns#" xmlns:dcterms="http://purl.org/dc/terms/" xmlns:vCard="http://www.w3.org/2001/vcard-rdf/3.0#" xmlns:vCard4="http://www.w3.org/2006/vcard/ns#" xmlns:bqbiol="http://biomodels.net/biology-qualifiers/" xmlns:bqmodel="http://biomodels.net/model-qualifiers/">
            <rdf:Description rdf:about="#meta_M_xylu__L_c">
              <bqbiol:is>
                <rdf:Bag>
                  <rdf:li rdf:resource="https://identifiers.org/bigg.metabolite/xylu__L_c"/>
                  <rdf:li rdf:resource="https://identifiers.org/biocyc/L-XYLULOSE"/>
                  <rdf:li rdf:resource="https://identifiers.org/chebi/13190"/>
                  <rdf:li rdf:resource="https://identifiers.org/kegg.compound/C00312"/>
                  <rdf:li rdf:resource="https://identifiers.org/metanetx.chemical/MNXM597"/>
                  <rdf:li rdf:resource="https://identifiers.org/origin/iMK1208"/>
                </rdf:Bag>
              </bqbiol:is>
            </rdf:Description>
          </rdf:RDF>
        </annotation>
      </species>
      <species metaid="meta_M_acmalt_c" sboTerm="SBO:0000247" id="M_acmalt_c" name="Acetyl-maltose" compartment="c" hasOnlySubstanceUnits="false" boundaryCondition="false" constant="false" fbc:charge="0" fbc:chemicalFormula="C14H24O12">
        <annotation>
          <rdf:RDF xmlns:rdf="http://www.w3.org/1999/02/22-rdf-syntax-ns#" xmlns:dcterms="http://purl.org/dc/terms/" xmlns:vCard="http://www.w3.org/2001/vcard-rdf/3.0#" xmlns:vCard4="http://www.w3.org/2006/vcard/ns#" xmlns:bqbiol="http://biomodels.net/biology-qualifiers/" xmlns:bqmodel="http://biomodels.net/model-qualifiers/">
            <rdf:Description rdf:about="#meta_M_acmalt_c">
              <bqbiol:is>
                <rdf:Bag>
                  <rdf:li rdf:resource="https://identifiers.org/bigg.metabolite/acmalt_c"/>
                  <rdf:li rdf:resource="https://identifiers.org/biocyc/ACETYLMALTOSE"/>
                  <rdf:li rdf:resource="https://identifiers.org/chebi/13714"/>
                  <rdf:li rdf:resource="https://identifiers.org/kegg.compound/C02130"/>
                  <rdf:li rdf:resource="https://identifiers.org/metanetx.chemical/MNXM475"/>
                  <rdf:li rdf:resource="https://identifiers.org/origin/iMK1208"/>
                </rdf:Bag>
              </bqbiol:is>
            </rdf:Description>
          </rdf:RDF>
        </annotation>
      </species>
      <species metaid="meta_M_melt_c" sboTerm="SBO:0000247" id="M_melt_c" name="Melibiitol" compartment="c" hasOnlySubstanceUnits="false" boundaryCondition="false" constant="false" fbc:charge="0" fbc:chemicalFormula="C12H24O11">
        <annotation>
          <rdf:RDF xmlns:rdf="http://www.w3.org/1999/02/22-rdf-syntax-ns#" xmlns:dcterms="http://purl.org/dc/terms/" xmlns:vCard="http://www.w3.org/2001/vcard-rdf/3.0#" xmlns:vCard4="http://www.w3.org/2006/vcard/ns#" xmlns:bqbiol="http://biomodels.net/biology-qualifiers/" xmlns:bqmodel="http://biomodels.net/model-qualifiers/">
            <rdf:Description rdf:about="#meta_M_melt_c">
              <bqbiol:is>
                <rdf:Bag>
                  <rdf:li rdf:resource="https://identifiers.org/bigg.metabolite/melt_c"/>
                  <rdf:li rdf:resource="https://identifiers.org/biocyc/CPD-6021"/>
                  <rdf:li rdf:resource="https://identifiers.org/chebi/25181"/>
                  <rdf:li rdf:resource="https://identifiers.org/kegg.compound/C05399"/>
                  <rdf:li rdf:resource="https://identifiers.org/metanetx.chemical/MNXM61338"/>
                  <rdf:li rdf:resource="https://identifiers.org/origin/iMK1208"/>
                </rdf:Bag>
              </bqbiol:is>
            </rdf:Description>
          </rdf:RDF>
        </annotation>
      </species>
      <species metaid="meta_M_sbt__D_c" sboTerm="SBO:0000247" id="M_sbt__D_c" name="D-Sorbitol" compartment="c" hasOnlySubstanceUnits="false" boundaryCondition="false" constant="false" fbc:charge="0" fbc:chemicalFormula="C6H14O6">
        <annotation>
          <rdf:RDF xmlns:rdf="http://www.w3.org/1999/02/22-rdf-syntax-ns#" xmlns:dcterms="http://purl.org/dc/terms/" xmlns:vCard="http://www.w3.org/2001/vcard-rdf/3.0#" xmlns:vCard4="http://www.w3.org/2006/vcard/ns#" xmlns:bqbiol="http://biomodels.net/biology-qualifiers/" xmlns:bqmodel="http://biomodels.net/model-qualifiers/">
            <rdf:Description rdf:about="#meta_M_sbt__D_c">
              <bqbiol:is>
                <rdf:Bag>
                  <rdf:li rdf:resource="https://identifiers.org/bigg.metabolite/sbt__D_c"/>
                  <rdf:li rdf:resource="https://identifiers.org/biocyc/SORBITOL"/>
                  <rdf:li rdf:resource="https://identifiers.org/chebi/12954"/>
                  <rdf:li rdf:resource="https://identifiers.org/kegg.compound/C00794"/>
                  <rdf:li rdf:resource="https://identifiers.org/metanetx.chemical/MNXM5464"/>
                  <rdf:li rdf:resource="https://identifiers.org/origin/iMK1208"/>
                </rdf:Bag>
              </bqbiol:is>
            </rdf:Description>
          </rdf:RDF>
        </annotation>
      </species>
      <species metaid="meta_M_h2o_e" sboTerm="SBO:0000247" id="M_h2o_e" name="H2O" compartment="e" hasOnlySubstanceUnits="false" boundaryCondition="false" constant="false" fbc:charge="0" fbc:chemicalFormula="H2O">
        <annotation>
          <rdf:RDF xmlns:rdf="http://www.w3.org/1999/02/22-rdf-syntax-ns#" xmlns:dcterms="http://purl.org/dc/terms/" xmlns:vCard="http://www.w3.org/2001/vcard-rdf/3.0#" xmlns:vCard4="http://www.w3.org/2006/vcard/ns#" xmlns:bqbiol="http://biomodels.net/biology-qualifiers/" xmlns:bqmodel="http://biomodels.net/model-qualifiers/">
            <rdf:Description rdf:about="#meta_M_h2o_e">
              <bqbiol:is>
                <rdf:Bag>
                  <rdf:li rdf:resource="https://identifiers.org/bigg.metabolite/h2o_e"/>
                  <rdf:li rdf:resource="https://identifiers.org/biocyc/WATER"/>
                  <rdf:li rdf:resource="https://identifiers.org/chebi/10743"/>
                  <rdf:li rdf:resource="https://identifiers.org/kegg.compound/C00001"/>
                  <rdf:li rdf:resource="https://identifiers.org/metanetx.chemical/MNXM5464"/>
                  <rdf:li rdf:resource="https://identifiers.org/origin/iMK1208"/>
                </rdf:Bag>
              </bqbiol:is>
            </rdf:Description>
          </rdf:RDF>
        </annotation>
      </species>
      <species metaid="meta_M_malttr_e" sboTerm="SBO:0000247" id="M_malttr_e" name="Maltotriose" compartment="e" hasOnlySubstanceUnits="false" boundaryCondition="false" constant="false" fbc:charge="0" fbc:chemicalFormula="C18H32O16">
        <annotation>
          <rdf:RDF xmlns:rdf="http://www.w3.org/1999/02/22-rdf-syntax-ns#" xmlns:dcterms="http://purl.org/dc/terms/" xmlns:vCard="http://www.w3.org/2001/vcard-rdf/3.0#" xmlns:vCard4="http://www.w3.org/2006/vcard/ns#" xmlns:bqbiol="http://biomodels.net/biology-qualifiers/" xmlns:bqmodel="http://biomodels.net/model-qualifiers/">
            <rdf:Description rdf:about="#meta_M_malttr_e">
              <bqbiol:is>
                <rdf:Bag>
                  <rdf:li rdf:resource="https://identifiers.org/bigg.metabolite/malttr_e"/>
                  <rdf:li rdf:resource="https://identifiers.org/biocyc/MALTOTRIOSE"/>
                  <rdf:li rdf:resource="https://identifiers.org/chebi/25146"/>
                  <rdf:li rdf:resource="https://identifiers.org/kegg.compound/C01835"/>
                  <rdf:li rdf:resource="https://identifiers.org/metanetx.chemical/MNXM468"/>
                  <rdf:li rdf:resource="https://identifiers.org/origin/iMK1208"/>
                </rdf:Bag>
              </bqbiol:is>
            </rdf:Description>
          </rdf:RDF>
        </annotation>
      </species>
      <species metaid="meta_M_glc__D_e" sboTerm="SBO:0000247" id="M_glc__D_e" name="D-Glucose" compartment="e" hasOnlySubstanceUnits="false" boundaryCondition="false" constant="false" fbc:charge="0" fbc:chemicalFormula="C6H12O6">
        <annotation>
          <rdf:RDF xmlns:rdf="http://www.w3.org/1999/02/22-rdf-syntax-ns#" xmlns:dcterms="http://purl.org/dc/terms/" xmlns:vCard="http://www.w3.org/2001/vcard-rdf/3.0#" xmlns:vCard4="http://www.w3.org/2006/vcard/ns#" xmlns:bqbiol="http://biomodels.net/biology-qualifiers/" xmlns:bqmodel="http://biomodels.net/model-qualifiers/">
            <rdf:Description rdf:about="#meta_M_glc__D_e">
              <bqbiol:is>
                <rdf:Bag>
                  <rdf:li rdf:resource="https://identifiers.org/bigg.metabolite/glc__D_e"/>
                  <rdf:li rdf:resource="https://identifiers.org/biocyc/Glucopyranose"/>
                  <rdf:li rdf:resource="https://identifiers.org/chebi/12965"/>
                  <rdf:li rdf:resource="https://identifiers.org/kegg.compound/C00031"/>
                  <rdf:li rdf:resource="https://identifiers.org/metanetx.chemical/MNXM60396"/>
                  <rdf:li rdf:resource="https://identifiers.org/origin/iMK1208"/>
                </rdf:Bag>
              </bqbiol:is>
            </rdf:Description>
          </rdf:RDF>
        </annotation>
      </species>
      <species metaid="meta_M_malt_e" sboTerm="SBO:0000247" id="M_malt_e" name="Maltose" compartment="e" hasOnlySubstanceUnits="false" boundaryCondition="false" constant="false" fbc:charge="0" fbc:chemicalFormula="C12H22O11">
        <annotation>
          <rdf:RDF xmlns:rdf="http://www.w3.org/1999/02/22-rdf-syntax-ns#" xmlns:dcterms="http://purl.org/dc/terms/" xmlns:vCard="http://www.w3.org/2001/vcard-rdf/3.0#" xmlns:vCard4="http://www.w3.org/2006/vcard/ns#" xmlns:bqbiol="http://biomodels.net/biology-qualifiers/" xmlns:bqmodel="http://biomodels.net/model-qualifiers/">
            <rdf:Description rdf:about="#meta_M_malt_e">
              <bqbiol:is>
                <rdf:Bag>
                  <rdf:li rdf:resource="https://identifiers.org/bigg.metabolite/malt_e"/>
                  <rdf:li rdf:resource="https://identifiers.org/biocyc/MALTOSE"/>
                  <rdf:li rdf:resource="https://identifiers.org/chebi/14568"/>
                  <rdf:li rdf:resource="https://identifiers.org/kegg.compound/C00208"/>
                  <rdf:li rdf:resource="https://identifiers.org/metanetx.chemical/MNXM1706"/>
                  <rdf:li rdf:resource="https://identifiers.org/origin/iMK1208"/>
                </rdf:Bag>
              </bqbiol:is>
            </rdf:Description>
          </rdf:RDF>
        </annotation>
      </species>
      <species metaid="meta_M_maltttr_e" sboTerm="SBO:0000247" id="M_maltttr_e" name="Maltotetraose" compartment="e" hasOnlySubstanceUnits="false" boundaryCondition="false" constant="false" fbc:charge="0" fbc:chemicalFormula="C24H42O21">
        <annotation>
          <rdf:RDF xmlns:rdf="http://www.w3.org/1999/02/22-rdf-syntax-ns#" xmlns:dcterms="http://purl.org/dc/terms/" xmlns:vCard="http://www.w3.org/2001/vcard-rdf/3.0#" xmlns:vCard4="http://www.w3.org/2006/vcard/ns#" xmlns:bqbiol="http://biomodels.net/biology-qualifiers/" xmlns:bqmodel="http://biomodels.net/model-qualifiers/">
            <rdf:Description rdf:about="#meta_M_maltttr_e">
              <bqbiol:is>
                <rdf:Bag>
                  <rdf:li rdf:resource="https://identifiers.org/bigg.metabolite/maltttr_e"/>
                  <rdf:li rdf:resource="https://identifiers.org/biocyc/MALTOTETRAOSE"/>
                  <rdf:li rdf:resource="https://identifiers.org/chebi/25145"/>
                  <rdf:li rdf:resource="https://identifiers.org/kegg.compound/C02052"/>
                  <rdf:li rdf:resource="https://identifiers.org/metanetx.chemical/MNXM5663"/>
                  <rdf:li rdf:resource="https://identifiers.org/origin/iMK1208"/>
                </rdf:Bag>
              </bqbiol:is>
            </rdf:Description>
          </rdf:RDF>
        </annotation>
      </species>
      <species metaid="meta_M_maltpt_e" sboTerm="SBO:0000247" id="M_maltpt_e" name="Maltopentaose" compartment="e" hasOnlySubstanceUnits="false" boundaryCondition="false" constant="false" fbc:charge="0" fbc:chemicalFormula="C30H52O26">
        <annotation>
          <rdf:RDF xmlns:rdf="http://www.w3.org/1999/02/22-rdf-syntax-ns#" xmlns:dcterms="http://purl.org/dc/terms/" xmlns:vCard="http://www.w3.org/2001/vcard-rdf/3.0#" xmlns:vCard4="http://www.w3.org/2006/vcard/ns#" xmlns:bqbiol="http://biomodels.net/biology-qualifiers/" xmlns:bqmodel="http://biomodels.net/model-qualifiers/">
            <rdf:Description rdf:about="#meta_M_maltpt_e">
              <bqbiol:is>
                <rdf:Bag>
                  <rdf:li rdf:resource="https://identifiers.org/bigg.metabolite/maltpt_e"/>
                  <rdf:li rdf:resource="https://identifiers.org/biocyc/MALTOPENTAOSE"/>
                  <rdf:li rdf:resource="https://identifiers.org/chebi/49536"/>
                  <rdf:li rdf:resource="https://identifiers.org/metanetx.chemical/MNXM1792"/>
                  <rdf:li rdf:resource="https://identifiers.org/origin/iMK1208"/>
                </rdf:Bag>
              </bqbiol:is>
            </rdf:Description>
          </rdf:RDF>
        </annotation>
      </species>
      <species metaid="meta_M_malthp_e" sboTerm="SBO:0000247" id="M_malthp_e" name="Maltoheptaose" compartment="e" hasOnlySubstanceUnits="false" boundaryCondition="false" constant="false" fbc:charge="0" fbc:chemicalFormula="C42H72O36">
        <annotation>
          <rdf:RDF xmlns:rdf="http://www.w3.org/1999/02/22-rdf-syntax-ns#" xmlns:dcterms="http://purl.org/dc/terms/" xmlns:vCard="http://www.w3.org/2001/vcard-rdf/3.0#" xmlns:vCard4="http://www.w3.org/2006/vcard/ns#" xmlns:bqbiol="http://biomodels.net/biology-qualifiers/" xmlns:bqmodel="http://biomodels.net/model-qualifiers/">
            <rdf:Description rdf:about="#meta_M_malthp_e">
              <bqbiol:is>
                <rdf:Bag>
                  <rdf:li rdf:resource="https://identifiers.org/bigg.metabolite/malthp_e"/>
                  <rdf:li rdf:resource="https://identifiers.org/biocyc/CPD0-1133"/>
                  <rdf:li rdf:resource="https://identifiers.org/chebi/3524"/>
                  <rdf:li rdf:resource="https://identifiers.org/metanetx.chemical/MNXM90279"/>
                  <rdf:li rdf:resource="https://identifiers.org/origin/iMK1208"/>
                </rdf:Bag>
              </bqbiol:is>
            </rdf:Description>
          </rdf:RDF>
        </annotation>
      </species>
      <species metaid="meta_M_pi_c" sboTerm="SBO:0000247" id="M_pi_c" name="Phosphate" compartment="c" hasOnlySubstanceUnits="false" boundaryCondition="false" constant="false" fbc:charge="-2" fbc:chemicalFormula="HO4P">
        <annotation>
          <rdf:RDF xmlns:rdf="http://www.w3.org/1999/02/22-rdf-syntax-ns#" xmlns:dcterms="http://purl.org/dc/terms/" xmlns:vCard="http://www.w3.org/2001/vcard-rdf/3.0#" xmlns:vCard4="http://www.w3.org/2006/vcard/ns#" xmlns:bqbiol="http://biomodels.net/biology-qualifiers/" xmlns:bqmodel="http://biomodels.net/model-qualifiers/">
            <rdf:Description rdf:about="#meta_M_pi_c">
              <bqbiol:is>
                <rdf:Bag>
                  <rdf:li rdf:resource="https://identifiers.org/bigg.metabolite/pi_c"/>
                  <rdf:li rdf:resource="https://identifiers.org/biocyc/Pi"/>
                  <rdf:li rdf:resource="https://identifiers.org/chebi/14791"/>
                  <rdf:li rdf:resource="https://identifiers.org/kegg.compound/C00009"/>
                  <rdf:li rdf:resource="https://identifiers.org/metanetx.chemical/MNXM90279"/>
                  <rdf:li rdf:resource="https://identifiers.org/origin/iMK1208"/>
                </rdf:Bag>
              </bqbiol:is>
            </rdf:Description>
          </rdf:RDF>
        </annotation>
      </species>
      <species metaid="meta_M_g1p_c" sboTerm="SBO:0000247" id="M_g1p_c" name="D-Glucose 1-phosphate" compartment="c" hasOnlySubstanceUnits="false" boundaryCondition="false" constant="false" fbc:charge="-2" fbc:chemicalFormula="C6H11O9P">
        <annotation>
          <rdf:RDF xmlns:rdf="http://www.w3.org/1999/02/22-rdf-syntax-ns#" xmlns:dcterms="http://purl.org/dc/terms/" xmlns:vCard="http://www.w3.org/2001/vcard-rdf/3.0#" xmlns:vCard4="http://www.w3.org/2006/vcard/ns#" xmlns:bqbiol="http://biomodels.net/biology-qualifiers/" xmlns:bqmodel="http://biomodels.net/model-qualifiers/">
            <rdf:Description rdf:about="#meta_M_g1p_c">
              <bqbiol:is>
                <rdf:Bag>
                  <rdf:li rdf:resource="https://identifiers.org/bigg.metabolite/g1p_c"/>
                  <rdf:li rdf:resource="https://identifiers.org/biocyc/GLC-1-P"/>
                  <rdf:li rdf:resource="https://identifiers.org/chebi/10246"/>
                  <rdf:li rdf:resource="https://identifiers.org/kegg.compound/C00103"/>
                  <rdf:li rdf:resource="https://identifiers.org/metanetx.chemical/MNXM89588"/>
                  <rdf:li rdf:resource="https://identifiers.org/origin/iMK1208"/>
                </rdf:Bag>
              </bqbiol:is>
            </rdf:Description>
          </rdf:RDF>
        </annotation>
      </species>
      <species metaid="meta_M_mnl_c" sboTerm="SBO:0000247" id="M_mnl_c" name="D-Mannitol" compartment="c" hasOnlySubstanceUnits="false" boundaryCondition="false" constant="false" fbc:charge="0" fbc:chemicalFormula="C6H14O6">
        <annotation>
          <rdf:RDF xmlns:rdf="http://www.w3.org/1999/02/22-rdf-syntax-ns#" xmlns:dcterms="http://purl.org/dc/terms/" xmlns:vCard="http://www.w3.org/2001/vcard-rdf/3.0#" xmlns:vCard4="http://www.w3.org/2006/vcard/ns#" xmlns:bqbiol="http://biomodels.net/biology-qualifiers/" xmlns:bqmodel="http://biomodels.net/model-qualifiers/">
            <rdf:Description rdf:about="#meta_M_mnl_c">
              <bqbiol:is>
                <rdf:Bag>
                  <rdf:li rdf:resource="https://identifiers.org/bigg.metabolite/mnl_c"/>
                  <rdf:li rdf:resource="https://identifiers.org/biocyc/MANNITOL"/>
                  <rdf:li rdf:resource="https://identifiers.org/chebi/12996"/>
                  <rdf:li rdf:resource="https://identifiers.org/kegg.compound/C00392"/>
                  <rdf:li rdf:resource="https://identifiers.org/metanetx.chemical/MNXM1626"/>
                  <rdf:li rdf:resource="https://identifiers.org/origin/iMK1208"/>
                </rdf:Bag>
              </bqbiol:is>
            </rdf:Description>
          </rdf:RDF>
        </annotation>
      </species>
      <species metaid="meta_M_tre_c" sboTerm="SBO:0000247" id="M_tre_c" name="Trehalose" compartment="c" hasOnlySubstanceUnits="false" boundaryCondition="false" constant="false" fbc:charge="0" fbc:chemicalFormula="C12H22O11">
        <annotation>
          <rdf:RDF xmlns:rdf="http://www.w3.org/1999/02/22-rdf-syntax-ns#" xmlns:dcterms="http://purl.org/dc/terms/" xmlns:vCard="http://www.w3.org/2001/vcard-rdf/3.0#" xmlns:vCard4="http://www.w3.org/2006/vcard/ns#" xmlns:bqbiol="http://biomodels.net/biology-qualifiers/" xmlns:bqmodel="http://biomodels.net/model-qualifiers/">
            <rdf:Description rdf:about="#meta_M_tre_c">
              <bqbiol:is>
                <rdf:Bag>
                  <rdf:li rdf:resource="https://identifiers.org/bigg.metabolite/tre_c"/>
                  <rdf:li rdf:resource="https://identifiers.org/biocyc/TREHALOSE"/>
                  <rdf:li rdf:resource="https://identifiers.org/chebi/10202"/>
                  <rdf:li rdf:resource="https://identifiers.org/kegg.compound/C01083"/>
                  <rdf:li rdf:resource="https://identifiers.org/metanetx.chemical/MNXM1626"/>
                  <rdf:li rdf:resource="https://identifiers.org/origin/iMK1208"/>
                </rdf:Bag>
              </bqbiol:is>
            </rdf:Description>
          </rdf:RDF>
        </annotation>
      </species>
      <species metaid="meta_M_3oxdhscoa_c" sboTerm="SBO:0000247" id="M_3oxdhscoa_c" name="3-oxo-5,6-dehydrosuberyl-CoA" compartment="c" hasOnlySubstanceUnits="false" boundaryCondition="false" constant="false" fbc:charge="-5" fbc:chemicalFormula="C29H39N7O20P3S">
        <annotation>
          <rdf:RDF xmlns:rdf="http://www.w3.org/1999/02/22-rdf-syntax-ns#" xmlns:dcterms="http://purl.org/dc/terms/" xmlns:vCard="http://www.w3.org/2001/vcard-rdf/3.0#" xmlns:vCard4="http://www.w3.org/2006/vcard/ns#" xmlns:bqbiol="http://biomodels.net/biology-qualifiers/" xmlns:bqmodel="http://biomodels.net/model-qualifiers/">
            <rdf:Description rdf:about="#meta_M_3oxdhscoa_c">
              <bqbiol:is>
                <rdf:Bag>
                  <rdf:li rdf:resource="https://identifiers.org/bigg.metabolite/3oxdhscoa_c"/>
                  <rdf:li rdf:resource="https://identifiers.org/biocyc/CPD0-2364"/>
                  <rdf:li rdf:resource="https://identifiers.org/chebi/63253"/>
                  <rdf:li rdf:resource="https://identifiers.org/metanetx.chemical/MNXM1168"/>
                  <rdf:li rdf:resource="https://identifiers.org/origin/iMK1208"/>
                </rdf:Bag>
              </bqbiol:is>
            </rdf:Description>
          </rdf:RDF>
        </annotation>
      </species>
      <species metaid="meta_M_phaccoa_c" sboTerm="SBO:0000247" id="M_phaccoa_c" name="Phenylacetyl-CoA" compartment="c" hasOnlySubstanceUnits="false" boundaryCondition="false" constant="false" fbc:charge="-4" fbc:chemicalFormula="C29H38N7O17P3S">
        <annotation>
          <rdf:RDF xmlns:rdf="http://www.w3.org/1999/02/22-rdf-syntax-ns#" xmlns:dcterms="http://purl.org/dc/terms/" xmlns:vCard="http://www.w3.org/2001/vcard-rdf/3.0#" xmlns:vCard4="http://www.w3.org/2006/vcard/ns#" xmlns:bqbiol="http://biomodels.net/biology-qualifiers/" xmlns:bqmodel="http://biomodels.net/model-qualifiers/">
            <rdf:Description rdf:about="#meta_M_phaccoa_c">
              <bqbiol:is>
                <rdf:Bag>
                  <rdf:li rdf:resource="https://identifiers.org/bigg.metabolite/phaccoa_c"/>
                  <rdf:li rdf:resource="https://identifiers.org/biocyc/CPD-207"/>
                  <rdf:li rdf:resource="https://identifiers.org/chebi/14780"/>
                  <rdf:li rdf:resource="https://identifiers.org/kegg.compound/C00582"/>
                  <rdf:li rdf:resource="https://identifiers.org/metanetx.chemical/MNXM502"/>
                  <rdf:li rdf:resource="https://identifiers.org/origin/iMK1208"/>
                </rdf:Bag>
              </bqbiol:is>
            </rdf:Description>
          </rdf:RDF>
        </annotation>
      </species>
      <species metaid="meta_M_rephaccoa_c" sboTerm="SBO:0000247" id="M_rephaccoa_c" name="Ring 1,2-epoxyphenylacetyl-CoA" compartment="c" hasOnlySubstanceUnits="false" boundaryCondition="false" constant="false" fbc:charge="-4" fbc:chemicalFormula="C29H38N7O18P3S">
        <annotation>
          <rdf:RDF xmlns:rdf="http://www.w3.org/1999/02/22-rdf-syntax-ns#" xmlns:dcterms="http://purl.org/dc/terms/" xmlns:vCard="http://www.w3.org/2001/vcard-rdf/3.0#" xmlns:vCard4="http://www.w3.org/2006/vcard/ns#" xmlns:bqbiol="http://biomodels.net/biology-qualifiers/" xmlns:bqmodel="http://biomodels.net/model-qualifiers/">
            <rdf:Description rdf:about="#meta_M_rephaccoa_c">
              <bqbiol:is>
                <rdf:Bag>
                  <rdf:li rdf:resource="https://identifiers.org/bigg.metabolite/rephaccoa_c"/>
                  <rdf:li rdf:resource="https://identifiers.org/metanetx.chemical/MNXM159"/>
                  <rdf:li rdf:resource="https://identifiers.org/origin/iMK1208"/>
                </rdf:Bag>
              </bqbiol:is>
            </rdf:Description>
          </rdf:RDF>
        </annotation>
      </species>
      <species metaid="meta_M_tagdp__D_c" sboTerm="SBO:0000247" id="M_tagdp__D_c" name="D-Tagatose 1,6-biphosphate" compartment="c" hasOnlySubstanceUnits="false" boundaryCondition="false" constant="false" fbc:charge="-4" fbc:chemicalFormula="C6H10O12P2">
        <annotation>
          <rdf:RDF xmlns:rdf="http://www.w3.org/1999/02/22-rdf-syntax-ns#" xmlns:dcterms="http://purl.org/dc/terms/" xmlns:vCard="http://www.w3.org/2001/vcard-rdf/3.0#" xmlns:vCard4="http://www.w3.org/2006/vcard/ns#" xmlns:bqbiol="http://biomodels.net/biology-qualifiers/" xmlns:bqmodel="http://biomodels.net/model-qualifiers/">
            <rdf:Description rdf:about="#meta_M_tagdp__D_c">
              <bqbiol:is>
                <rdf:Bag>
                  <rdf:li rdf:resource="https://identifiers.org/bigg.metabolite/tagdp__D_c"/>
                  <rdf:li rdf:resource="https://identifiers.org/biocyc/TAGATOSE-1-6-DIPHOSPHATE"/>
                  <rdf:li rdf:resource="https://identifiers.org/chebi/13024"/>
                  <rdf:li rdf:resource="https://identifiers.org/kegg.compound/C03785"/>
                  <rdf:li rdf:resource="https://identifiers.org/metanetx.chemical/MNXM1324"/>
                  <rdf:li rdf:resource="https://identifiers.org/origin/iMK1208"/>
                </rdf:Bag>
              </bqbiol:is>
            </rdf:Description>
          </rdf:RDF>
        </annotation>
      </species>
      <species metaid="meta_M_man1p_c" sboTerm="SBO:0000247" id="M_man1p_c" name="D-Mannose 1-phosphate" compartment="c" hasOnlySubstanceUnits="false" boundaryCondition="false" constant="false" fbc:charge="-2" fbc:chemicalFormula="C6H11O9P">
        <annotation>
          <rdf:RDF xmlns:rdf="http://www.w3.org/1999/02/22-rdf-syntax-ns#" xmlns:dcterms="http://purl.org/dc/terms/" xmlns:vCard="http://www.w3.org/2001/vcard-rdf/3.0#" xmlns:vCard4="http://www.w3.org/2006/vcard/ns#" xmlns:bqbiol="http://biomodels.net/biology-qualifiers/" xmlns:bqmodel="http://biomodels.net/model-qualifiers/">
            <rdf:Description rdf:about="#meta_M_man1p_c">
              <bqbiol:is>
                <rdf:Bag>
                  <rdf:li rdf:resource="https://identifiers.org/bigg.metabolite/man1p_c"/>
                  <rdf:li rdf:resource="https://identifiers.org/biocyc/MANNOSE-1P"/>
                  <rdf:li rdf:resource="https://identifiers.org/chebi/10261"/>
                  <rdf:li rdf:resource="https://identifiers.org/kegg.compound/C00636"/>
                  <rdf:li rdf:resource="https://identifiers.org/metanetx.chemical/MNXM721"/>
                  <rdf:li rdf:resource="https://identifiers.org/origin/iMK1208"/>
                </rdf:Bag>
              </bqbiol:is>
            </rdf:Description>
          </rdf:RDF>
        </annotation>
      </species>
      <species metaid="meta_M_ppap_c" sboTerm="SBO:0000247" id="M_ppap_c" name="Propanoyl phosphate" compartment="c" hasOnlySubstanceUnits="false" boundaryCondition="false" constant="false" fbc:charge="-2" fbc:chemicalFormula="C3H5O5P">
        <annotation>
          <rdf:RDF xmlns:rdf="http://www.w3.org/1999/02/22-rdf-syntax-ns#" xmlns:dcterms="http://purl.org/dc/terms/" xmlns:vCard="http://www.w3.org/2001/vcard-rdf/3.0#" xmlns:vCard4="http://www.w3.org/2006/vcard/ns#" xmlns:bqbiol="http://biomodels.net/biology-qualifiers/" xmlns:bqmodel="http://biomodels.net/model-qualifiers/">
            <rdf:Description rdf:about="#meta_M_ppap_c">
              <bqbiol:is>
                <rdf:Bag>
                  <rdf:li rdf:resource="https://identifiers.org/bigg.metabolite/ppap_c"/>
                  <rdf:li rdf:resource="https://identifiers.org/biocyc/PROPIONYL-P"/>
                  <rdf:li rdf:resource="https://identifiers.org/chebi/58933"/>
                  <rdf:li rdf:resource="https://identifiers.org/kegg.compound/C02876"/>
                  <rdf:li rdf:resource="https://identifiers.org/metanetx.chemical/MNXM1499"/>
                  <rdf:li rdf:resource="https://identifiers.org/origin/iMK1208"/>
                </rdf:Bag>
              </bqbiol:is>
            </rdf:Description>
          </rdf:RDF>
        </annotation>
      </species>
      <species metaid="meta_M_r1p_c" sboTerm="SBO:0000247" id="M_r1p_c" name="alpha-D-Ribose 1-phosphate" compartment="c" hasOnlySubstanceUnits="false" boundaryCondition="false" constant="false" fbc:charge="-2" fbc:chemicalFormula="C5H9O8P">
        <annotation>
          <rdf:RDF xmlns:rdf="http://www.w3.org/1999/02/22-rdf-syntax-ns#" xmlns:dcterms="http://purl.org/dc/terms/" xmlns:vCard="http://www.w3.org/2001/vcard-rdf/3.0#" xmlns:vCard4="http://www.w3.org/2006/vcard/ns#" xmlns:bqbiol="http://biomodels.net/biology-qualifiers/" xmlns:bqmodel="http://biomodels.net/model-qualifiers/">
            <rdf:Description rdf:about="#meta_M_r1p_c">
              <bqbiol:is>
                <rdf:Bag>
                  <rdf:li rdf:resource="https://identifiers.org/bigg.metabolite/r1p_c"/>
                  <rdf:li rdf:resource="https://identifiers.org/biocyc/RIBOSE-1P"/>
                  <rdf:li rdf:resource="https://identifiers.org/chebi/10269"/>
                  <rdf:li rdf:resource="https://identifiers.org/kegg.compound/C00620"/>
                  <rdf:li rdf:resource="https://identifiers.org/metanetx.chemical/MNXM295"/>
                  <rdf:li rdf:resource="https://identifiers.org/origin/iMK1208"/>
                </rdf:Bag>
              </bqbiol:is>
            </rdf:Description>
          </rdf:RDF>
        </annotation>
      </species>
      <species metaid="meta_M_r5p_c" sboTerm="SBO:0000247" id="M_r5p_c" name="alpha-D-Ribose 5-phosphate" compartment="c" hasOnlySubstanceUnits="false" boundaryCondition="false" constant="false" fbc:charge="-2" fbc:chemicalFormula="C5H9O8P">
        <annotation>
          <rdf:RDF xmlns:rdf="http://www.w3.org/1999/02/22-rdf-syntax-ns#" xmlns:dcterms="http://purl.org/dc/terms/" xmlns:vCard="http://www.w3.org/2001/vcard-rdf/3.0#" xmlns:vCard4="http://www.w3.org/2006/vcard/ns#" xmlns:bqbiol="http://biomodels.net/biology-qualifiers/" xmlns:bqmodel="http://biomodels.net/model-qualifiers/">
            <rdf:Description rdf:about="#meta_M_r5p_c">
              <bqbiol:is>
                <rdf:Bag>
                  <rdf:li rdf:resource="https://identifiers.org/bigg.metabolite/r5p_c"/>
                  <rdf:li rdf:resource="https://identifiers.org/biocyc/CPD-15318"/>
                  <rdf:li rdf:resource="https://identifiers.org/chebi/10270"/>
                  <rdf:li rdf:resource="https://identifiers.org/kegg.compound/C00117"/>
                  <rdf:li rdf:resource="https://identifiers.org/metanetx.chemical/MNXM116"/>
                  <rdf:li rdf:resource="https://identifiers.org/origin/iMK1208"/>
                </rdf:Bag>
              </bqbiol:is>
            </rdf:Description>
          </rdf:RDF>
        </annotation>
      </species>
      <species metaid="meta_M_2dr1p_c" sboTerm="SBO:0000247" id="M_2dr1p_c" name="2-Deoxy-D-ribose 1-phosphate" compartment="c" hasOnlySubstanceUnits="false" boundaryCondition="false" constant="false" fbc:charge="-2" fbc:chemicalFormula="C5H9O7P">
        <annotation>
          <rdf:RDF xmlns:rdf="http://www.w3.org/1999/02/22-rdf-syntax-ns#" xmlns:dcterms="http://purl.org/dc/terms/" xmlns:vCard="http://www.w3.org/2001/vcard-rdf/3.0#" xmlns:vCard4="http://www.w3.org/2006/vcard/ns#" xmlns:bqbiol="http://biomodels.net/biology-qualifiers/" xmlns:bqmodel="http://biomodels.net/model-qualifiers/">
            <rdf:Description rdf:about="#meta_M_2dr1p_c">
              <bqbiol:is>
                <rdf:Bag>
                  <rdf:li rdf:resource="https://identifiers.org/bigg.metabolite/2dr1p_c"/>
                  <rdf:li rdf:resource="https://identifiers.org/biocyc/DEOXY-D-RIBOSE-1-PHOSPHATE"/>
                  <rdf:li rdf:resource="https://identifiers.org/chebi/1081"/>
                  <rdf:li rdf:resource="https://identifiers.org/kegg.compound/C00672"/>
                  <rdf:li rdf:resource="https://identifiers.org/metanetx.chemical/MNXM789"/>
                  <rdf:li rdf:resource="https://identifiers.org/origin/iMK1208"/>
                </rdf:Bag>
              </bqbiol:is>
            </rdf:Description>
          </rdf:RDF>
        </annotation>
      </species>
      <species metaid="meta_M_raffin_c" sboTerm="SBO:0000247" id="M_raffin_c" name="Raffinose" compartment="c" hasOnlySubstanceUnits="false" boundaryCondition="false" constant="false" fbc:charge="0" fbc:chemicalFormula="C18H32O16">
        <annotation>
          <rdf:RDF xmlns:rdf="http://www.w3.org/1999/02/22-rdf-syntax-ns#" xmlns:dcterms="http://purl.org/dc/terms/" xmlns:vCard="http://www.w3.org/2001/vcard-rdf/3.0#" xmlns:vCard4="http://www.w3.org/2006/vcard/ns#" xmlns:bqbiol="http://biomodels.net/biology-qualifiers/" xmlns:bqmodel="http://biomodels.net/model-qualifiers/">
            <rdf:Description rdf:about="#meta_M_raffin_c">
              <bqbiol:is>
                <rdf:Bag>
                  <rdf:li rdf:resource="https://identifiers.org/bigg.metabolite/raffin_c"/>
                  <rdf:li rdf:resource="https://identifiers.org/biocyc/CPD-1099"/>
                  <rdf:li rdf:resource="https://identifiers.org/chebi/15015"/>
                  <rdf:li rdf:resource="https://identifiers.org/kegg.compound/C00492"/>
                  <rdf:li rdf:resource="https://identifiers.org/metanetx.chemical/MNXM60397"/>
                  <rdf:li rdf:resource="https://identifiers.org/origin/iMK1208"/>
                </rdf:Bag>
              </bqbiol:is>
            </rdf:Description>
          </rdf:RDF>
        </annotation>
      </species>
      <species metaid="meta_M_sucr_c" sboTerm="SBO:0000247" id="M_sucr_c" name="Sucrose" compartment="c" hasOnlySubstanceUnits="false" boundaryCondition="false" constant="false" fbc:charge="0" fbc:chemicalFormula="C12H22O11">
        <annotation>
          <rdf:RDF xmlns:rdf="http://www.w3.org/1999/02/22-rdf-syntax-ns#" xmlns:dcterms="http://purl.org/dc/terms/" xmlns:vCard="http://www.w3.org/2001/vcard-rdf/3.0#" xmlns:vCard4="http://www.w3.org/2006/vcard/ns#" xmlns:bqbiol="http://biomodels.net/biology-qualifiers/" xmlns:bqmodel="http://biomodels.net/model-qualifiers/">
            <rdf:Description rdf:about="#meta_M_sucr_c">
              <bqbiol:is>
                <rdf:Bag>
                  <rdf:li rdf:resource="https://identifiers.org/bigg.metabolite/sucr_c"/>
                  <rdf:li rdf:resource="https://identifiers.org/biocyc/SUCROSE"/>
                  <rdf:li rdf:resource="https://identifiers.org/chebi/15128"/>
                  <rdf:li rdf:resource="https://identifiers.org/kegg.compound/C00089"/>
                  <rdf:li rdf:resource="https://identifiers.org/metanetx.chemical/MNXM60397"/>
                  <rdf:li rdf:resource="https://identifiers.org/origin/iMK1208"/>
                </rdf:Bag>
              </bqbiol:is>
            </rdf:Description>
          </rdf:RDF>
        </annotation>
      </species>
      <species metaid="meta_M_ru5p__L_c" sboTerm="SBO:0000247" id="M_ru5p__L_c" name="L-Ribulose 5-phosphate" compartment="c" hasOnlySubstanceUnits="false" boundaryCondition="false" constant="false" fbc:charge="-2" fbc:chemicalFormula="C5H9O8P">
        <annotation>
          <rdf:RDF xmlns:rdf="http://www.w3.org/1999/02/22-rdf-syntax-ns#" xmlns:dcterms="http://purl.org/dc/terms/" xmlns:vCard="http://www.w3.org/2001/vcard-rdf/3.0#" xmlns:vCard4="http://www.w3.org/2006/vcard/ns#" xmlns:bqbiol="http://biomodels.net/biology-qualifiers/" xmlns:bqmodel="http://biomodels.net/model-qualifiers/">
            <rdf:Description rdf:about="#meta_M_ru5p__L_c">
              <bqbiol:is>
                <rdf:Bag>
                  <rdf:li rdf:resource="https://identifiers.org/bigg.metabolite/ru5p__L_c"/>
                  <rdf:li rdf:resource="https://identifiers.org/biocyc/L-RIBULOSE-5-P"/>
                  <rdf:li rdf:resource="https://identifiers.org/chebi/13164"/>
                  <rdf:li rdf:resource="https://identifiers.org/kegg.compound/C01101"/>
                  <rdf:li rdf:resource="https://identifiers.org/metanetx.chemical/MNXM901"/>
                  <rdf:li rdf:resource="https://identifiers.org/origin/iMK1208"/>
                </rdf:Bag>
              </bqbiol:is>
            </rdf:Description>
          </rdf:RDF>
        </annotation>
      </species>
      <species metaid="meta_M_xu5p__D_c" sboTerm="SBO:0000247" id="M_xu5p__D_c" name="D-Xylulose 5-phosphate" compartment="c" hasOnlySubstanceUnits="false" boundaryCondition="false" constant="false" fbc:charge="-2" fbc:chemicalFormula="C5H9O8P">
        <annotation>
          <rdf:RDF xmlns:rdf="http://www.w3.org/1999/02/22-rdf-syntax-ns#" xmlns:dcterms="http://purl.org/dc/terms/" xmlns:vCard="http://www.w3.org/2001/vcard-rdf/3.0#" xmlns:vCard4="http://www.w3.org/2006/vcard/ns#" xmlns:bqbiol="http://biomodels.net/biology-qualifiers/" xmlns:bqmodel="http://biomodels.net/model-qualifiers/">
            <rdf:Description rdf:about="#meta_M_xu5p__D_c">
              <bqbiol:is>
                <rdf:Bag>
                  <rdf:li rdf:resource="https://identifiers.org/bigg.metabolite/xu5p__D_c"/>
                  <rdf:li rdf:resource="https://identifiers.org/biocyc/XYLULOSE-5-PHOSPHATE"/>
                  <rdf:li rdf:resource="https://identifiers.org/chebi/13036"/>
                  <rdf:li rdf:resource="https://identifiers.org/kegg.compound/C00231"/>
                  <rdf:li rdf:resource="https://identifiers.org/metanetx.chemical/MNXM186"/>
                  <rdf:li rdf:resource="https://identifiers.org/origin/iMK1208"/>
                </rdf:Bag>
              </bqbiol:is>
            </rdf:Description>
          </rdf:RDF>
        </annotation>
      </species>
      <species metaid="meta_M_2oxpaccoa_c" sboTerm="SBO:0000247" id="M_2oxpaccoa_c" name="2-oxepin-2(3H)-ylideneacetyl-CoA" compartment="c" hasOnlySubstanceUnits="false" boundaryCondition="false" constant="false" fbc:charge="-4" fbc:chemicalFormula="C29H38N7O18P3S">
        <annotation>
          <rdf:RDF xmlns:rdf="http://www.w3.org/1999/02/22-rdf-syntax-ns#" xmlns:dcterms="http://purl.org/dc/terms/" xmlns:vCard="http://www.w3.org/2001/vcard-rdf/3.0#" xmlns:vCard4="http://www.w3.org/2006/vcard/ns#" xmlns:bqbiol="http://biomodels.net/biology-qualifiers/" xmlns:bqmodel="http://biomodels.net/model-qualifiers/">
            <rdf:Description rdf:about="#meta_M_2oxpaccoa_c">
              <bqbiol:is>
                <rdf:Bag>
                  <rdf:li rdf:resource="https://identifiers.org/bigg.metabolite/2oxpaccoa_c"/>
                  <rdf:li rdf:resource="https://identifiers.org/biocyc/CPD0-2363"/>
                  <rdf:li rdf:resource="https://identifiers.org/chebi/63251"/>
                  <rdf:li rdf:resource="https://identifiers.org/metanetx.chemical/MNXM2187"/>
                  <rdf:li rdf:resource="https://identifiers.org/origin/iMK1208"/>
                </rdf:Bag>
              </bqbiol:is>
            </rdf:Description>
          </rdf:RDF>
        </annotation>
      </species>
      <species metaid="meta_M_rmn_c" sboTerm="SBO:0000247" id="M_rmn_c" name="L-Rhamnose" compartment="c" hasOnlySubstanceUnits="false" boundaryCondition="false" constant="false" fbc:charge="0" fbc:chemicalFormula="C6H12O5">
        <annotation>
          <rdf:RDF xmlns:rdf="http://www.w3.org/1999/02/22-rdf-syntax-ns#" xmlns:dcterms="http://purl.org/dc/terms/" xmlns:vCard="http://www.w3.org/2001/vcard-rdf/3.0#" xmlns:vCard4="http://www.w3.org/2006/vcard/ns#" xmlns:bqbiol="http://biomodels.net/biology-qualifiers/" xmlns:bqmodel="http://biomodels.net/model-qualifiers/">
            <rdf:Description rdf:about="#meta_M_rmn_c">
              <bqbiol:is>
                <rdf:Bag>
                  <rdf:li rdf:resource="https://identifiers.org/bigg.metabolite/rmn_c"/>
                  <rdf:li rdf:resource="https://identifiers.org/biocyc/L-rhamnopyranose"/>
                  <rdf:li rdf:resource="https://identifiers.org/chebi/26546"/>
                  <rdf:li rdf:resource="https://identifiers.org/kegg.compound/C00507"/>
                  <rdf:li rdf:resource="https://identifiers.org/metanetx.chemical/MNXM2967"/>
                  <rdf:li rdf:resource="https://identifiers.org/origin/iMK1208"/>
                </rdf:Bag>
              </bqbiol:is>
            </rdf:Description>
          </rdf:RDF>
        </annotation>
      </species>
      <species metaid="meta_M_rml_c" sboTerm="SBO:0000247" id="M_rml_c" name="L-Rhamnulose" compartment="c" hasOnlySubstanceUnits="false" boundaryCondition="false" constant="false" fbc:charge="0" fbc:chemicalFormula="C6H12O5">
        <annotation>
          <rdf:RDF xmlns:rdf="http://www.w3.org/1999/02/22-rdf-syntax-ns#" xmlns:dcterms="http://purl.org/dc/terms/" xmlns:vCard="http://www.w3.org/2001/vcard-rdf/3.0#" xmlns:vCard4="http://www.w3.org/2006/vcard/ns#" xmlns:bqbiol="http://biomodels.net/biology-qualifiers/" xmlns:bqmodel="http://biomodels.net/model-qualifiers/">
            <rdf:Description rdf:about="#meta_M_rml_c">
              <bqbiol:is>
                <rdf:Bag>
                  <rdf:li rdf:resource="https://identifiers.org/bigg.metabolite/rml_c"/>
                  <rdf:li rdf:resource="https://identifiers.org/biocyc/CPD-16566"/>
                  <rdf:li rdf:resource="https://identifiers.org/chebi/13161"/>
                  <rdf:li rdf:resource="https://identifiers.org/kegg.compound/C00861"/>
                  <rdf:li rdf:resource="https://identifiers.org/metanetx.chemical/MNXM1750"/>
                  <rdf:li rdf:resource="https://identifiers.org/origin/iMK1208"/>
                </rdf:Bag>
              </bqbiol:is>
            </rdf:Description>
          </rdf:RDF>
        </annotation>
      </species>
      <species metaid="meta_M_rml1p_c" sboTerm="SBO:0000247" id="M_rml1p_c" name="L-Rhamnulose 1-phosphate" compartment="c" hasOnlySubstanceUnits="false" boundaryCondition="false" constant="false" fbc:charge="-2" fbc:chemicalFormula="C6H11O8P">
        <annotation>
          <rdf:RDF xmlns:rdf="http://www.w3.org/1999/02/22-rdf-syntax-ns#" xmlns:dcterms="http://purl.org/dc/terms/" xmlns:vCard="http://www.w3.org/2001/vcard-rdf/3.0#" xmlns:vCard4="http://www.w3.org/2006/vcard/ns#" xmlns:bqbiol="http://biomodels.net/biology-qualifiers/" xmlns:bqmodel="http://biomodels.net/model-qualifiers/">
            <rdf:Description rdf:about="#meta_M_rml1p_c">
              <bqbiol:is>
                <rdf:Bag>
                  <rdf:li rdf:resource="https://identifiers.org/bigg.metabolite/rml1p_c"/>
                  <rdf:li rdf:resource="https://identifiers.org/biocyc/RHAMNULOSE-1P"/>
                  <rdf:li rdf:resource="https://identifiers.org/chebi/13162"/>
                  <rdf:li rdf:resource="https://identifiers.org/kegg.compound/C01131"/>
                  <rdf:li rdf:resource="https://identifiers.org/metanetx.chemical/MNXM1675"/>
                  <rdf:li rdf:resource="https://identifiers.org/origin/iMK1208"/>
                </rdf:Bag>
              </bqbiol:is>
            </rdf:Description>
          </rdf:RDF>
        </annotation>
      </species>
      <species metaid="meta_M_taur_c" sboTerm="SBO:0000247" id="M_taur_c" name="Taurine" compartment="c" hasOnlySubstanceUnits="false" boundaryCondition="false" constant="false" fbc:charge="0" fbc:chemicalFormula="C2H7NO3S">
        <annotation>
          <rdf:RDF xmlns:rdf="http://www.w3.org/1999/02/22-rdf-syntax-ns#" xmlns:dcterms="http://purl.org/dc/terms/" xmlns:vCard="http://www.w3.org/2001/vcard-rdf/3.0#" xmlns:vCard4="http://www.w3.org/2006/vcard/ns#" xmlns:bqbiol="http://biomodels.net/biology-qualifiers/" xmlns:bqmodel="http://biomodels.net/model-qualifiers/">
            <rdf:Description rdf:about="#meta_M_taur_c">
              <bqbiol:is>
                <rdf:Bag>
                  <rdf:li rdf:resource="https://identifiers.org/bigg.metabolite/taur_c"/>
                  <rdf:li rdf:resource="https://identifiers.org/biocyc/TAURINE"/>
                  <rdf:li rdf:resource="https://identifiers.org/chebi/15195"/>
                  <rdf:li rdf:resource="https://identifiers.org/kegg.compound/C00245"/>
                  <rdf:li rdf:resource="https://identifiers.org/metanetx.chemical/MNXM2851"/>
                  <rdf:li rdf:resource="https://identifiers.org/origin/iMK1208"/>
                </rdf:Bag>
              </bqbiol:is>
            </rdf:Description>
          </rdf:RDF>
        </annotation>
      </species>
      <species metaid="meta_M_aacald_c" sboTerm="SBO:0000247" id="M_aacald_c" name="Aminoacetaldehyde" compartment="c" hasOnlySubstanceUnits="false" boundaryCondition="false" constant="false" fbc:charge="1" fbc:chemicalFormula="C2H6NO">
        <annotation>
          <rdf:RDF xmlns:rdf="http://www.w3.org/1999/02/22-rdf-syntax-ns#" xmlns:dcterms="http://purl.org/dc/terms/" xmlns:vCard="http://www.w3.org/2001/vcard-rdf/3.0#" xmlns:vCard4="http://www.w3.org/2006/vcard/ns#" xmlns:bqbiol="http://biomodels.net/biology-qualifiers/" xmlns:bqmodel="http://biomodels.net/model-qualifiers/">
            <rdf:Description rdf:about="#meta_M_aacald_c">
              <bqbiol:is>
                <rdf:Bag>
                  <rdf:li rdf:resource="https://identifiers.org/bigg.metabolite/aacald_c"/>
                  <rdf:li rdf:resource="https://identifiers.org/biocyc/CPD-1772"/>
                  <rdf:li rdf:resource="https://identifiers.org/chebi/13766"/>
                  <rdf:li rdf:resource="https://identifiers.org/kegg.compound/C06735"/>
                  <rdf:li rdf:resource="https://identifiers.org/metanetx.chemical/MNXM2212"/>
                  <rdf:li rdf:resource="https://identifiers.org/origin/iMK1208"/>
                </rdf:Bag>
              </bqbiol:is>
            </rdf:Description>
          </rdf:RDF>
        </annotation>
      </species>
      <species metaid="meta_M_so3_c" sboTerm="SBO:0000247" id="M_so3_c" name="Sulfite" compartment="c" hasOnlySubstanceUnits="false" boundaryCondition="false" constant="false" fbc:charge="-2" fbc:chemicalFormula="O3S">
        <annotation>
          <rdf:RDF xmlns:rdf="http://www.w3.org/1999/02/22-rdf-syntax-ns#" xmlns:dcterms="http://purl.org/dc/terms/" xmlns:vCard="http://www.w3.org/2001/vcard-rdf/3.0#" xmlns:vCard4="http://www.w3.org/2006/vcard/ns#" xmlns:bqbiol="http://biomodels.net/biology-qualifiers/" xmlns:bqmodel="http://biomodels.net/model-qualifiers/">
            <rdf:Description rdf:about="#meta_M_so3_c">
              <bqbiol:is>
                <rdf:Bag>
                  <rdf:li rdf:resource="https://identifiers.org/bigg.metabolite/so3_c"/>
                  <rdf:li rdf:resource="https://identifiers.org/biocyc/SO3"/>
                  <rdf:li rdf:resource="https://identifiers.org/chebi/13367"/>
                  <rdf:li rdf:resource="https://identifiers.org/kegg.compound/C00094"/>
                  <rdf:li rdf:resource="https://identifiers.org/metanetx.chemical/MNXM1641"/>
                  <rdf:li rdf:resource="https://identifiers.org/origin/iMK1208"/>
                </rdf:Bag>
              </bqbiol:is>
            </rdf:Description>
          </rdf:RDF>
        </annotation>
      </species>
      <species metaid="meta_M_succ_c" sboTerm="SBO:0000247" id="M_succ_c" name="Succinate" compartment="c" hasOnlySubstanceUnits="false" boundaryCondition="false" constant="false" fbc:charge="-2" fbc:chemicalFormula="C4H4O4">
        <annotation>
          <rdf:RDF xmlns:rdf="http://www.w3.org/1999/02/22-rdf-syntax-ns#" xmlns:dcterms="http://purl.org/dc/terms/" xmlns:vCard="http://www.w3.org/2001/vcard-rdf/3.0#" xmlns:vCard4="http://www.w3.org/2006/vcard/ns#" xmlns:bqbiol="http://biomodels.net/biology-qualifiers/" xmlns:bqmodel="http://biomodels.net/model-qualifiers/">
            <rdf:Description rdf:about="#meta_M_succ_c">
              <bqbiol:is>
                <rdf:Bag>
                  <rdf:li rdf:resource="https://identifiers.org/bigg.metabolite/succ_c"/>
                  <rdf:li rdf:resource="https://identifiers.org/biocyc/SUC"/>
                  <rdf:li rdf:resource="https://identifiers.org/chebi/15125"/>
                  <rdf:li rdf:resource="https://identifiers.org/kegg.compound/C00042"/>
                  <rdf:li rdf:resource="https://identifiers.org/metanetx.chemical/MNXM25"/>
                  <rdf:li rdf:resource="https://identifiers.org/origin/iMK1208"/>
                </rdf:Bag>
              </bqbiol:is>
            </rdf:Description>
          </rdf:RDF>
        </annotation>
      </species>
      <species metaid="meta_M_tre6p_c" sboTerm="SBO:0000247" id="M_tre6p_c" name="alpha,alpha&apos;-Trehalose 6-phosphate" compartment="c" hasOnlySubstanceUnits="false" boundaryCondition="false" constant="false" fbc:charge="-2" fbc:chemicalFormula="C12H21O14P">
        <annotation>
          <rdf:RDF xmlns:rdf="http://www.w3.org/1999/02/22-rdf-syntax-ns#" xmlns:dcterms="http://purl.org/dc/terms/" xmlns:vCard="http://www.w3.org/2001/vcard-rdf/3.0#" xmlns:vCard4="http://www.w3.org/2006/vcard/ns#" xmlns:bqbiol="http://biomodels.net/biology-qualifiers/" xmlns:bqmodel="http://biomodels.net/model-qualifiers/">
            <rdf:Description rdf:about="#meta_M_tre6p_c">
              <bqbiol:is>
                <rdf:Bag>
                  <rdf:li rdf:resource="https://identifiers.org/bigg.metabolite/tre6p_c"/>
                  <rdf:li rdf:resource="https://identifiers.org/biocyc/TREHALOSE-6P"/>
                  <rdf:li rdf:resource="https://identifiers.org/chebi/10201"/>
                  <rdf:li rdf:resource="https://identifiers.org/kegg.compound/C00689"/>
                  <rdf:li rdf:resource="https://identifiers.org/metanetx.chemical/MNXM275"/>
                  <rdf:li rdf:resource="https://identifiers.org/origin/iMK1208"/>
                </rdf:Bag>
              </bqbiol:is>
            </rdf:Description>
          </rdf:RDF>
        </annotation>
      </species>
      <species metaid="meta_M_udpg_c" sboTerm="SBO:0000247" id="M_udpg_c" name="UDPglucose" compartment="c" hasOnlySubstanceUnits="false" boundaryCondition="false" constant="false" fbc:charge="-2" fbc:chemicalFormula="C15H22N2O17P2">
        <annotation>
          <rdf:RDF xmlns:rdf="http://www.w3.org/1999/02/22-rdf-syntax-ns#" xmlns:dcterms="http://purl.org/dc/terms/" xmlns:vCard="http://www.w3.org/2001/vcard-rdf/3.0#" xmlns:vCard4="http://www.w3.org/2006/vcard/ns#" xmlns:bqbiol="http://biomodels.net/biology-qualifiers/" xmlns:bqmodel="http://biomodels.net/model-qualifiers/">
            <rdf:Description rdf:about="#meta_M_udpg_c">
              <bqbiol:is>
                <rdf:Bag>
                  <rdf:li rdf:resource="https://identifiers.org/bigg.metabolite/udpg_c"/>
                  <rdf:li rdf:resource="https://identifiers.org/biocyc/CPD-12575"/>
                  <rdf:li rdf:resource="https://identifiers.org/chebi/13498"/>
                  <rdf:li rdf:resource="https://identifiers.org/kegg.compound/C00029"/>
                  <rdf:li rdf:resource="https://identifiers.org/metanetx.chemical/MNXM275"/>
                  <rdf:li rdf:resource="https://identifiers.org/origin/iMK1208"/>
                </rdf:Bag>
              </bqbiol:is>
            </rdf:Description>
          </rdf:RDF>
        </annotation>
      </species>
      <species metaid="meta_M_udp_c" sboTerm="SBO:0000247" id="M_udp_c" name="UDP" compartment="c" hasOnlySubstanceUnits="false" boundaryCondition="false" constant="false" fbc:charge="-3" fbc:chemicalFormula="C9H11N2O12P2">
        <annotation>
          <rdf:RDF xmlns:rdf="http://www.w3.org/1999/02/22-rdf-syntax-ns#" xmlns:dcterms="http://purl.org/dc/terms/" xmlns:vCard="http://www.w3.org/2001/vcard-rdf/3.0#" xmlns:vCard4="http://www.w3.org/2006/vcard/ns#" xmlns:bqbiol="http://biomodels.net/biology-qualifiers/" xmlns:bqmodel="http://biomodels.net/model-qualifiers/">
            <rdf:Description rdf:about="#meta_M_udp_c">
              <bqbiol:is>
                <rdf:Bag>
                  <rdf:li rdf:resource="https://identifiers.org/bigg.metabolite/udp_c"/>
                  <rdf:li rdf:resource="https://identifiers.org/biocyc/UDP-GROUP"/>
                  <rdf:li rdf:resource="https://identifiers.org/chebi/13445"/>
                  <rdf:li rdf:resource="https://identifiers.org/kegg.compound/C00015"/>
                  <rdf:li rdf:resource="https://identifiers.org/metanetx.chemical/MNXM275"/>
                  <rdf:li rdf:resource="https://identifiers.org/origin/iMK1208"/>
                </rdf:Bag>
              </bqbiol:is>
            </rdf:Description>
          </rdf:RDF>
        </annotation>
      </species>
      <species metaid="meta_M_udpgal_c" sboTerm="SBO:0000247" id="M_udpgal_c" name="UDPgalactose" compartment="c" hasOnlySubstanceUnits="false" boundaryCondition="false" constant="false" fbc:charge="-2" fbc:chemicalFormula="C15H22N2O17P2">
        <annotation>
          <rdf:RDF xmlns:rdf="http://www.w3.org/1999/02/22-rdf-syntax-ns#" xmlns:dcterms="http://purl.org/dc/terms/" xmlns:vCard="http://www.w3.org/2001/vcard-rdf/3.0#" xmlns:vCard4="http://www.w3.org/2006/vcard/ns#" xmlns:bqbiol="http://biomodels.net/biology-qualifiers/" xmlns:bqmodel="http://biomodels.net/model-qualifiers/">
            <rdf:Description rdf:about="#meta_M_udpgal_c">
              <bqbiol:is>
                <rdf:Bag>
                  <rdf:li rdf:resource="https://identifiers.org/bigg.metabolite/udpgal_c"/>
                  <rdf:li rdf:resource="https://identifiers.org/biocyc/CPD-14553"/>
                  <rdf:li rdf:resource="https://identifiers.org/chebi/13487"/>
                  <rdf:li rdf:resource="https://identifiers.org/kegg.compound/C00052"/>
                  <rdf:li rdf:resource="https://identifiers.org/metanetx.chemical/MNXM275"/>
                  <rdf:li rdf:resource="https://identifiers.org/origin/iMK1208"/>
                </rdf:Bag>
              </bqbiol:is>
            </rdf:Description>
          </rdf:RDF>
        </annotation>
      </species>
      <species metaid="meta_M_uri_c" sboTerm="SBO:0000247" id="M_uri_c" name="Uridine" compartment="c" hasOnlySubstanceUnits="false" boundaryCondition="false" constant="false" fbc:charge="0" fbc:chemicalFormula="C9H12N2O6">
        <annotation>
          <rdf:RDF xmlns:rdf="http://www.w3.org/1999/02/22-rdf-syntax-ns#" xmlns:dcterms="http://purl.org/dc/terms/" xmlns:vCard="http://www.w3.org/2001/vcard-rdf/3.0#" xmlns:vCard4="http://www.w3.org/2006/vcard/ns#" xmlns:bqbiol="http://biomodels.net/biology-qualifiers/" xmlns:bqmodel="http://biomodels.net/model-qualifiers/">
            <rdf:Description rdf:about="#meta_M_uri_c">
              <bqbiol:is>
                <rdf:Bag>
                  <rdf:li rdf:resource="https://identifiers.org/bigg.metabolite/uri_c"/>
                  <rdf:li rdf:resource="https://identifiers.org/biocyc/URIDINE"/>
                  <rdf:li rdf:resource="https://identifiers.org/chebi/15296"/>
                  <rdf:li rdf:resource="https://identifiers.org/kegg.compound/C00299"/>
                  <rdf:li rdf:resource="https://identifiers.org/metanetx.chemical/MNXM288"/>
                  <rdf:li rdf:resource="https://identifiers.org/origin/iMK1208"/>
                </rdf:Bag>
              </bqbiol:is>
            </rdf:Description>
          </rdf:RDF>
        </annotation>
      </species>
      <species metaid="meta_M_ura_c" sboTerm="SBO:0000247" id="M_ura_c" name="Uracil" compartment="c" hasOnlySubstanceUnits="false" boundaryCondition="false" constant="false" fbc:charge="0" fbc:chemicalFormula="C4H4N2O2">
        <annotation>
          <rdf:RDF xmlns:rdf="http://www.w3.org/1999/02/22-rdf-syntax-ns#" xmlns:dcterms="http://purl.org/dc/terms/" xmlns:vCard="http://www.w3.org/2001/vcard-rdf/3.0#" xmlns:vCard4="http://www.w3.org/2006/vcard/ns#" xmlns:bqbiol="http://biomodels.net/biology-qualifiers/" xmlns:bqmodel="http://biomodels.net/model-qualifiers/">
            <rdf:Description rdf:about="#meta_M_ura_c">
              <bqbiol:is>
                <rdf:Bag>
                  <rdf:li rdf:resource="https://identifiers.org/bigg.metabolite/ura_c"/>
                  <rdf:li rdf:resource="https://identifiers.org/biocyc/URACIL"/>
                  <rdf:li rdf:resource="https://identifiers.org/chebi/15288"/>
                  <rdf:li rdf:resource="https://identifiers.org/kegg.compound/C00106"/>
                  <rdf:li rdf:resource="https://identifiers.org/metanetx.chemical/MNXM2074"/>
                  <rdf:li rdf:resource="https://identifiers.org/origin/iMK1208"/>
                </rdf:Bag>
              </bqbiol:is>
            </rdf:Description>
          </rdf:RDF>
        </annotation>
      </species>
      <species metaid="meta_M_xu5p__L_c" sboTerm="SBO:0000247" id="M_xu5p__L_c" name="L-Xylulose 5-phosphate" compartment="c" hasOnlySubstanceUnits="false" boundaryCondition="false" constant="false" fbc:charge="-2" fbc:chemicalFormula="C5H9O8P">
        <annotation>
          <rdf:RDF xmlns:rdf="http://www.w3.org/1999/02/22-rdf-syntax-ns#" xmlns:dcterms="http://purl.org/dc/terms/" xmlns:vCard="http://www.w3.org/2001/vcard-rdf/3.0#" xmlns:vCard4="http://www.w3.org/2006/vcard/ns#" xmlns:bqbiol="http://biomodels.net/biology-qualifiers/" xmlns:bqmodel="http://biomodels.net/model-qualifiers/">
            <rdf:Description rdf:about="#meta_M_xu5p__L_c">
              <bqbiol:is>
                <rdf:Bag>
                  <rdf:li rdf:resource="https://identifiers.org/bigg.metabolite/xu5p__L_c"/>
                  <rdf:li rdf:resource="https://identifiers.org/biocyc/L-XYLULOSE-5-P"/>
                  <rdf:li rdf:resource="https://identifiers.org/chebi/13191"/>
                  <rdf:li rdf:resource="https://identifiers.org/kegg.compound/C03291"/>
                  <rdf:li rdf:resource="https://identifiers.org/metanetx.chemical/MNXM1238"/>
                  <rdf:li rdf:resource="https://identifiers.org/origin/iMK1208"/>
                </rdf:Bag>
              </bqbiol:is>
            </rdf:Description>
          </rdf:RDF>
        </annotation>
      </species>
      <species metaid="meta_M_xyl__D_c" sboTerm="SBO:0000247" id="M_xyl__D_c" name="D-Xylose" compartment="c" hasOnlySubstanceUnits="false" boundaryCondition="false" constant="false" fbc:charge="0" fbc:chemicalFormula="C5H10O5">
        <annotation>
          <rdf:RDF xmlns:rdf="http://www.w3.org/1999/02/22-rdf-syntax-ns#" xmlns:dcterms="http://purl.org/dc/terms/" xmlns:vCard="http://www.w3.org/2001/vcard-rdf/3.0#" xmlns:vCard4="http://www.w3.org/2006/vcard/ns#" xmlns:bqbiol="http://biomodels.net/biology-qualifiers/" xmlns:bqmodel="http://biomodels.net/model-qualifiers/">
            <rdf:Description rdf:about="#meta_M_xyl__D_c">
              <bqbiol:is>
                <rdf:Bag>
                  <rdf:li rdf:resource="https://identifiers.org/bigg.metabolite/xyl__D_c"/>
                  <rdf:li rdf:resource="https://identifiers.org/biocyc/D-Xylopyranose"/>
                  <rdf:li rdf:resource="https://identifiers.org/chebi/53455"/>
                  <rdf:li rdf:resource="https://identifiers.org/kegg.compound/C00181"/>
                  <rdf:li rdf:resource="https://identifiers.org/metanetx.chemical/MNXM2074"/>
                  <rdf:li rdf:resource="https://identifiers.org/origin/iMK1208"/>
                </rdf:Bag>
              </bqbiol:is>
            </rdf:Description>
          </rdf:RDF>
        </annotation>
      </species>
      <species metaid="meta_M_xylt_c" sboTerm="SBO:0000247" id="M_xylt_c" name="Xylitol" compartment="c" hasOnlySubstanceUnits="false" boundaryCondition="false" constant="false" fbc:charge="0" fbc:chemicalFormula="C5H12O5">
        <annotation>
          <rdf:RDF xmlns:rdf="http://www.w3.org/1999/02/22-rdf-syntax-ns#" xmlns:dcterms="http://purl.org/dc/terms/" xmlns:vCard="http://www.w3.org/2001/vcard-rdf/3.0#" xmlns:vCard4="http://www.w3.org/2006/vcard/ns#" xmlns:bqbiol="http://biomodels.net/biology-qualifiers/" xmlns:bqmodel="http://biomodels.net/model-qualifiers/">
            <rdf:Description rdf:about="#meta_M_xylt_c">
              <bqbiol:is>
                <rdf:Bag>
                  <rdf:li rdf:resource="https://identifiers.org/bigg.metabolite/xylt_c"/>
                  <rdf:li rdf:resource="https://identifiers.org/biocyc/XYLITOL"/>
                  <rdf:li rdf:resource="https://identifiers.org/chebi/10078"/>
                  <rdf:li rdf:resource="https://identifiers.org/kegg.compound/C00379"/>
                  <rdf:li rdf:resource="https://identifiers.org/metanetx.chemical/MNXM2074"/>
                  <rdf:li rdf:resource="https://identifiers.org/origin/iMK1208"/>
                </rdf:Bag>
              </bqbiol:is>
            </rdf:Description>
          </rdf:RDF>
        </annotation>
      </species>
      <species metaid="meta_M_icit_c" sboTerm="SBO:0000247" id="M_icit_c" name="Isocitrate" compartment="c" hasOnlySubstanceUnits="false" boundaryCondition="false" constant="false" fbc:charge="-3" fbc:chemicalFormula="C6H5O7">
        <annotation>
          <rdf:RDF xmlns:rdf="http://www.w3.org/1999/02/22-rdf-syntax-ns#" xmlns:dcterms="http://purl.org/dc/terms/" xmlns:vCard="http://www.w3.org/2001/vcard-rdf/3.0#" xmlns:vCard4="http://www.w3.org/2006/vcard/ns#" xmlns:bqbiol="http://biomodels.net/biology-qualifiers/" xmlns:bqmodel="http://biomodels.net/model-qualifiers/">
            <rdf:Description rdf:about="#meta_M_icit_c">
              <bqbiol:is>
                <rdf:Bag>
                  <rdf:li rdf:resource="https://identifiers.org/bigg.metabolite/icit_c"/>
                  <rdf:li rdf:resource="https://identifiers.org/chebi/14465"/>
                  <rdf:li rdf:resource="https://identifiers.org/kegg.compound/C00311"/>
                  <rdf:li rdf:resource="https://identifiers.org/metanetx.chemical/MNXM89661"/>
                  <rdf:li rdf:resource="https://identifiers.org/origin/iMK1208"/>
                </rdf:Bag>
              </bqbiol:is>
            </rdf:Description>
          </rdf:RDF>
        </annotation>
      </species>
      <species metaid="meta_M_mal__L_c" sboTerm="SBO:0000247" id="M_mal__L_c" name="L-Malate" compartment="c" hasOnlySubstanceUnits="false" boundaryCondition="false" constant="false" fbc:charge="-2" fbc:chemicalFormula="C4H4O5">
        <annotation>
          <rdf:RDF xmlns:rdf="http://www.w3.org/1999/02/22-rdf-syntax-ns#" xmlns:dcterms="http://purl.org/dc/terms/" xmlns:vCard="http://www.w3.org/2001/vcard-rdf/3.0#" xmlns:vCard4="http://www.w3.org/2006/vcard/ns#" xmlns:bqbiol="http://biomodels.net/biology-qualifiers/" xmlns:bqmodel="http://biomodels.net/model-qualifiers/">
            <rdf:Description rdf:about="#meta_M_mal__L_c">
              <bqbiol:is>
                <rdf:Bag>
                  <rdf:li rdf:resource="https://identifiers.org/bigg.metabolite/mal__L_c"/>
                  <rdf:li rdf:resource="https://identifiers.org/biocyc/MAL"/>
                  <rdf:li rdf:resource="https://identifiers.org/chebi/11066"/>
                  <rdf:li rdf:resource="https://identifiers.org/kegg.compound/C00149"/>
                  <rdf:li rdf:resource="https://identifiers.org/metanetx.chemical/MNXM98"/>
                  <rdf:li rdf:resource="https://identifiers.org/origin/iMK1208"/>
                </rdf:Bag>
              </bqbiol:is>
            </rdf:Description>
          </rdf:RDF>
        </annotation>
      </species>
      <species metaid="meta_M_gtp_c" sboTerm="SBO:0000247" id="M_gtp_c" name="GTP" compartment="c" hasOnlySubstanceUnits="false" boundaryCondition="false" constant="false" fbc:charge="-4" fbc:chemicalFormula="C10H12N5O14P3">
        <annotation>
          <rdf:RDF xmlns:rdf="http://www.w3.org/1999/02/22-rdf-syntax-ns#" xmlns:dcterms="http://purl.org/dc/terms/" xmlns:vCard="http://www.w3.org/2001/vcard-rdf/3.0#" xmlns:vCard4="http://www.w3.org/2006/vcard/ns#" xmlns:bqbiol="http://biomodels.net/biology-qualifiers/" xmlns:bqmodel="http://biomodels.net/model-qualifiers/">
            <rdf:Description rdf:about="#meta_M_gtp_c">
              <bqbiol:is>
                <rdf:Bag>
                  <rdf:li rdf:resource="https://identifiers.org/bigg.metabolite/gtp_c"/>
                  <rdf:li rdf:resource="https://identifiers.org/biocyc/GTP"/>
                  <rdf:li rdf:resource="https://identifiers.org/chebi/13342"/>
                  <rdf:li rdf:resource="https://identifiers.org/kegg.compound/C00044"/>
                  <rdf:li rdf:resource="https://identifiers.org/metanetx.chemical/MNXM51"/>
                  <rdf:li rdf:resource="https://identifiers.org/origin/iMK1208"/>
                </rdf:Bag>
              </bqbiol:is>
            </rdf:Description>
          </rdf:RDF>
        </annotation>
      </species>
      <species metaid="meta_M_gdp_c" sboTerm="SBO:0000247" id="M_gdp_c" name="GDP" compartment="c" hasOnlySubstanceUnits="false" boundaryCondition="false" constant="false" fbc:charge="-3" fbc:chemicalFormula="C10H12N5O11P2">
        <annotation>
          <rdf:RDF xmlns:rdf="http://www.w3.org/1999/02/22-rdf-syntax-ns#" xmlns:dcterms="http://purl.org/dc/terms/" xmlns:vCard="http://www.w3.org/2001/vcard-rdf/3.0#" xmlns:vCard4="http://www.w3.org/2006/vcard/ns#" xmlns:bqbiol="http://biomodels.net/biology-qualifiers/" xmlns:bqmodel="http://biomodels.net/model-qualifiers/">
            <rdf:Description rdf:about="#meta_M_gdp_c">
              <bqbiol:is>
                <rdf:Bag>
                  <rdf:li rdf:resource="https://identifiers.org/bigg.metabolite/gdp_c"/>
                  <rdf:li rdf:resource="https://identifiers.org/biocyc/GDP-GROUP"/>
                  <rdf:li rdf:resource="https://identifiers.org/chebi/13327"/>
                  <rdf:li rdf:resource="https://identifiers.org/kegg.compound/C00035"/>
                  <rdf:li rdf:resource="https://identifiers.org/metanetx.chemical/MNXM5490"/>
                  <rdf:li rdf:resource="https://identifiers.org/origin/iMK1208"/>
                </rdf:Bag>
              </bqbiol:is>
            </rdf:Description>
          </rdf:RDF>
        </annotation>
      </species>
      <species metaid="meta_M_pep_c" sboTerm="SBO:0000247" id="M_pep_c" name="Phosphoenolpyruvate" compartment="c" hasOnlySubstanceUnits="false" boundaryCondition="false" constant="false" fbc:charge="-3" fbc:chemicalFormula="C3H2O6P">
        <annotation>
          <rdf:RDF xmlns:rdf="http://www.w3.org/1999/02/22-rdf-syntax-ns#" xmlns:dcterms="http://purl.org/dc/terms/" xmlns:vCard="http://www.w3.org/2001/vcard-rdf/3.0#" xmlns:vCard4="http://www.w3.org/2006/vcard/ns#" xmlns:bqbiol="http://biomodels.net/biology-qualifiers/" xmlns:bqmodel="http://biomodels.net/model-qualifiers/">
            <rdf:Description rdf:about="#meta_M_pep_c">
              <bqbiol:is>
                <rdf:Bag>
                  <rdf:li rdf:resource="https://identifiers.org/bigg.metabolite/pep_c"/>
                  <rdf:li rdf:resource="https://identifiers.org/biocyc/PHOSPHO-ENOL-PYRUVATE"/>
                  <rdf:li rdf:resource="https://identifiers.org/chebi/14812"/>
                  <rdf:li rdf:resource="https://identifiers.org/kegg.compound/C00074"/>
                  <rdf:li rdf:resource="https://identifiers.org/metanetx.chemical/MNXM73"/>
                  <rdf:li rdf:resource="https://identifiers.org/origin/iMK1208"/>
                </rdf:Bag>
              </bqbiol:is>
            </rdf:Description>
          </rdf:RDF>
        </annotation>
      </species>
      <species metaid="meta_M_h_e" sboTerm="SBO:0000247" id="M_h_e" name="H+" compartment="e" hasOnlySubstanceUnits="false" boundaryCondition="false" constant="false" fbc:charge="1" fbc:chemicalFormula="H">
        <annotation>
          <rdf:RDF xmlns:rdf="http://www.w3.org/1999/02/22-rdf-syntax-ns#" xmlns:dcterms="http://purl.org/dc/terms/" xmlns:vCard="http://www.w3.org/2001/vcard-rdf/3.0#" xmlns:vCard4="http://www.w3.org/2006/vcard/ns#" xmlns:bqbiol="http://biomodels.net/biology-qualifiers/" xmlns:bqmodel="http://biomodels.net/model-qualifiers/">
            <rdf:Description rdf:about="#meta_M_h_e">
              <bqbiol:is>
                <rdf:Bag>
                  <rdf:li rdf:resource="https://identifiers.org/bigg.metabolite/h_e"/>
                  <rdf:li rdf:resource="https://identifiers.org/biocyc/PROTON"/>
                  <rdf:li rdf:resource="https://identifiers.org/chebi/10744"/>
                  <rdf:li rdf:resource="https://identifiers.org/kegg.compound/C00080"/>
                  <rdf:li rdf:resource="https://identifiers.org/metanetx.chemical/MNXM1"/>
                  <rdf:li rdf:resource="https://identifiers.org/origin/iMK1208"/>
                </rdf:Bag>
              </bqbiol:is>
            </rdf:Description>
          </rdf:RDF>
        </annotation>
      </species>
      <species metaid="meta_M_4hglusa_c" sboTerm="SBO:0000247" id="M_4hglusa_c" name="L-4-Hydroxyglutamate semialdehyde" compartment="c" hasOnlySubstanceUnits="false" boundaryCondition="false" constant="false" fbc:charge="0" fbc:chemicalFormula="C5H9NO4">
        <annotation>
          <rdf:RDF xmlns:rdf="http://www.w3.org/1999/02/22-rdf-syntax-ns#" xmlns:dcterms="http://purl.org/dc/terms/" xmlns:vCard="http://www.w3.org/2001/vcard-rdf/3.0#" xmlns:vCard4="http://www.w3.org/2006/vcard/ns#" xmlns:bqbiol="http://biomodels.net/biology-qualifiers/" xmlns:bqmodel="http://biomodels.net/model-qualifiers/">
            <rdf:Description rdf:about="#meta_M_4hglusa_c">
              <bqbiol:is>
                <rdf:Bag>
                  <rdf:li rdf:resource="https://identifiers.org/bigg.metabolite/4hglusa_c"/>
                  <rdf:li rdf:resource="https://identifiers.org/biocyc/L-4-HYDROXYGLUTAMATE_SEMIALDEHYDE"/>
                  <rdf:li rdf:resource="https://identifiers.org/chebi/21213"/>
                  <rdf:li rdf:resource="https://identifiers.org/kegg.compound/C05938"/>
                  <rdf:li rdf:resource="https://identifiers.org/metanetx.chemical/MNXM2687"/>
                  <rdf:li rdf:resource="https://identifiers.org/origin/iMK1208"/>
                </rdf:Bag>
              </bqbiol:is>
            </rdf:Description>
          </rdf:RDF>
        </annotation>
      </species>
      <species metaid="meta_M_e4hglu_c" sboTerm="SBO:0000247" id="M_e4hglu_c" name="L-erythro-4-Hydroxyglutamate" compartment="c" hasOnlySubstanceUnits="false" boundaryCondition="false" constant="false" fbc:charge="-1" fbc:chemicalFormula="C5H8NO5">
        <annotation>
          <rdf:RDF xmlns:rdf="http://www.w3.org/1999/02/22-rdf-syntax-ns#" xmlns:dcterms="http://purl.org/dc/terms/" xmlns:vCard="http://www.w3.org/2001/vcard-rdf/3.0#" xmlns:vCard4="http://www.w3.org/2006/vcard/ns#" xmlns:bqbiol="http://biomodels.net/biology-qualifiers/" xmlns:bqmodel="http://biomodels.net/model-qualifiers/">
            <rdf:Description rdf:about="#meta_M_e4hglu_c">
              <bqbiol:is>
                <rdf:Bag>
                  <rdf:li rdf:resource="https://identifiers.org/bigg.metabolite/e4hglu_c"/>
                  <rdf:li rdf:resource="https://identifiers.org/biocyc/L-ERYTHRO-4-HYDROXY-GLUTAMATE"/>
                  <rdf:li rdf:resource="https://identifiers.org/chebi/21285"/>
                  <rdf:li rdf:resource="https://identifiers.org/kegg.compound/C05947"/>
                  <rdf:li rdf:resource="https://identifiers.org/metanetx.chemical/MNXM923"/>
                  <rdf:li rdf:resource="https://identifiers.org/origin/iMK1208"/>
                </rdf:Bag>
              </bqbiol:is>
            </rdf:Description>
          </rdf:RDF>
        </annotation>
      </species>
      <species metaid="meta_M_4abut_c" sboTerm="SBO:0000247" id="M_4abut_c" name="4-Aminobutanoate" compartment="c" hasOnlySubstanceUnits="false" boundaryCondition="false" constant="false" fbc:charge="0" fbc:chemicalFormula="C4H9NO2">
        <annotation>
          <rdf:RDF xmlns:rdf="http://www.w3.org/1999/02/22-rdf-syntax-ns#" xmlns:dcterms="http://purl.org/dc/terms/" xmlns:vCard="http://www.w3.org/2001/vcard-rdf/3.0#" xmlns:vCard4="http://www.w3.org/2006/vcard/ns#" xmlns:bqbiol="http://biomodels.net/biology-qualifiers/" xmlns:bqmodel="http://biomodels.net/model-qualifiers/">
            <rdf:Description rdf:about="#meta_M_4abut_c">
              <bqbiol:is>
                <rdf:Bag>
                  <rdf:li rdf:resource="https://identifiers.org/bigg.metabolite/4abut_c"/>
                  <rdf:li rdf:resource="https://identifiers.org/biocyc/4-AMINO-BUTYRATE"/>
                  <rdf:li rdf:resource="https://identifiers.org/chebi/11961"/>
                  <rdf:li rdf:resource="https://identifiers.org/kegg.compound/C00334"/>
                  <rdf:li rdf:resource="https://identifiers.org/metanetx.chemical/MNXM145630"/>
                  <rdf:li rdf:resource="https://identifiers.org/origin/iMK1208"/>
                </rdf:Bag>
              </bqbiol:is>
            </rdf:Description>
          </rdf:RDF>
        </annotation>
      </species>
      <species metaid="meta_M_sucsal_c" sboTerm="SBO:0000247" id="M_sucsal_c" name="Succinic semialdehyde" compartment="c" hasOnlySubstanceUnits="false" boundaryCondition="false" constant="false" fbc:charge="-1" fbc:chemicalFormula="C4H5O3">
        <annotation>
          <rdf:RDF xmlns:rdf="http://www.w3.org/1999/02/22-rdf-syntax-ns#" xmlns:dcterms="http://purl.org/dc/terms/" xmlns:vCard="http://www.w3.org/2001/vcard-rdf/3.0#" xmlns:vCard4="http://www.w3.org/2006/vcard/ns#" xmlns:bqbiol="http://biomodels.net/biology-qualifiers/" xmlns:bqmodel="http://biomodels.net/model-qualifiers/">
            <rdf:Description rdf:about="#meta_M_sucsal_c">
              <bqbiol:is>
                <rdf:Bag>
                  <rdf:li rdf:resource="https://identifiers.org/bigg.metabolite/sucsal_c"/>
                  <rdf:li rdf:resource="https://identifiers.org/biocyc/SUCC-S-ALD"/>
                  <rdf:li rdf:resource="https://identifiers.org/chebi/15126"/>
                  <rdf:li rdf:resource="https://identifiers.org/kegg.compound/C00232"/>
                  <rdf:li rdf:resource="https://identifiers.org/metanetx.chemical/MNXM172"/>
                  <rdf:li rdf:resource="https://identifiers.org/origin/iMK1208"/>
                </rdf:Bag>
              </bqbiol:is>
            </rdf:Description>
          </rdf:RDF>
        </annotation>
      </species>
      <species metaid="meta_M_4abutn_c" sboTerm="SBO:0000247" id="M_4abutn_c" name="4-Aminobutanal" compartment="c" hasOnlySubstanceUnits="false" boundaryCondition="false" constant="false" fbc:charge="1" fbc:chemicalFormula="C4H10NO">
        <annotation>
          <rdf:RDF xmlns:rdf="http://www.w3.org/1999/02/22-rdf-syntax-ns#" xmlns:dcterms="http://purl.org/dc/terms/" xmlns:vCard="http://www.w3.org/2001/vcard-rdf/3.0#" xmlns:vCard4="http://www.w3.org/2006/vcard/ns#" xmlns:bqbiol="http://biomodels.net/biology-qualifiers/" xmlns:bqmodel="http://biomodels.net/model-qualifiers/">
            <rdf:Description rdf:about="#meta_M_4abutn_c">
              <bqbiol:is>
                <rdf:Bag>
                  <rdf:li rdf:resource="https://identifiers.org/bigg.metabolite/4abutn_c"/>
                  <rdf:li rdf:resource="https://identifiers.org/biocyc/4-AMINO-BUTYRALDEHYDE"/>
                  <rdf:li rdf:resource="https://identifiers.org/chebi/11960"/>
                  <rdf:li rdf:resource="https://identifiers.org/kegg.compound/C00555"/>
                  <rdf:li rdf:resource="https://identifiers.org/metanetx.chemical/MNXM422"/>
                  <rdf:li rdf:resource="https://identifiers.org/origin/iMK1208"/>
                </rdf:Bag>
              </bqbiol:is>
            </rdf:Description>
          </rdf:RDF>
        </annotation>
      </species>
      <species metaid="meta_M_acglu_c" sboTerm="SBO:0000247" id="M_acglu_c" name="N-Acetyl-L-glutamate" compartment="c" hasOnlySubstanceUnits="false" boundaryCondition="false" constant="false" fbc:charge="-2" fbc:chemicalFormula="C7H9NO5">
        <annotation>
          <rdf:RDF xmlns:rdf="http://www.w3.org/1999/02/22-rdf-syntax-ns#" xmlns:dcterms="http://purl.org/dc/terms/" xmlns:vCard="http://www.w3.org/2001/vcard-rdf/3.0#" xmlns:vCard4="http://www.w3.org/2006/vcard/ns#" xmlns:bqbiol="http://biomodels.net/biology-qualifiers/" xmlns:bqmodel="http://biomodels.net/model-qualifiers/">
            <rdf:Description rdf:about="#meta_M_acglu_c">
              <bqbiol:is>
                <rdf:Bag>
                  <rdf:li rdf:resource="https://identifiers.org/bigg.metabolite/acglu_c"/>
                  <rdf:li rdf:resource="https://identifiers.org/biocyc/ACETYL-GLU"/>
                  <rdf:li rdf:resource="https://identifiers.org/chebi/12575"/>
                  <rdf:li rdf:resource="https://identifiers.org/kegg.compound/C00624"/>
                  <rdf:li rdf:resource="https://identifiers.org/metanetx.chemical/MNXM730"/>
                  <rdf:li rdf:resource="https://identifiers.org/origin/iMK1208"/>
                </rdf:Bag>
              </bqbiol:is>
            </rdf:Description>
          </rdf:RDF>
        </annotation>
      </species>
      <species metaid="meta_M_acg5p_c" sboTerm="SBO:0000247" id="M_acg5p_c" name="N-Acetyl-L-glutamyl 5-phosphate" compartment="c" hasOnlySubstanceUnits="false" boundaryCondition="false" constant="false" fbc:charge="-3" fbc:chemicalFormula="C7H9NO8P">
        <annotation>
          <rdf:RDF xmlns:rdf="http://www.w3.org/1999/02/22-rdf-syntax-ns#" xmlns:dcterms="http://purl.org/dc/terms/" xmlns:vCard="http://www.w3.org/2001/vcard-rdf/3.0#" xmlns:vCard4="http://www.w3.org/2006/vcard/ns#" xmlns:bqbiol="http://biomodels.net/biology-qualifiers/" xmlns:bqmodel="http://biomodels.net/model-qualifiers/">
            <rdf:Description rdf:about="#meta_M_acg5p_c">
              <bqbiol:is>
                <rdf:Bag>
                  <rdf:li rdf:resource="https://identifiers.org/bigg.metabolite/acg5p_c"/>
                  <rdf:li rdf:resource="https://identifiers.org/biocyc/N-ACETYL-GLUTAMYL-P"/>
                  <rdf:li rdf:resource="https://identifiers.org/chebi/12441"/>
                  <rdf:li rdf:resource="https://identifiers.org/kegg.compound/C04133"/>
                  <rdf:li rdf:resource="https://identifiers.org/metanetx.chemical/MNXM1384"/>
                  <rdf:li rdf:resource="https://identifiers.org/origin/iMK1208"/>
                </rdf:Bag>
              </bqbiol:is>
            </rdf:Description>
          </rdf:RDF>
        </annotation>
      </species>
      <species metaid="meta_M_acorn_c" sboTerm="SBO:0000247" id="M_acorn_c" name="N2-Acetyl-L-ornithine" compartment="c" hasOnlySubstanceUnits="false" boundaryCondition="false" constant="false" fbc:charge="0" fbc:chemicalFormula="C7H14N2O3">
        <annotation>
          <rdf:RDF xmlns:rdf="http://www.w3.org/1999/02/22-rdf-syntax-ns#" xmlns:dcterms="http://purl.org/dc/terms/" xmlns:vCard="http://www.w3.org/2001/vcard-rdf/3.0#" xmlns:vCard4="http://www.w3.org/2006/vcard/ns#" xmlns:bqbiol="http://biomodels.net/biology-qualifiers/" xmlns:bqmodel="http://biomodels.net/model-qualifiers/">
            <rdf:Description rdf:about="#meta_M_acorn_c">
              <bqbiol:is>
                <rdf:Bag>
                  <rdf:li rdf:resource="https://identifiers.org/bigg.metabolite/acorn_c"/>
                  <rdf:li rdf:resource="https://identifiers.org/biocyc/N-ALPHA-ACETYLORNITHINE"/>
                  <rdf:li rdf:resource="https://identifiers.org/chebi/12634"/>
                  <rdf:li rdf:resource="https://identifiers.org/kegg.compound/C00437"/>
                  <rdf:li rdf:resource="https://identifiers.org/metanetx.chemical/MNXM817"/>
                  <rdf:li rdf:resource="https://identifiers.org/origin/iMK1208"/>
                </rdf:Bag>
              </bqbiol:is>
            </rdf:Description>
          </rdf:RDF>
        </annotation>
      </species>
      <species metaid="meta_M_acg5sa_c" sboTerm="SBO:0000247" id="M_acg5sa_c" name="N-Acetyl-L-glutamate 5-semialdehyde" compartment="c" hasOnlySubstanceUnits="false" boundaryCondition="false" constant="false" fbc:charge="-1" fbc:chemicalFormula="C7H10NO4">
        <annotation>
          <rdf:RDF xmlns:rdf="http://www.w3.org/1999/02/22-rdf-syntax-ns#" xmlns:dcterms="http://purl.org/dc/terms/" xmlns:vCard="http://www.w3.org/2001/vcard-rdf/3.0#" xmlns:vCard4="http://www.w3.org/2006/vcard/ns#" xmlns:bqbiol="http://biomodels.net/biology-qualifiers/" xmlns:bqmodel="http://biomodels.net/model-qualifiers/">
            <rdf:Description rdf:about="#meta_M_acg5sa_c">
              <bqbiol:is>
                <rdf:Bag>
                  <rdf:li rdf:resource="https://identifiers.org/bigg.metabolite/acg5sa_c"/>
                  <rdf:li rdf:resource="https://identifiers.org/biocyc/CPD-469"/>
                  <rdf:li rdf:resource="https://identifiers.org/chebi/11493"/>
                  <rdf:li rdf:resource="https://identifiers.org/kegg.compound/C01250"/>
                  <rdf:li rdf:resource="https://identifiers.org/metanetx.chemical/MNXM1062"/>
                  <rdf:li rdf:resource="https://identifiers.org/origin/iMK1208"/>
                </rdf:Bag>
              </bqbiol:is>
            </rdf:Description>
          </rdf:RDF>
        </annotation>
      </species>
      <species metaid="meta_M_amet_c" sboTerm="SBO:0000247" id="M_amet_c" name="S-Adenosyl-L-methionine" compartment="c" hasOnlySubstanceUnits="false" boundaryCondition="false" constant="false" fbc:charge="1" fbc:chemicalFormula="C15H23N6O5S">
        <annotation>
          <rdf:RDF xmlns:rdf="http://www.w3.org/1999/02/22-rdf-syntax-ns#" xmlns:dcterms="http://purl.org/dc/terms/" xmlns:vCard="http://www.w3.org/2001/vcard-rdf/3.0#" xmlns:vCard4="http://www.w3.org/2006/vcard/ns#" xmlns:bqbiol="http://biomodels.net/biology-qualifiers/" xmlns:bqmodel="http://biomodels.net/model-qualifiers/">
            <rdf:Description rdf:about="#meta_M_amet_c">
              <bqbiol:is>
                <rdf:Bag>
                  <rdf:li rdf:resource="https://identifiers.org/bigg.metabolite/amet_c"/>
                  <rdf:li rdf:resource="https://identifiers.org/biocyc/S-ADENOSYLMETHIONINE"/>
                  <rdf:li rdf:resource="https://identifiers.org/chebi/10786"/>
                  <rdf:li rdf:resource="https://identifiers.org/kegg.compound/C00019"/>
                  <rdf:li rdf:resource="https://identifiers.org/metanetx.chemical/MNXM16"/>
                  <rdf:li rdf:resource="https://identifiers.org/origin/iMK1208"/>
                </rdf:Bag>
              </bqbiol:is>
            </rdf:Description>
          </rdf:RDF>
        </annotation>
      </species>
      <species metaid="meta_M_ametam_c" sboTerm="SBO:0000247" id="M_ametam_c" name="S-Adenosylmethioninamine" compartment="c" hasOnlySubstanceUnits="false" boundaryCondition="false" constant="false" fbc:charge="2" fbc:chemicalFormula="C14H24N6O3S">
        <annotation>
          <rdf:RDF xmlns:rdf="http://www.w3.org/1999/02/22-rdf-syntax-ns#" xmlns:dcterms="http://purl.org/dc/terms/" xmlns:vCard="http://www.w3.org/2001/vcard-rdf/3.0#" xmlns:vCard4="http://www.w3.org/2006/vcard/ns#" xmlns:bqbiol="http://biomodels.net/biology-qualifiers/" xmlns:bqmodel="http://biomodels.net/model-qualifiers/">
            <rdf:Description rdf:about="#meta_M_ametam_c">
              <bqbiol:is>
                <rdf:Bag>
                  <rdf:li rdf:resource="https://identifiers.org/bigg.metabolite/ametam_c"/>
                  <rdf:li rdf:resource="https://identifiers.org/biocyc/S-ADENOSYLMETHIONINAMINE"/>
                  <rdf:li rdf:resource="https://identifiers.org/chebi/10906"/>
                  <rdf:li rdf:resource="https://identifiers.org/kegg.compound/C01137"/>
                  <rdf:li rdf:resource="https://identifiers.org/metanetx.chemical/MNXM321"/>
                  <rdf:li rdf:resource="https://identifiers.org/origin/iMK1208"/>
                </rdf:Bag>
              </bqbiol:is>
            </rdf:Description>
          </rdf:RDF>
        </annotation>
      </species>
      <species metaid="meta_M_agm_c" sboTerm="SBO:0000247" id="M_agm_c" name="Agmatine" compartment="c" hasOnlySubstanceUnits="false" boundaryCondition="false" constant="false" fbc:charge="2" fbc:chemicalFormula="C5H16N4">
        <annotation>
          <rdf:RDF xmlns:rdf="http://www.w3.org/1999/02/22-rdf-syntax-ns#" xmlns:dcterms="http://purl.org/dc/terms/" xmlns:vCard="http://www.w3.org/2001/vcard-rdf/3.0#" xmlns:vCard4="http://www.w3.org/2006/vcard/ns#" xmlns:bqbiol="http://biomodels.net/biology-qualifiers/" xmlns:bqmodel="http://biomodels.net/model-qualifiers/">
            <rdf:Description rdf:about="#meta_M_agm_c">
              <bqbiol:is>
                <rdf:Bag>
                  <rdf:li rdf:resource="https://identifiers.org/bigg.metabolite/agm_c"/>
                  <rdf:li rdf:resource="https://identifiers.org/biocyc/AGMATHINE"/>
                  <rdf:li rdf:resource="https://identifiers.org/chebi/13747"/>
                  <rdf:li rdf:resource="https://identifiers.org/kegg.compound/C00179"/>
                  <rdf:li rdf:resource="https://identifiers.org/metanetx.chemical/MNXM328"/>
                  <rdf:li rdf:resource="https://identifiers.org/origin/iMK1208"/>
                </rdf:Bag>
              </bqbiol:is>
            </rdf:Description>
          </rdf:RDF>
        </annotation>
      </species>
      <species metaid="meta_M_cptrc_c" sboTerm="SBO:0000247" id="M_cptrc_c" name="N-Carbamoylputrescine" compartment="c" hasOnlySubstanceUnits="false" boundaryCondition="false" constant="false" fbc:charge="1" fbc:chemicalFormula="C5H14N3O">
        <annotation>
          <rdf:RDF xmlns:rdf="http://www.w3.org/1999/02/22-rdf-syntax-ns#" xmlns:dcterms="http://purl.org/dc/terms/" xmlns:vCard="http://www.w3.org/2001/vcard-rdf/3.0#" xmlns:vCard4="http://www.w3.org/2006/vcard/ns#" xmlns:bqbiol="http://biomodels.net/biology-qualifiers/" xmlns:bqmodel="http://biomodels.net/model-qualifiers/">
            <rdf:Description rdf:about="#meta_M_cptrc_c">
              <bqbiol:is>
                <rdf:Bag>
                  <rdf:li rdf:resource="https://identifiers.org/bigg.metabolite/cptrc_c"/>
                  <rdf:li rdf:resource="https://identifiers.org/biocyc/CPD-597"/>
                  <rdf:li rdf:resource="https://identifiers.org/chebi/12497"/>
                  <rdf:li rdf:resource="https://identifiers.org/kegg.compound/C00436"/>
                  <rdf:li rdf:resource="https://identifiers.org/metanetx.chemical/MNXM1243"/>
                  <rdf:li rdf:resource="https://identifiers.org/origin/iMK1208"/>
                </rdf:Bag>
              </bqbiol:is>
            </rdf:Description>
          </rdf:RDF>
        </annotation>
      </species>
      <species metaid="meta_M_ptrc_c" sboTerm="SBO:0000247" id="M_ptrc_c" name="Putrescine" compartment="c" hasOnlySubstanceUnits="false" boundaryCondition="false" constant="false" fbc:charge="2" fbc:chemicalFormula="C4H14N2">
        <annotation>
          <rdf:RDF xmlns:rdf="http://www.w3.org/1999/02/22-rdf-syntax-ns#" xmlns:dcterms="http://purl.org/dc/terms/" xmlns:vCard="http://www.w3.org/2001/vcard-rdf/3.0#" xmlns:vCard4="http://www.w3.org/2006/vcard/ns#" xmlns:bqbiol="http://biomodels.net/biology-qualifiers/" xmlns:bqmodel="http://biomodels.net/model-qualifiers/">
            <rdf:Description rdf:about="#meta_M_ptrc_c">
              <bqbiol:is>
                <rdf:Bag>
                  <rdf:li rdf:resource="https://identifiers.org/bigg.metabolite/ptrc_c"/>
                  <rdf:li rdf:resource="https://identifiers.org/biocyc/PUTRESCINE"/>
                  <rdf:li rdf:resource="https://identifiers.org/chebi/14972"/>
                  <rdf:li rdf:resource="https://identifiers.org/kegg.compound/C00134"/>
                  <rdf:li rdf:resource="https://identifiers.org/metanetx.chemical/MNXM118"/>
                  <rdf:li rdf:resource="https://identifiers.org/origin/iMK1208"/>
                </rdf:Bag>
              </bqbiol:is>
            </rdf:Description>
          </rdf:RDF>
        </annotation>
      </species>
      <species metaid="meta_M_urea_c" sboTerm="SBO:0000247" id="M_urea_c" name="Urea" compartment="c" hasOnlySubstanceUnits="false" boundaryCondition="false" constant="false" fbc:charge="0" fbc:chemicalFormula="CH4N2O">
        <annotation>
          <rdf:RDF xmlns:rdf="http://www.w3.org/1999/02/22-rdf-syntax-ns#" xmlns:dcterms="http://purl.org/dc/terms/" xmlns:vCard="http://www.w3.org/2001/vcard-rdf/3.0#" xmlns:vCard4="http://www.w3.org/2006/vcard/ns#" xmlns:bqbiol="http://biomodels.net/biology-qualifiers/" xmlns:bqmodel="http://biomodels.net/model-qualifiers/">
            <rdf:Description rdf:about="#meta_M_urea_c">
              <bqbiol:is>
                <rdf:Bag>
                  <rdf:li rdf:resource="https://identifiers.org/bigg.metabolite/urea_c"/>
                  <rdf:li rdf:resource="https://identifiers.org/biocyc/UREA"/>
                  <rdf:li rdf:resource="https://identifiers.org/chebi/15292"/>
                  <rdf:li rdf:resource="https://identifiers.org/kegg.compound/C00086"/>
                  <rdf:li rdf:resource="https://identifiers.org/metanetx.chemical/MNXM985"/>
                  <rdf:li rdf:resource="https://identifiers.org/origin/iMK1208"/>
                </rdf:Bag>
              </bqbiol:is>
            </rdf:Description>
          </rdf:RDF>
        </annotation>
      </species>
      <species metaid="meta_M_progly_c" sboTerm="SBO:0000247" id="M_progly_c" name="L-Prolinylglycine" compartment="c" hasOnlySubstanceUnits="false" boundaryCondition="false" constant="false" fbc:charge="0" fbc:chemicalFormula="C7H12N2O3">
        <annotation>
          <rdf:RDF xmlns:rdf="http://www.w3.org/1999/02/22-rdf-syntax-ns#" xmlns:dcterms="http://purl.org/dc/terms/" xmlns:vCard="http://www.w3.org/2001/vcard-rdf/3.0#" xmlns:vCard4="http://www.w3.org/2006/vcard/ns#" xmlns:bqbiol="http://biomodels.net/biology-qualifiers/" xmlns:bqmodel="http://biomodels.net/model-qualifiers/">
            <rdf:Description rdf:about="#meta_M_progly_c">
              <bqbiol:is>
                <rdf:Bag>
                  <rdf:li rdf:resource="https://identifiers.org/bigg.metabolite/progly_c"/>
                  <rdf:li rdf:resource="https://identifiers.org/biocyc/CPD0-2182"/>
                  <rdf:li rdf:resource="https://identifiers.org/chebi/61695"/>
                  <rdf:li rdf:resource="https://identifiers.org/metanetx.chemical/MNXM985"/>
                  <rdf:li rdf:resource="https://identifiers.org/origin/iMK1208"/>
                </rdf:Bag>
              </bqbiol:is>
            </rdf:Description>
          </rdf:RDF>
        </annotation>
      </species>
      <species metaid="meta_M_gly_c" sboTerm="SBO:0000247" id="M_gly_c" name="Glycine" compartment="c" hasOnlySubstanceUnits="false" boundaryCondition="false" constant="false" fbc:charge="0" fbc:chemicalFormula="C2H5NO2">
        <annotation>
          <rdf:RDF xmlns:rdf="http://www.w3.org/1999/02/22-rdf-syntax-ns#" xmlns:dcterms="http://purl.org/dc/terms/" xmlns:vCard="http://www.w3.org/2001/vcard-rdf/3.0#" xmlns:vCard4="http://www.w3.org/2006/vcard/ns#" xmlns:bqbiol="http://biomodels.net/biology-qualifiers/" xmlns:bqmodel="http://biomodels.net/model-qualifiers/">
            <rdf:Description rdf:about="#meta_M_gly_c">
              <bqbiol:is>
                <rdf:Bag>
                  <rdf:li rdf:resource="https://identifiers.org/bigg.metabolite/gly_c"/>
                  <rdf:li rdf:resource="https://identifiers.org/biocyc/GLY"/>
                  <rdf:li rdf:resource="https://identifiers.org/chebi/10792"/>
                  <rdf:li rdf:resource="https://identifiers.org/kegg.compound/C00037"/>
                  <rdf:li rdf:resource="https://identifiers.org/metanetx.chemical/MNXM1602"/>
                  <rdf:li rdf:resource="https://identifiers.org/origin/iMK1208"/>
                </rdf:Bag>
              </bqbiol:is>
            </rdf:Description>
          </rdf:RDF>
        </annotation>
      </species>
      <species metaid="meta_M_pro__L_c" sboTerm="SBO:0000247" id="M_pro__L_c" name="L-Proline" compartment="c" hasOnlySubstanceUnits="false" boundaryCondition="false" constant="false" fbc:charge="0" fbc:chemicalFormula="C5H9NO2">
        <annotation>
          <rdf:RDF xmlns:rdf="http://www.w3.org/1999/02/22-rdf-syntax-ns#" xmlns:dcterms="http://purl.org/dc/terms/" xmlns:vCard="http://www.w3.org/2001/vcard-rdf/3.0#" xmlns:vCard4="http://www.w3.org/2006/vcard/ns#" xmlns:bqbiol="http://biomodels.net/biology-qualifiers/" xmlns:bqmodel="http://biomodels.net/model-qualifiers/">
            <rdf:Description rdf:about="#meta_M_pro__L_c">
              <bqbiol:is>
                <rdf:Bag>
                  <rdf:li rdf:resource="https://identifiers.org/bigg.metabolite/pro__L_c"/>
                  <rdf:li rdf:resource="https://identifiers.org/biocyc/PRO"/>
                  <rdf:li rdf:resource="https://identifiers.org/chebi/13154"/>
                  <rdf:li rdf:resource="https://identifiers.org/kegg.compound/C00148"/>
                  <rdf:li rdf:resource="https://identifiers.org/metanetx.chemical/MNXM1602"/>
                  <rdf:li rdf:resource="https://identifiers.org/origin/iMK1208"/>
                </rdf:Bag>
              </bqbiol:is>
            </rdf:Description>
          </rdf:RDF>
        </annotation>
      </species>
      <species metaid="meta_M_15dap_c" sboTerm="SBO:0000247" id="M_15dap_c" name="1,5-Diaminopentane" compartment="c" hasOnlySubstanceUnits="false" boundaryCondition="false" constant="false" fbc:charge="2" fbc:chemicalFormula="C5H16N2">
        <annotation>
          <rdf:RDF xmlns:rdf="http://www.w3.org/1999/02/22-rdf-syntax-ns#" xmlns:dcterms="http://purl.org/dc/terms/" xmlns:vCard="http://www.w3.org/2001/vcard-rdf/3.0#" xmlns:vCard4="http://www.w3.org/2006/vcard/ns#" xmlns:bqbiol="http://biomodels.net/biology-qualifiers/" xmlns:bqmodel="http://biomodels.net/model-qualifiers/">
            <rdf:Description rdf:about="#meta_M_15dap_c">
              <bqbiol:is>
                <rdf:Bag>
                  <rdf:li rdf:resource="https://identifiers.org/bigg.metabolite/15dap_c"/>
                  <rdf:li rdf:resource="https://identifiers.org/biocyc/CADAVERINE"/>
                  <rdf:li rdf:resource="https://identifiers.org/chebi/13928"/>
                  <rdf:li rdf:resource="https://identifiers.org/kegg.compound/C01672"/>
                  <rdf:li rdf:resource="https://identifiers.org/metanetx.chemical/MNXM943"/>
                  <rdf:li rdf:resource="https://identifiers.org/origin/iMK1208"/>
                </rdf:Bag>
              </bqbiol:is>
            </rdf:Description>
          </rdf:RDF>
        </annotation>
      </species>
      <species metaid="meta_M_5mta_c" sboTerm="SBO:0000247" id="M_5mta_c" name="5-Methylthioadenosine" compartment="c" hasOnlySubstanceUnits="false" boundaryCondition="false" constant="false" fbc:charge="0" fbc:chemicalFormula="C11H15N5O3S">
        <annotation>
          <rdf:RDF xmlns:rdf="http://www.w3.org/1999/02/22-rdf-syntax-ns#" xmlns:dcterms="http://purl.org/dc/terms/" xmlns:vCard="http://www.w3.org/2001/vcard-rdf/3.0#" xmlns:vCard4="http://www.w3.org/2006/vcard/ns#" xmlns:bqbiol="http://biomodels.net/biology-qualifiers/" xmlns:bqmodel="http://biomodels.net/model-qualifiers/">
            <rdf:Description rdf:about="#meta_M_5mta_c">
              <bqbiol:is>
                <rdf:Bag>
                  <rdf:li rdf:resource="https://identifiers.org/bigg.metabolite/5mta_c"/>
                  <rdf:li rdf:resource="https://identifiers.org/biocyc/5-METHYLTHIOADENOSINE"/>
                  <rdf:li rdf:resource="https://identifiers.org/chebi/12055"/>
                  <rdf:li rdf:resource="https://identifiers.org/kegg.compound/C00170"/>
                  <rdf:li rdf:resource="https://identifiers.org/metanetx.chemical/MNXM150"/>
                  <rdf:li rdf:resource="https://identifiers.org/origin/iMK1208"/>
                </rdf:Bag>
              </bqbiol:is>
            </rdf:Description>
          </rdf:RDF>
        </annotation>
      </species>
      <species metaid="meta_M_na15dap_c" sboTerm="SBO:0000247" id="M_na15dap_c" name="N-3-aminopropyl-1,5-diaminopentane" compartment="c" hasOnlySubstanceUnits="false" boundaryCondition="false" constant="false" fbc:charge="3" fbc:chemicalFormula="C8H24N3">
        <annotation>
          <rdf:RDF xmlns:rdf="http://www.w3.org/1999/02/22-rdf-syntax-ns#" xmlns:dcterms="http://purl.org/dc/terms/" xmlns:vCard="http://www.w3.org/2001/vcard-rdf/3.0#" xmlns:vCard4="http://www.w3.org/2006/vcard/ns#" xmlns:bqbiol="http://biomodels.net/biology-qualifiers/" xmlns:bqmodel="http://biomodels.net/model-qualifiers/">
            <rdf:Description rdf:about="#meta_M_na15dap_c">
              <bqbiol:is>
                <rdf:Bag>
                  <rdf:li rdf:resource="https://identifiers.org/bigg.metabolite/na15dap_c"/>
                  <rdf:li rdf:resource="https://identifiers.org/biocyc/CPD0-1065"/>
                  <rdf:li rdf:resource="https://identifiers.org/chebi/64858"/>
                  <rdf:li rdf:resource="https://identifiers.org/kegg.compound/C16565"/>
                  <rdf:li rdf:resource="https://identifiers.org/metanetx.chemical/MNXM6170"/>
                  <rdf:li rdf:resource="https://identifiers.org/origin/iMK1208"/>
                </rdf:Bag>
              </bqbiol:is>
            </rdf:Description>
          </rdf:RDF>
        </annotation>
      </species>
      <species metaid="meta_M_arg__L_c" sboTerm="SBO:0000247" id="M_arg__L_c" name="L-Arginine" compartment="c" hasOnlySubstanceUnits="false" boundaryCondition="false" constant="false" fbc:charge="1" fbc:chemicalFormula="C6H15N4O2">
        <annotation>
          <rdf:RDF xmlns:rdf="http://www.w3.org/1999/02/22-rdf-syntax-ns#" xmlns:dcterms="http://purl.org/dc/terms/" xmlns:vCard="http://www.w3.org/2001/vcard-rdf/3.0#" xmlns:vCard4="http://www.w3.org/2006/vcard/ns#" xmlns:bqbiol="http://biomodels.net/biology-qualifiers/" xmlns:bqmodel="http://biomodels.net/model-qualifiers/">
            <rdf:Description rdf:about="#meta_M_arg__L_c">
              <bqbiol:is>
                <rdf:Bag>
                  <rdf:li rdf:resource="https://identifiers.org/bigg.metabolite/arg__L_c"/>
                  <rdf:li rdf:resource="https://identifiers.org/biocyc/ARG"/>
                  <rdf:li rdf:resource="https://identifiers.org/chebi/13077"/>
                  <rdf:li rdf:resource="https://identifiers.org/kegg.compound/C00062"/>
                  <rdf:li rdf:resource="https://identifiers.org/metanetx.chemical/MNXM478"/>
                  <rdf:li rdf:resource="https://identifiers.org/origin/iMK1208"/>
                </rdf:Bag>
              </bqbiol:is>
            </rdf:Description>
          </rdf:RDF>
        </annotation>
      </species>
      <species metaid="meta_M_citr__L_c" sboTerm="SBO:0000247" id="M_citr__L_c" name="L-Citrulline" compartment="c" hasOnlySubstanceUnits="false" boundaryCondition="false" constant="false" fbc:charge="0" fbc:chemicalFormula="C6H13N3O3">
        <annotation>
          <rdf:RDF xmlns:rdf="http://www.w3.org/1999/02/22-rdf-syntax-ns#" xmlns:dcterms="http://purl.org/dc/terms/" xmlns:vCard="http://www.w3.org/2001/vcard-rdf/3.0#" xmlns:vCard4="http://www.w3.org/2006/vcard/ns#" xmlns:bqbiol="http://biomodels.net/biology-qualifiers/" xmlns:bqmodel="http://biomodels.net/model-qualifiers/">
            <rdf:Description rdf:about="#meta_M_citr__L_c">
              <bqbiol:is>
                <rdf:Bag>
                  <rdf:li rdf:resource="https://identifiers.org/bigg.metabolite/citr__L_c"/>
                  <rdf:li rdf:resource="https://identifiers.org/biocyc/L-CITRULLINE"/>
                  <rdf:li rdf:resource="https://identifiers.org/chebi/13092"/>
                  <rdf:li rdf:resource="https://identifiers.org/kegg.compound/C00327"/>
                  <rdf:li rdf:resource="https://identifiers.org/metanetx.chemical/MNXM611"/>
                  <rdf:li rdf:resource="https://identifiers.org/origin/iMK1208"/>
                </rdf:Bag>
              </bqbiol:is>
            </rdf:Description>
          </rdf:RDF>
        </annotation>
      </species>
      <species metaid="meta_M_argsuc_c" sboTerm="SBO:0000247" id="M_argsuc_c" name="N(omega)-(L-Arginino)succinate" compartment="c" hasOnlySubstanceUnits="false" boundaryCondition="false" constant="false" fbc:charge="-1" fbc:chemicalFormula="C10H17N4O6">
        <annotation>
          <rdf:RDF xmlns:rdf="http://www.w3.org/1999/02/22-rdf-syntax-ns#" xmlns:dcterms="http://purl.org/dc/terms/" xmlns:vCard="http://www.w3.org/2001/vcard-rdf/3.0#" xmlns:vCard4="http://www.w3.org/2006/vcard/ns#" xmlns:bqbiol="http://biomodels.net/biology-qualifiers/" xmlns:bqmodel="http://biomodels.net/model-qualifiers/">
            <rdf:Description rdf:about="#meta_M_argsuc_c">
              <bqbiol:is>
                <rdf:Bag>
                  <rdf:li rdf:resource="https://identifiers.org/bigg.metabolite/argsuc_c"/>
                  <rdf:li rdf:resource="https://identifiers.org/biocyc/L-ARGININO-SUCCINATE"/>
                  <rdf:li rdf:resource="https://identifiers.org/chebi/10960"/>
                  <rdf:li rdf:resource="https://identifiers.org/kegg.compound/C03406"/>
                  <rdf:li rdf:resource="https://identifiers.org/metanetx.chemical/MNXM550"/>
                  <rdf:li rdf:resource="https://identifiers.org/origin/iMK1208"/>
                </rdf:Bag>
              </bqbiol:is>
            </rdf:Description>
          </rdf:RDF>
        </annotation>
      </species>
      <species metaid="meta_M_fum_c" sboTerm="SBO:0000247" id="M_fum_c" name="Fumarate" compartment="c" hasOnlySubstanceUnits="false" boundaryCondition="false" constant="false" fbc:charge="-2" fbc:chemicalFormula="C4H2O4">
        <annotation>
          <rdf:RDF xmlns:rdf="http://www.w3.org/1999/02/22-rdf-syntax-ns#" xmlns:dcterms="http://purl.org/dc/terms/" xmlns:vCard="http://www.w3.org/2001/vcard-rdf/3.0#" xmlns:vCard4="http://www.w3.org/2006/vcard/ns#" xmlns:bqbiol="http://biomodels.net/biology-qualifiers/" xmlns:bqmodel="http://biomodels.net/model-qualifiers/">
            <rdf:Description rdf:about="#meta_M_fum_c">
              <bqbiol:is>
                <rdf:Bag>
                  <rdf:li rdf:resource="https://identifiers.org/bigg.metabolite/fum_c"/>
                  <rdf:li rdf:resource="https://identifiers.org/biocyc/FUM"/>
                  <rdf:li rdf:resource="https://identifiers.org/chebi/14284"/>
                  <rdf:li rdf:resource="https://identifiers.org/kegg.compound/C00122"/>
                  <rdf:li rdf:resource="https://identifiers.org/metanetx.chemical/MNXM147396"/>
                  <rdf:li rdf:resource="https://identifiers.org/origin/iMK1208"/>
                </rdf:Bag>
              </bqbiol:is>
            </rdf:Description>
          </rdf:RDF>
        </annotation>
      </species>
      <species metaid="meta_M_hco3_c" sboTerm="SBO:0000247" id="M_hco3_c" name="Bicarbonate" compartment="c" hasOnlySubstanceUnits="false" boundaryCondition="false" constant="false" fbc:charge="-1" fbc:chemicalFormula="CHO3">
        <annotation>
          <rdf:RDF xmlns:rdf="http://www.w3.org/1999/02/22-rdf-syntax-ns#" xmlns:dcterms="http://purl.org/dc/terms/" xmlns:vCard="http://www.w3.org/2001/vcard-rdf/3.0#" xmlns:vCard4="http://www.w3.org/2006/vcard/ns#" xmlns:bqbiol="http://biomodels.net/biology-qualifiers/" xmlns:bqmodel="http://biomodels.net/model-qualifiers/">
            <rdf:Description rdf:about="#meta_M_hco3_c">
              <bqbiol:is>
                <rdf:Bag>
                  <rdf:li rdf:resource="https://identifiers.org/bigg.metabolite/hco3_c"/>
                  <rdf:li rdf:resource="https://identifiers.org/biocyc/HCO3"/>
                  <rdf:li rdf:resource="https://identifiers.org/chebi/13351"/>
                  <rdf:li rdf:resource="https://identifiers.org/kegg.compound/C00288"/>
                  <rdf:li rdf:resource="https://identifiers.org/metanetx.chemical/MNXM5861"/>
                  <rdf:li rdf:resource="https://identifiers.org/origin/iMK1208"/>
                </rdf:Bag>
              </bqbiol:is>
            </rdf:Description>
          </rdf:RDF>
        </annotation>
      </species>
      <species metaid="meta_M_cbp_c" sboTerm="SBO:0000247" id="M_cbp_c" name="Carbamoyl phosphate" compartment="c" hasOnlySubstanceUnits="false" boundaryCondition="false" constant="false" fbc:charge="-2" fbc:chemicalFormula="CH2NO5P">
        <annotation>
          <rdf:RDF xmlns:rdf="http://www.w3.org/1999/02/22-rdf-syntax-ns#" xmlns:dcterms="http://purl.org/dc/terms/" xmlns:vCard="http://www.w3.org/2001/vcard-rdf/3.0#" xmlns:vCard4="http://www.w3.org/2006/vcard/ns#" xmlns:bqbiol="http://biomodels.net/biology-qualifiers/" xmlns:bqmodel="http://biomodels.net/model-qualifiers/">
            <rdf:Description rdf:about="#meta_M_cbp_c">
              <bqbiol:is>
                <rdf:Bag>
                  <rdf:li rdf:resource="https://identifiers.org/bigg.metabolite/cbp_c"/>
                  <rdf:li rdf:resource="https://identifiers.org/biocyc/CARBAMOYL-P"/>
                  <rdf:li rdf:resource="https://identifiers.org/chebi/13942"/>
                  <rdf:li rdf:resource="https://identifiers.org/kegg.compound/C00169"/>
                  <rdf:li rdf:resource="https://identifiers.org/metanetx.chemical/MNXM138"/>
                  <rdf:li rdf:resource="https://identifiers.org/origin/iMK1208"/>
                </rdf:Bag>
              </bqbiol:is>
            </rdf:Description>
          </rdf:RDF>
        </annotation>
      </species>
      <species metaid="meta_M_4h2oglt_c" sboTerm="SBO:0000247" id="M_4h2oglt_c" name="4-Hydroxy-2-oxoglutarate" compartment="c" hasOnlySubstanceUnits="false" boundaryCondition="false" constant="false" fbc:charge="-2" fbc:chemicalFormula="C5H4O6">
        <annotation>
          <rdf:RDF xmlns:rdf="http://www.w3.org/1999/02/22-rdf-syntax-ns#" xmlns:dcterms="http://purl.org/dc/terms/" xmlns:vCard="http://www.w3.org/2001/vcard-rdf/3.0#" xmlns:vCard4="http://www.w3.org/2006/vcard/ns#" xmlns:bqbiol="http://biomodels.net/biology-qualifiers/" xmlns:bqmodel="http://biomodels.net/model-qualifiers/">
            <rdf:Description rdf:about="#meta_M_4h2oglt_c">
              <bqbiol:is>
                <rdf:Bag>
                  <rdf:li rdf:resource="https://identifiers.org/bigg.metabolite/4h2oglt_c"/>
                  <rdf:li rdf:resource="https://identifiers.org/biocyc/CPD-15015"/>
                  <rdf:li rdf:resource="https://identifiers.org/chebi/11993"/>
                  <rdf:li rdf:resource="https://identifiers.org/kegg.compound/C05946"/>
                  <rdf:li rdf:resource="https://identifiers.org/metanetx.chemical/MNXM97048"/>
                  <rdf:li rdf:resource="https://identifiers.org/origin/iMK1208"/>
                </rdf:Bag>
              </bqbiol:is>
            </rdf:Description>
          </rdf:RDF>
        </annotation>
      </species>
      <species metaid="meta_M_glu5sa_c" sboTerm="SBO:0000247" id="M_glu5sa_c" name="L-Glutamate 5-semialdehyde" compartment="c" hasOnlySubstanceUnits="false" boundaryCondition="false" constant="false" fbc:charge="0" fbc:chemicalFormula="C5H9NO3">
        <annotation>
          <rdf:RDF xmlns:rdf="http://www.w3.org/1999/02/22-rdf-syntax-ns#" xmlns:dcterms="http://purl.org/dc/terms/" xmlns:vCard="http://www.w3.org/2001/vcard-rdf/3.0#" xmlns:vCard4="http://www.w3.org/2006/vcard/ns#" xmlns:bqbiol="http://biomodels.net/biology-qualifiers/" xmlns:bqmodel="http://biomodels.net/model-qualifiers/">
            <rdf:Description rdf:about="#meta_M_glu5sa_c">
              <bqbiol:is>
                <rdf:Bag>
                  <rdf:li rdf:resource="https://identifiers.org/bigg.metabolite/glu5sa_c"/>
                  <rdf:li rdf:resource="https://identifiers.org/biocyc/L-GLUTAMATE_GAMMA-SEMIALDEHYDE"/>
                  <rdf:li rdf:resource="https://identifiers.org/chebi/13109"/>
                  <rdf:li rdf:resource="https://identifiers.org/kegg.compound/C01165"/>
                  <rdf:li rdf:resource="https://identifiers.org/metanetx.chemical/MNXM245"/>
                  <rdf:li rdf:resource="https://identifiers.org/origin/iMK1208"/>
                </rdf:Bag>
              </bqbiol:is>
            </rdf:Description>
          </rdf:RDF>
        </annotation>
      </species>
      <species metaid="meta_M_1pyr5c_c" sboTerm="SBO:0000247" id="M_1pyr5c_c" name="1-Pyrroline-5-carboxylate" compartment="c" hasOnlySubstanceUnits="false" boundaryCondition="false" constant="false" fbc:charge="-1" fbc:chemicalFormula="C5H6NO2">
        <annotation>
          <rdf:RDF xmlns:rdf="http://www.w3.org/1999/02/22-rdf-syntax-ns#" xmlns:dcterms="http://purl.org/dc/terms/" xmlns:vCard="http://www.w3.org/2001/vcard-rdf/3.0#" xmlns:vCard4="http://www.w3.org/2006/vcard/ns#" xmlns:bqbiol="http://biomodels.net/biology-qualifiers/" xmlns:bqmodel="http://biomodels.net/model-qualifiers/">
            <rdf:Description rdf:about="#meta_M_1pyr5c_c">
              <bqbiol:is>
                <rdf:Bag>
                  <rdf:li rdf:resource="https://identifiers.org/bigg.metabolite/1pyr5c_c"/>
                  <rdf:li rdf:resource="https://identifiers.org/biocyc/L-DELTA1-PYRROLINE_5-CARBOXYLATE"/>
                  <rdf:li rdf:resource="https://identifiers.org/chebi/11297"/>
                  <rdf:li rdf:resource="https://identifiers.org/kegg.compound/C03912"/>
                  <rdf:li rdf:resource="https://identifiers.org/metanetx.chemical/MNXM446"/>
                  <rdf:li rdf:resource="https://identifiers.org/origin/iMK1208"/>
                </rdf:Bag>
              </bqbiol:is>
            </rdf:Description>
          </rdf:RDF>
        </annotation>
      </species>
      <species metaid="meta_M_glu5p_c" sboTerm="SBO:0000247" id="M_glu5p_c" name="L-Glutamate 5-phosphate" compartment="c" hasOnlySubstanceUnits="false" boundaryCondition="false" constant="false" fbc:charge="-2" fbc:chemicalFormula="C5H8NO7P">
        <annotation>
          <rdf:RDF xmlns:rdf="http://www.w3.org/1999/02/22-rdf-syntax-ns#" xmlns:dcterms="http://purl.org/dc/terms/" xmlns:vCard="http://www.w3.org/2001/vcard-rdf/3.0#" xmlns:vCard4="http://www.w3.org/2006/vcard/ns#" xmlns:bqbiol="http://biomodels.net/biology-qualifiers/" xmlns:bqmodel="http://biomodels.net/model-qualifiers/">
            <rdf:Description rdf:about="#meta_M_glu5p_c">
              <bqbiol:is>
                <rdf:Bag>
                  <rdf:li rdf:resource="https://identifiers.org/bigg.metabolite/glu5p_c"/>
                  <rdf:li rdf:resource="https://identifiers.org/biocyc/L-GLUTAMATE-5-P"/>
                  <rdf:li rdf:resource="https://identifiers.org/chebi/13108"/>
                  <rdf:li rdf:resource="https://identifiers.org/kegg.compound/C03287"/>
                  <rdf:li rdf:resource="https://identifiers.org/metanetx.chemical/MNXM1280"/>
                  <rdf:li rdf:resource="https://identifiers.org/origin/iMK1208"/>
                </rdf:Bag>
              </bqbiol:is>
            </rdf:Description>
          </rdf:RDF>
        </annotation>
      </species>
      <species metaid="meta_M_1p3h5c_c" sboTerm="SBO:0000247" id="M_1p3h5c_c" name="L-1-Pyrroline-3-hydroxy-5-carboxylate" compartment="c" hasOnlySubstanceUnits="false" boundaryCondition="false" constant="false" fbc:charge="-1" fbc:chemicalFormula="C5H6NO3">
        <annotation>
          <rdf:RDF xmlns:rdf="http://www.w3.org/1999/02/22-rdf-syntax-ns#" xmlns:dcterms="http://purl.org/dc/terms/" xmlns:vCard="http://www.w3.org/2001/vcard-rdf/3.0#" xmlns:vCard4="http://www.w3.org/2006/vcard/ns#" xmlns:bqbiol="http://biomodels.net/biology-qualifiers/" xmlns:bqmodel="http://biomodels.net/model-qualifiers/">
            <rdf:Description rdf:about="#meta_M_1p3h5c_c">
              <bqbiol:is>
                <rdf:Bag>
                  <rdf:li rdf:resource="https://identifiers.org/bigg.metabolite/1p3h5c_c"/>
                  <rdf:li rdf:resource="https://identifiers.org/biocyc/PYRROLINE-HYDROXY-CARBOXYLATE"/>
                  <rdf:li rdf:resource="https://identifiers.org/chebi/6151"/>
                  <rdf:li rdf:resource="https://identifiers.org/kegg.compound/C04281"/>
                  <rdf:li rdf:resource="https://identifiers.org/metanetx.chemical/MNXM114091"/>
                  <rdf:li rdf:resource="https://identifiers.org/origin/iMK1208"/>
                </rdf:Bag>
              </bqbiol:is>
            </rdf:Description>
          </rdf:RDF>
        </annotation>
      </species>
      <species metaid="meta_M_4hpro_LT_c" sboTerm="SBO:0000247" id="M_4hpro_LT_c" name="trans-4-Hydroxy-L-proline" compartment="c" hasOnlySubstanceUnits="false" boundaryCondition="false" constant="false" fbc:charge="0" fbc:chemicalFormula="C5H9NO3">
        <annotation>
          <rdf:RDF xmlns:rdf="http://www.w3.org/1999/02/22-rdf-syntax-ns#" xmlns:dcterms="http://purl.org/dc/terms/" xmlns:vCard="http://www.w3.org/2001/vcard-rdf/3.0#" xmlns:vCard4="http://www.w3.org/2006/vcard/ns#" xmlns:bqbiol="http://biomodels.net/biology-qualifiers/" xmlns:bqmodel="http://biomodels.net/model-qualifiers/">
            <rdf:Description rdf:about="#meta_M_4hpro_LT_c">
              <bqbiol:is>
                <rdf:Bag>
                  <rdf:li rdf:resource="https://identifiers.org/bigg.metabolite/4hpro_LT_c"/>
                  <rdf:li rdf:resource="https://identifiers.org/biocyc/CPD-17742"/>
                  <rdf:li rdf:resource="https://identifiers.org/chebi/10713"/>
                  <rdf:li rdf:resource="https://identifiers.org/kegg.compound/C01157"/>
                  <rdf:li rdf:resource="https://identifiers.org/metanetx.chemical/MNXM1799"/>
                  <rdf:li rdf:resource="https://identifiers.org/origin/iMK1208"/>
                </rdf:Bag>
              </bqbiol:is>
            </rdf:Description>
          </rdf:RDF>
        </annotation>
      </species>
      <species metaid="meta_M_5mtr_c" sboTerm="SBO:0000247" id="M_5mtr_c" name="5-Methylthio-D-ribose" compartment="c" hasOnlySubstanceUnits="false" boundaryCondition="false" constant="false" fbc:charge="0" fbc:chemicalFormula="C6H12O4S">
        <annotation>
          <rdf:RDF xmlns:rdf="http://www.w3.org/1999/02/22-rdf-syntax-ns#" xmlns:dcterms="http://purl.org/dc/terms/" xmlns:vCard="http://www.w3.org/2001/vcard-rdf/3.0#" xmlns:vCard4="http://www.w3.org/2006/vcard/ns#" xmlns:bqbiol="http://biomodels.net/biology-qualifiers/" xmlns:bqmodel="http://biomodels.net/model-qualifiers/">
            <rdf:Description rdf:about="#meta_M_5mtr_c">
              <bqbiol:is>
                <rdf:Bag>
                  <rdf:li rdf:resource="https://identifiers.org/bigg.metabolite/5mtr_c"/>
                  <rdf:li rdf:resource="https://identifiers.org/biocyc/CPD-560"/>
                  <rdf:li rdf:resource="https://identifiers.org/chebi/12148"/>
                  <rdf:li rdf:resource="https://identifiers.org/kegg.compound/C03089"/>
                  <rdf:li rdf:resource="https://identifiers.org/metanetx.chemical/MNXM1592"/>
                  <rdf:li rdf:resource="https://identifiers.org/origin/iMK1208"/>
                </rdf:Bag>
              </bqbiol:is>
            </rdf:Description>
          </rdf:RDF>
        </annotation>
      </species>
      <species metaid="meta_M_orn_c" sboTerm="SBO:0000247" id="M_orn_c" name="Ornithine" compartment="c" hasOnlySubstanceUnits="false" boundaryCondition="false" constant="false" fbc:charge="1" fbc:chemicalFormula="C5H13N2O2">
        <annotation>
          <rdf:RDF xmlns:rdf="http://www.w3.org/1999/02/22-rdf-syntax-ns#" xmlns:dcterms="http://purl.org/dc/terms/" xmlns:vCard="http://www.w3.org/2001/vcard-rdf/3.0#" xmlns:vCard4="http://www.w3.org/2006/vcard/ns#" xmlns:bqbiol="http://biomodels.net/biology-qualifiers/" xmlns:bqmodel="http://biomodels.net/model-qualifiers/">
            <rdf:Description rdf:about="#meta_M_orn_c">
              <bqbiol:is>
                <rdf:Bag>
                  <rdf:li rdf:resource="https://identifiers.org/bigg.metabolite/orn_c"/>
                  <rdf:li rdf:resource="https://identifiers.org/biocyc/L-ORNITHINE"/>
                  <rdf:li rdf:resource="https://identifiers.org/chebi/11448"/>
                  <rdf:li rdf:resource="https://identifiers.org/kegg.compound/C00077"/>
                  <rdf:li rdf:resource="https://identifiers.org/metanetx.chemical/MNXM5390"/>
                  <rdf:li rdf:resource="https://identifiers.org/origin/iMK1208"/>
                </rdf:Bag>
              </bqbiol:is>
            </rdf:Description>
          </rdf:RDF>
        </annotation>
      </species>
      <species metaid="meta_M_fad_c" sboTerm="SBO:0000247" id="M_fad_c" name="Flavin adenine dinucleotide oxidized" compartment="c" hasOnlySubstanceUnits="false" boundaryCondition="false" constant="false" fbc:charge="-2" fbc:chemicalFormula="C27H31N9O15P2">
        <annotation>
          <rdf:RDF xmlns:rdf="http://www.w3.org/1999/02/22-rdf-syntax-ns#" xmlns:dcterms="http://purl.org/dc/terms/" xmlns:vCard="http://www.w3.org/2001/vcard-rdf/3.0#" xmlns:vCard4="http://www.w3.org/2006/vcard/ns#" xmlns:bqbiol="http://biomodels.net/biology-qualifiers/" xmlns:bqmodel="http://biomodels.net/model-qualifiers/">
            <rdf:Description rdf:about="#meta_M_fad_c">
              <bqbiol:is>
                <rdf:Bag>
                  <rdf:li rdf:resource="https://identifiers.org/bigg.metabolite/fad_c"/>
                  <rdf:li rdf:resource="https://identifiers.org/biocyc/FAD"/>
                  <rdf:li rdf:resource="https://identifiers.org/chebi/13315"/>
                  <rdf:li rdf:resource="https://identifiers.org/kegg.compound/C00016"/>
                  <rdf:li rdf:resource="https://identifiers.org/metanetx.chemical/MNXM6556"/>
                  <rdf:li rdf:resource="https://identifiers.org/origin/iMK1208"/>
                </rdf:Bag>
              </bqbiol:is>
            </rdf:Description>
          </rdf:RDF>
        </annotation>
      </species>
      <species metaid="meta_M_fadh2_c" sboTerm="SBO:0000247" id="M_fadh2_c" name="Flavin adenine dinucleotide reduced" compartment="c" hasOnlySubstanceUnits="false" boundaryCondition="false" constant="false" fbc:charge="-2" fbc:chemicalFormula="C27H33N9O15P2">
        <annotation>
          <rdf:RDF xmlns:rdf="http://www.w3.org/1999/02/22-rdf-syntax-ns#" xmlns:dcterms="http://purl.org/dc/terms/" xmlns:vCard="http://www.w3.org/2001/vcard-rdf/3.0#" xmlns:vCard4="http://www.w3.org/2006/vcard/ns#" xmlns:bqbiol="http://biomodels.net/biology-qualifiers/" xmlns:bqmodel="http://biomodels.net/model-qualifiers/">
            <rdf:Description rdf:about="#meta_M_fadh2_c">
              <bqbiol:is>
                <rdf:Bag>
                  <rdf:li rdf:resource="https://identifiers.org/bigg.metabolite/fadh2_c"/>
                  <rdf:li rdf:resource="https://identifiers.org/biocyc/FADH2"/>
                  <rdf:li rdf:resource="https://identifiers.org/chebi/13316"/>
                  <rdf:li rdf:resource="https://identifiers.org/kegg.compound/C01352"/>
                  <rdf:li rdf:resource="https://identifiers.org/metanetx.chemical/MNXM38"/>
                  <rdf:li rdf:resource="https://identifiers.org/origin/iMK1208"/>
                </rdf:Bag>
              </bqbiol:is>
            </rdf:Description>
          </rdf:RDF>
        </annotation>
      </species>
      <species metaid="meta_M_3oxoadp_c" sboTerm="SBO:0000247" id="M_3oxoadp_c" name="3-Oxoadipate" compartment="c" hasOnlySubstanceUnits="false" boundaryCondition="false" constant="false" fbc:charge="-2" fbc:chemicalFormula="C6H6O5">
        <annotation>
          <rdf:RDF xmlns:rdf="http://www.w3.org/1999/02/22-rdf-syntax-ns#" xmlns:dcterms="http://purl.org/dc/terms/" xmlns:vCard="http://www.w3.org/2001/vcard-rdf/3.0#" xmlns:vCard4="http://www.w3.org/2006/vcard/ns#" xmlns:bqbiol="http://biomodels.net/biology-qualifiers/" xmlns:bqmodel="http://biomodels.net/model-qualifiers/">
            <rdf:Description rdf:about="#meta_M_3oxoadp_c">
              <bqbiol:is>
                <rdf:Bag>
                  <rdf:li rdf:resource="https://identifiers.org/bigg.metabolite/3oxoadp_c"/>
                  <rdf:li rdf:resource="https://identifiers.org/biocyc/3-KETO-ADIPATE"/>
                  <rdf:li rdf:resource="https://identifiers.org/chebi/11870"/>
                  <rdf:li rdf:resource="https://identifiers.org/kegg.compound/C00846"/>
                  <rdf:li rdf:resource="https://identifiers.org/metanetx.chemical/MNXM716"/>
                  <rdf:li rdf:resource="https://identifiers.org/origin/iMK1208"/>
                </rdf:Bag>
              </bqbiol:is>
            </rdf:Description>
          </rdf:RDF>
        </annotation>
      </species>
      <species metaid="meta_M_4cml_c" sboTerm="SBO:0000247" id="M_4cml_c" name="4-Carboxymuconolactone" compartment="c" hasOnlySubstanceUnits="false" boundaryCondition="false" constant="false" fbc:charge="-2" fbc:chemicalFormula="C7H4O6">
        <annotation>
          <rdf:RDF xmlns:rdf="http://www.w3.org/1999/02/22-rdf-syntax-ns#" xmlns:dcterms="http://purl.org/dc/terms/" xmlns:vCard="http://www.w3.org/2001/vcard-rdf/3.0#" xmlns:vCard4="http://www.w3.org/2006/vcard/ns#" xmlns:bqbiol="http://biomodels.net/biology-qualifiers/" xmlns:bqmodel="http://biomodels.net/model-qualifiers/">
            <rdf:Description rdf:about="#meta_M_4cml_c">
              <bqbiol:is>
                <rdf:Bag>
                  <rdf:li rdf:resource="https://identifiers.org/bigg.metabolite/4cml_c"/>
                  <rdf:li rdf:resource="https://identifiers.org/chebi/1033"/>
                  <rdf:li rdf:resource="https://identifiers.org/kegg.compound/C01278"/>
                  <rdf:li rdf:resource="https://identifiers.org/metanetx.chemical/MNXM1521"/>
                  <rdf:li rdf:resource="https://identifiers.org/origin/iMK1208"/>
                </rdf:Bag>
              </bqbiol:is>
            </rdf:Description>
          </rdf:RDF>
        </annotation>
      </species>
      <species metaid="meta_M_5odhf2a_c" sboTerm="SBO:0000247" id="M_5odhf2a_c" name="5-Oxo-4,5-dihydrofuran-2-acetate" compartment="c" hasOnlySubstanceUnits="false" boundaryCondition="false" constant="false" fbc:charge="-1" fbc:chemicalFormula="C6H5O4">
        <annotation>
          <rdf:RDF xmlns:rdf="http://www.w3.org/1999/02/22-rdf-syntax-ns#" xmlns:dcterms="http://purl.org/dc/terms/" xmlns:vCard="http://www.w3.org/2001/vcard-rdf/3.0#" xmlns:vCard4="http://www.w3.org/2006/vcard/ns#" xmlns:bqbiol="http://biomodels.net/biology-qualifiers/" xmlns:bqmodel="http://biomodels.net/model-qualifiers/">
            <rdf:Description rdf:about="#meta_M_5odhf2a_c">
              <bqbiol:is>
                <rdf:Bag>
                  <rdf:li rdf:resource="https://identifiers.org/bigg.metabolite/5odhf2a_c"/>
                  <rdf:li rdf:resource="https://identifiers.org/biocyc/3-OXOADIPATE-ENOL-LACTONE"/>
                  <rdf:li rdf:resource="https://identifiers.org/chebi/11871"/>
                  <rdf:li rdf:resource="https://identifiers.org/kegg.compound/C03586"/>
                  <rdf:li rdf:resource="https://identifiers.org/metanetx.chemical/MNXM829"/>
                  <rdf:li rdf:resource="https://identifiers.org/origin/iMK1208"/>
                </rdf:Bag>
              </bqbiol:is>
            </rdf:Description>
          </rdf:RDF>
        </annotation>
      </species>
      <species metaid="meta_M_CCbuttc_c" sboTerm="SBO:0000247" id="M_CCbuttc_c" name="cis,cis-Butadiene-1,2,4-tricarboxylate" compartment="c" hasOnlySubstanceUnits="false" boundaryCondition="false" constant="false" fbc:charge="-3" fbc:chemicalFormula="C7H3O6">
        <annotation>
          <rdf:RDF xmlns:rdf="http://www.w3.org/1999/02/22-rdf-syntax-ns#" xmlns:dcterms="http://purl.org/dc/terms/" xmlns:vCard="http://www.w3.org/2001/vcard-rdf/3.0#" xmlns:vCard4="http://www.w3.org/2006/vcard/ns#" xmlns:bqbiol="http://biomodels.net/biology-qualifiers/" xmlns:bqmodel="http://biomodels.net/model-qualifiers/">
            <rdf:Description rdf:about="#meta_M_CCbuttc_c">
              <bqbiol:is>
                <rdf:Bag>
                  <rdf:li rdf:resource="https://identifiers.org/bigg.metabolite/CCbuttc_c"/>
                  <rdf:li rdf:resource="https://identifiers.org/biocyc/CPD-245"/>
                  <rdf:li rdf:resource="https://identifiers.org/chebi/11766"/>
                  <rdf:li rdf:resource="https://identifiers.org/kegg.compound/C01163"/>
                  <rdf:li rdf:resource="https://identifiers.org/metanetx.chemical/MNXM1134"/>
                  <rdf:li rdf:resource="https://identifiers.org/origin/iMK1208"/>
                </rdf:Bag>
              </bqbiol:is>
            </rdf:Description>
          </rdf:RDF>
        </annotation>
      </species>
      <species metaid="meta_M_34dhbz_c" sboTerm="SBO:0000247" id="M_34dhbz_c" name="3,4-Dihydroxybenzoate" compartment="c" hasOnlySubstanceUnits="false" boundaryCondition="false" constant="false" fbc:charge="-1" fbc:chemicalFormula="C7H5O4">
        <annotation>
          <rdf:RDF xmlns:rdf="http://www.w3.org/1999/02/22-rdf-syntax-ns#" xmlns:dcterms="http://purl.org/dc/terms/" xmlns:vCard="http://www.w3.org/2001/vcard-rdf/3.0#" xmlns:vCard4="http://www.w3.org/2006/vcard/ns#" xmlns:bqbiol="http://biomodels.net/biology-qualifiers/" xmlns:bqmodel="http://biomodels.net/model-qualifiers/">
            <rdf:Description rdf:about="#meta_M_34dhbz_c">
              <bqbiol:is>
                <rdf:Bag>
                  <rdf:li rdf:resource="https://identifiers.org/bigg.metabolite/34dhbz_c"/>
                  <rdf:li rdf:resource="https://identifiers.org/biocyc/3-4-DIHYDROXYBENZOATE"/>
                  <rdf:li rdf:resource="https://identifiers.org/chebi/11694"/>
                  <rdf:li rdf:resource="https://identifiers.org/kegg.compound/C00230"/>
                  <rdf:li rdf:resource="https://identifiers.org/metanetx.chemical/MNXM204"/>
                  <rdf:li rdf:resource="https://identifiers.org/origin/iMK1208"/>
                </rdf:Bag>
              </bqbiol:is>
            </rdf:Description>
          </rdf:RDF>
        </annotation>
      </species>
      <species metaid="meta_M_vanlt_c" sboTerm="SBO:0000247" id="M_vanlt_c" name="Vanillate" compartment="c" hasOnlySubstanceUnits="false" boundaryCondition="false" constant="false" fbc:charge="-1" fbc:chemicalFormula="C8H7O4">
        <annotation>
          <rdf:RDF xmlns:rdf="http://www.w3.org/1999/02/22-rdf-syntax-ns#" xmlns:dcterms="http://purl.org/dc/terms/" xmlns:vCard="http://www.w3.org/2001/vcard-rdf/3.0#" xmlns:vCard4="http://www.w3.org/2006/vcard/ns#" xmlns:bqbiol="http://biomodels.net/biology-qualifiers/" xmlns:bqmodel="http://biomodels.net/model-qualifiers/">
            <rdf:Description rdf:about="#meta_M_vanlt_c">
              <bqbiol:is>
                <rdf:Bag>
                  <rdf:li rdf:resource="https://identifiers.org/bigg.metabolite/vanlt_c"/>
                  <rdf:li rdf:resource="https://identifiers.org/biocyc/VANILLATE"/>
                  <rdf:li rdf:resource="https://identifiers.org/chebi/15301"/>
                  <rdf:li rdf:resource="https://identifiers.org/kegg.compound/C06672"/>
                  <rdf:li rdf:resource="https://identifiers.org/metanetx.chemical/MNXM982"/>
                  <rdf:li rdf:resource="https://identifiers.org/origin/iMK1208"/>
                </rdf:Bag>
              </bqbiol:is>
            </rdf:Description>
          </rdf:RDF>
        </annotation>
      </species>
      <species metaid="meta_M_acac_c" sboTerm="SBO:0000247" id="M_acac_c" name="Acetoacetate" compartment="c" hasOnlySubstanceUnits="false" boundaryCondition="false" constant="false" fbc:charge="-1" fbc:chemicalFormula="C4H5O3">
        <annotation>
          <rdf:RDF xmlns:rdf="http://www.w3.org/1999/02/22-rdf-syntax-ns#" xmlns:dcterms="http://purl.org/dc/terms/" xmlns:vCard="http://www.w3.org/2001/vcard-rdf/3.0#" xmlns:vCard4="http://www.w3.org/2006/vcard/ns#" xmlns:bqbiol="http://biomodels.net/biology-qualifiers/" xmlns:bqmodel="http://biomodels.net/model-qualifiers/">
            <rdf:Description rdf:about="#meta_M_acac_c">
              <bqbiol:is>
                <rdf:Bag>
                  <rdf:li rdf:resource="https://identifiers.org/bigg.metabolite/acac_c"/>
                  <rdf:li rdf:resource="https://identifiers.org/biocyc/A-3-OXO-ACID"/>
                  <rdf:li rdf:resource="https://identifiers.org/chebi/13705"/>
                  <rdf:li rdf:resource="https://identifiers.org/kegg.compound/C00164"/>
                  <rdf:li rdf:resource="https://identifiers.org/metanetx.chemical/MNXM154"/>
                  <rdf:li rdf:resource="https://identifiers.org/origin/iMK1208"/>
                </rdf:Bag>
              </bqbiol:is>
            </rdf:Description>
          </rdf:RDF>
        </annotation>
      </species>
      <species metaid="meta_M_aacoa_c" sboTerm="SBO:0000247" id="M_aacoa_c" name="Acetoacetyl-CoA" compartment="c" hasOnlySubstanceUnits="false" boundaryCondition="false" constant="false" fbc:charge="-4" fbc:chemicalFormula="C25H36N7O18P3S">
        <annotation>
          <rdf:RDF xmlns:rdf="http://www.w3.org/1999/02/22-rdf-syntax-ns#" xmlns:dcterms="http://purl.org/dc/terms/" xmlns:vCard="http://www.w3.org/2001/vcard-rdf/3.0#" xmlns:vCard4="http://www.w3.org/2006/vcard/ns#" xmlns:bqbiol="http://biomodels.net/biology-qualifiers/" xmlns:bqmodel="http://biomodels.net/model-qualifiers/">
            <rdf:Description rdf:about="#meta_M_aacoa_c">
              <bqbiol:is>
                <rdf:Bag>
                  <rdf:li rdf:resource="https://identifiers.org/bigg.metabolite/aacoa_c"/>
                  <rdf:li rdf:resource="https://identifiers.org/biocyc/ACETOACETYL-COA"/>
                  <rdf:li rdf:resource="https://identifiers.org/chebi/11756"/>
                  <rdf:li rdf:resource="https://identifiers.org/kegg.compound/C00332"/>
                  <rdf:li rdf:resource="https://identifiers.org/metanetx.chemical/MNXM133"/>
                  <rdf:li rdf:resource="https://identifiers.org/origin/iMK1208"/>
                </rdf:Bag>
              </bqbiol:is>
            </rdf:Description>
          </rdf:RDF>
        </annotation>
      </species>
      <species metaid="meta_M_bhb_c" sboTerm="SBO:0000247" id="M_bhb_c" name="(R)-3-Hydroxybutanoate" compartment="c" hasOnlySubstanceUnits="false" boundaryCondition="false" constant="false" fbc:charge="-1" fbc:chemicalFormula="C4H7O3">
        <annotation>
          <rdf:RDF xmlns:rdf="http://www.w3.org/1999/02/22-rdf-syntax-ns#" xmlns:dcterms="http://purl.org/dc/terms/" xmlns:vCard="http://www.w3.org/2001/vcard-rdf/3.0#" xmlns:vCard4="http://www.w3.org/2006/vcard/ns#" xmlns:bqbiol="http://biomodels.net/biology-qualifiers/" xmlns:bqmodel="http://biomodels.net/model-qualifiers/">
            <rdf:Description rdf:about="#meta_M_bhb_c">
              <bqbiol:is>
                <rdf:Bag>
                  <rdf:li rdf:resource="https://identifiers.org/bigg.metabolite/bhb_c"/>
                  <rdf:li rdf:resource="https://identifiers.org/biocyc/CPD-335"/>
                  <rdf:li rdf:resource="https://identifiers.org/chebi/10983"/>
                  <rdf:li rdf:resource="https://identifiers.org/kegg.compound/C01089"/>
                  <rdf:li rdf:resource="https://identifiers.org/metanetx.chemical/MNXM663"/>
                  <rdf:li rdf:resource="https://identifiers.org/origin/iMK1208"/>
                </rdf:Bag>
              </bqbiol:is>
            </rdf:Description>
          </rdf:RDF>
        </annotation>
      </species>
      <species metaid="meta_M_ibcoa_c" sboTerm="SBO:0000247" id="M_ibcoa_c" name="Isobutyryl-CoA" compartment="c" hasOnlySubstanceUnits="false" boundaryCondition="false" constant="false" fbc:charge="-4" fbc:chemicalFormula="C25H38N7O17P3S">
        <annotation>
          <rdf:RDF xmlns:rdf="http://www.w3.org/1999/02/22-rdf-syntax-ns#" xmlns:dcterms="http://purl.org/dc/terms/" xmlns:vCard="http://www.w3.org/2001/vcard-rdf/3.0#" xmlns:vCard4="http://www.w3.org/2006/vcard/ns#" xmlns:bqbiol="http://biomodels.net/biology-qualifiers/" xmlns:bqmodel="http://biomodels.net/model-qualifiers/">
            <rdf:Description rdf:about="#meta_M_ibcoa_c">
              <bqbiol:is>
                <rdf:Bag>
                  <rdf:li rdf:resource="https://identifiers.org/bigg.metabolite/ibcoa_c"/>
                  <rdf:li rdf:resource="https://identifiers.org/biocyc/ISOBUTYRYL-COA"/>
                  <rdf:li rdf:resource="https://identifiers.org/chebi/11629"/>
                  <rdf:li rdf:resource="https://identifiers.org/kegg.compound/C00630"/>
                  <rdf:li rdf:resource="https://identifiers.org/metanetx.chemical/MNXM470"/>
                  <rdf:li rdf:resource="https://identifiers.org/origin/iMK1208"/>
                </rdf:Bag>
              </bqbiol:is>
            </rdf:Description>
          </rdf:RDF>
        </annotation>
      </species>
      <species metaid="meta_M_btcoa_c" sboTerm="SBO:0000247" id="M_btcoa_c" name="Butanoyl-CoA" compartment="c" hasOnlySubstanceUnits="false" boundaryCondition="false" constant="false" fbc:charge="-4" fbc:chemicalFormula="C25H38N7O17P3S">
        <annotation>
          <rdf:RDF xmlns:rdf="http://www.w3.org/1999/02/22-rdf-syntax-ns#" xmlns:dcterms="http://purl.org/dc/terms/" xmlns:vCard="http://www.w3.org/2001/vcard-rdf/3.0#" xmlns:vCard4="http://www.w3.org/2006/vcard/ns#" xmlns:bqbiol="http://biomodels.net/biology-qualifiers/" xmlns:bqmodel="http://biomodels.net/model-qualifiers/">
            <rdf:Description rdf:about="#meta_M_btcoa_c">
              <bqbiol:is>
                <rdf:Bag>
                  <rdf:li rdf:resource="https://identifiers.org/bigg.metabolite/btcoa_c"/>
                  <rdf:li rdf:resource="https://identifiers.org/biocyc/BUTYRYL-COA"/>
                  <rdf:li rdf:resource="https://identifiers.org/chebi/13926"/>
                  <rdf:li rdf:resource="https://identifiers.org/kegg.compound/C00136"/>
                  <rdf:li rdf:resource="https://identifiers.org/metanetx.chemical/MNXM233"/>
                  <rdf:li rdf:resource="https://identifiers.org/origin/iMK1208"/>
                </rdf:Bag>
              </bqbiol:is>
            </rdf:Description>
          </rdf:RDF>
        </annotation>
      </species>
      <species metaid="meta_M_ACPcda_c" sboTerm="SBO:0000247" id="M_ACPcda_c" name="acyl carrier protein (specific to CDA)" compartment="c" hasOnlySubstanceUnits="false" boundaryCondition="false" constant="false" fbc:charge="-1" fbc:chemicalFormula="C11H21N2O7PRS">
        <annotation>
          <rdf:RDF xmlns:rdf="http://www.w3.org/1999/02/22-rdf-syntax-ns#" xmlns:dcterms="http://purl.org/dc/terms/" xmlns:vCard="http://www.w3.org/2001/vcard-rdf/3.0#" xmlns:vCard4="http://www.w3.org/2006/vcard/ns#" xmlns:bqbiol="http://biomodels.net/biology-qualifiers/" xmlns:bqmodel="http://biomodels.net/model-qualifiers/">
            <rdf:Description rdf:about="#meta_M_ACPcda_c">
              <bqbiol:is>
                <rdf:Bag>
                  <rdf:li rdf:resource="https://identifiers.org/bigg.metabolite/ACPcda_c"/>
                  <rdf:li rdf:resource="https://identifiers.org/chebi/2458"/>
                  <rdf:li rdf:resource="https://identifiers.org/kegg.compound/C00229"/>
                  <rdf:li rdf:resource="https://identifiers.org/metanetx.chemical/MNXM925"/>
                  <rdf:li rdf:resource="https://identifiers.org/origin/iMK1208"/>
                </rdf:Bag>
              </bqbiol:is>
            </rdf:Description>
          </rdf:RDF>
        </annotation>
      </species>
      <species metaid="meta_M_malACPcda_c" sboTerm="SBO:0000247" id="M_malACPcda_c" name="Malonyl-[acyl-carrier protein] (specific to CDA)" compartment="c" hasOnlySubstanceUnits="false" boundaryCondition="false" constant="false" fbc:charge="-2" fbc:chemicalFormula="C14H22N2O10PRS">
        <annotation>
          <rdf:RDF xmlns:rdf="http://www.w3.org/1999/02/22-rdf-syntax-ns#" xmlns:dcterms="http://purl.org/dc/terms/" xmlns:vCard="http://www.w3.org/2001/vcard-rdf/3.0#" xmlns:vCard4="http://www.w3.org/2006/vcard/ns#" xmlns:bqbiol="http://biomodels.net/biology-qualifiers/" xmlns:bqmodel="http://biomodels.net/model-qualifiers/">
            <rdf:Description rdf:about="#meta_M_malACPcda_c">
              <bqbiol:is>
                <rdf:Bag>
                  <rdf:li rdf:resource="https://identifiers.org/bigg.metabolite/malACPcda_c"/>
                  <rdf:li rdf:resource="https://identifiers.org/biocyc/MALONYL-ACP"/>
                  <rdf:li rdf:resource="https://identifiers.org/chebi/14566"/>
                  <rdf:li rdf:resource="https://identifiers.org/kegg.compound/C01209"/>
                  <rdf:li rdf:resource="https://identifiers.org/metanetx.chemical/MNXM184"/>
                  <rdf:li rdf:resource="https://identifiers.org/origin/iMK1208"/>
                </rdf:Bag>
              </bqbiol:is>
            </rdf:Description>
          </rdf:RDF>
        </annotation>
      </species>
      <species metaid="meta_M_hexACPcda_c" sboTerm="SBO:0000247" id="M_hexACPcda_c" name="Hexanoyl-ACP (n-C6:0ACP)" compartment="c" hasOnlySubstanceUnits="false" boundaryCondition="false" constant="false" fbc:charge="-1" fbc:chemicalFormula="C17H31N2O8PRS">
        <annotation>
          <rdf:RDF xmlns:rdf="http://www.w3.org/1999/02/22-rdf-syntax-ns#" xmlns:dcterms="http://purl.org/dc/terms/" xmlns:vCard="http://www.w3.org/2001/vcard-rdf/3.0#" xmlns:vCard4="http://www.w3.org/2006/vcard/ns#" xmlns:bqbiol="http://biomodels.net/biology-qualifiers/" xmlns:bqmodel="http://biomodels.net/model-qualifiers/">
            <rdf:Description rdf:about="#meta_M_hexACPcda_c">
              <bqbiol:is>
                <rdf:Bag>
                  <rdf:li rdf:resource="https://identifiers.org/bigg.metabolite/hexACPcda_c"/>
                  <rdf:li rdf:resource="https://identifiers.org/biocyc/Hexanoyl-ACPs"/>
                  <rdf:li rdf:resource="https://identifiers.org/chebi/5704"/>
                  <rdf:li rdf:resource="https://identifiers.org/kegg.compound/C05749"/>
                  <rdf:li rdf:resource="https://identifiers.org/metanetx.chemical/MNXM23683"/>
                  <rdf:li rdf:resource="https://identifiers.org/origin/iMK1208"/>
                </rdf:Bag>
              </bqbiol:is>
            </rdf:Description>
          </rdf:RDF>
        </annotation>
      </species>
      <species metaid="meta_M_hxa_c" sboTerm="SBO:0000247" id="M_hxa_c" name="Hexanoate (n-C6:0)" compartment="c" hasOnlySubstanceUnits="false" boundaryCondition="false" constant="false" fbc:charge="-1" fbc:chemicalFormula="C6H11O2">
        <annotation>
          <rdf:RDF xmlns:rdf="http://www.w3.org/1999/02/22-rdf-syntax-ns#" xmlns:dcterms="http://purl.org/dc/terms/" xmlns:vCard="http://www.w3.org/2001/vcard-rdf/3.0#" xmlns:vCard4="http://www.w3.org/2006/vcard/ns#" xmlns:bqbiol="http://biomodels.net/biology-qualifiers/" xmlns:bqmodel="http://biomodels.net/model-qualifiers/">
            <rdf:Description rdf:about="#meta_M_hxa_c">
              <bqbiol:is>
                <rdf:Bag>
                  <rdf:li rdf:resource="https://identifiers.org/bigg.metabolite/hxa_c"/>
                  <rdf:li rdf:resource="https://identifiers.org/biocyc/HEXANOATE"/>
                  <rdf:li rdf:resource="https://identifiers.org/chebi/14398"/>
                  <rdf:li rdf:resource="https://identifiers.org/kegg.compound/C01585"/>
                  <rdf:li rdf:resource="https://identifiers.org/metanetx.chemical/MNXM1653"/>
                  <rdf:li rdf:resource="https://identifiers.org/origin/iMK1208"/>
                </rdf:Bag>
              </bqbiol:is>
            </rdf:Description>
          </rdf:RDF>
        </annotation>
      </species>
      <species metaid="meta_M_hxcoa_c" sboTerm="SBO:0000247" id="M_hxcoa_c" name="Hexanoyl-CoA (n-C6:0CoA)" compartment="c" hasOnlySubstanceUnits="false" boundaryCondition="false" constant="false" fbc:charge="-4" fbc:chemicalFormula="C27H42N7O17P3S">
        <annotation>
          <rdf:RDF xmlns:rdf="http://www.w3.org/1999/02/22-rdf-syntax-ns#" xmlns:dcterms="http://purl.org/dc/terms/" xmlns:vCard="http://www.w3.org/2001/vcard-rdf/3.0#" xmlns:vCard4="http://www.w3.org/2006/vcard/ns#" xmlns:bqbiol="http://biomodels.net/biology-qualifiers/" xmlns:bqmodel="http://biomodels.net/model-qualifiers/">
            <rdf:Description rdf:about="#meta_M_hxcoa_c">
              <bqbiol:is>
                <rdf:Bag>
                  <rdf:li rdf:resource="https://identifiers.org/bigg.metabolite/hxcoa_c"/>
                  <rdf:li rdf:resource="https://identifiers.org/biocyc/HEXANOYL-COA"/>
                  <rdf:li rdf:resource="https://identifiers.org/chebi/24575"/>
                  <rdf:li rdf:resource="https://identifiers.org/kegg.compound/C05270"/>
                  <rdf:li rdf:resource="https://identifiers.org/metanetx.chemical/MNXM553"/>
                  <rdf:li rdf:resource="https://identifiers.org/origin/iMK1208"/>
                </rdf:Bag>
              </bqbiol:is>
            </rdf:Description>
          </rdf:RDF>
        </annotation>
      </species>
      <species metaid="meta_M_hx2coa_c" sboTerm="SBO:0000247" id="M_hx2coa_c" name="trans-Hex-2-enoyl-CoA" compartment="c" hasOnlySubstanceUnits="false" boundaryCondition="false" constant="false" fbc:charge="-4" fbc:chemicalFormula="C27H40N7O17P3S">
        <annotation>
          <rdf:RDF xmlns:rdf="http://www.w3.org/1999/02/22-rdf-syntax-ns#" xmlns:dcterms="http://purl.org/dc/terms/" xmlns:vCard="http://www.w3.org/2001/vcard-rdf/3.0#" xmlns:vCard4="http://www.w3.org/2006/vcard/ns#" xmlns:bqbiol="http://biomodels.net/biology-qualifiers/" xmlns:bqmodel="http://biomodels.net/model-qualifiers/">
            <rdf:Description rdf:about="#meta_M_hx2coa_c">
              <bqbiol:is>
                <rdf:Bag>
                  <rdf:li rdf:resource="https://identifiers.org/bigg.metabolite/hx2coa_c"/>
                  <rdf:li rdf:resource="https://identifiers.org/biocyc/CPD0-2121"/>
                  <rdf:li rdf:resource="https://identifiers.org/chebi/10726"/>
                  <rdf:li rdf:resource="https://identifiers.org/kegg.compound/C05271"/>
                  <rdf:li rdf:resource="https://identifiers.org/metanetx.chemical/MNXM753"/>
                  <rdf:li rdf:resource="https://identifiers.org/origin/iMK1208"/>
                </rdf:Bag>
              </bqbiol:is>
            </rdf:Description>
          </rdf:RDF>
        </annotation>
      </species>
      <species metaid="meta_M_ephxcoa_c" sboTerm="SBO:0000247" id="M_ephxcoa_c" name="trans-2,3-epoxyhexanoyl-CoA" compartment="c" hasOnlySubstanceUnits="false" boundaryCondition="false" constant="false" fbc:charge="-4" fbc:chemicalFormula="C27H40N7O18P3S">
        <annotation>
          <rdf:RDF xmlns:rdf="http://www.w3.org/1999/02/22-rdf-syntax-ns#" xmlns:dcterms="http://purl.org/dc/terms/" xmlns:vCard="http://www.w3.org/2001/vcard-rdf/3.0#" xmlns:vCard4="http://www.w3.org/2006/vcard/ns#" xmlns:bqbiol="http://biomodels.net/biology-qualifiers/" xmlns:bqmodel="http://biomodels.net/model-qualifiers/">
            <rdf:Description rdf:about="#meta_M_ephxcoa_c">
              <bqbiol:is>
                <rdf:Bag>
                  <rdf:li rdf:resource="https://identifiers.org/bigg.metabolite/ephxcoa_c"/>
                  <rdf:li rdf:resource="https://identifiers.org/origin/iMK1208"/>
                </rdf:Bag>
              </bqbiol:is>
            </rdf:Description>
          </rdf:RDF>
        </annotation>
      </species>
      <species metaid="meta_M_34hpp_c" sboTerm="SBO:0000247" id="M_34hpp_c" name="3-(4-Hydroxyphenyl)pyruvate" compartment="c" hasOnlySubstanceUnits="false" boundaryCondition="false" constant="false" fbc:charge="-1" fbc:chemicalFormula="C9H7O4">
        <annotation>
          <rdf:RDF xmlns:rdf="http://www.w3.org/1999/02/22-rdf-syntax-ns#" xmlns:dcterms="http://purl.org/dc/terms/" xmlns:vCard="http://www.w3.org/2001/vcard-rdf/3.0#" xmlns:vCard4="http://www.w3.org/2006/vcard/ns#" xmlns:bqbiol="http://biomodels.net/biology-qualifiers/" xmlns:bqmodel="http://biomodels.net/model-qualifiers/">
            <rdf:Description rdf:about="#meta_M_34hpp_c">
              <bqbiol:is>
                <rdf:Bag>
                  <rdf:li rdf:resource="https://identifiers.org/bigg.metabolite/34hpp_c"/>
                  <rdf:li rdf:resource="https://identifiers.org/kegg.compound/C01179"/>
                  <rdf:li rdf:resource="https://identifiers.org/metanetx.chemical/MNXM25370"/>
                  <rdf:li rdf:resource="https://identifiers.org/origin/iMK1208"/>
                </rdf:Bag>
              </bqbiol:is>
            </rdf:Description>
          </rdf:RDF>
        </annotation>
      </species>
      <species metaid="meta_M_4hmda_c" sboTerm="SBO:0000247" id="M_4hmda_c" name="(S)-4-Hydroxymandelate" compartment="c" hasOnlySubstanceUnits="false" boundaryCondition="false" constant="false" fbc:charge="-1" fbc:chemicalFormula="C8H7O4">
        <annotation>
          <rdf:RDF xmlns:rdf="http://www.w3.org/1999/02/22-rdf-syntax-ns#" xmlns:dcterms="http://purl.org/dc/terms/" xmlns:vCard="http://www.w3.org/2001/vcard-rdf/3.0#" xmlns:vCard4="http://www.w3.org/2006/vcard/ns#" xmlns:bqbiol="http://biomodels.net/biology-qualifiers/" xmlns:bqmodel="http://biomodels.net/model-qualifiers/">
            <rdf:Description rdf:about="#meta_M_4hmda_c">
              <bqbiol:is>
                <rdf:Bag>
                  <rdf:li rdf:resource="https://identifiers.org/bigg.metabolite/4hmda_c"/>
                  <rdf:li rdf:resource="https://identifiers.org/kegg.compound/C03198"/>
                  <rdf:li rdf:resource="https://identifiers.org/metanetx.chemical/MNXM1301"/>
                  <rdf:li rdf:resource="https://identifiers.org/origin/iMK1208"/>
                </rdf:Bag>
              </bqbiol:is>
            </rdf:Description>
          </rdf:RDF>
        </annotation>
      </species>
      <species metaid="meta_M_4hpglx_c" sboTerm="SBO:0000247" id="M_4hpglx_c" name="4-Hydroxyphenylglyoxylate" compartment="c" hasOnlySubstanceUnits="false" boundaryCondition="false" constant="false" fbc:charge="-1" fbc:chemicalFormula="C8H5O4">
        <annotation>
          <rdf:RDF xmlns:rdf="http://www.w3.org/1999/02/22-rdf-syntax-ns#" xmlns:dcterms="http://purl.org/dc/terms/" xmlns:vCard="http://www.w3.org/2001/vcard-rdf/3.0#" xmlns:vCard4="http://www.w3.org/2006/vcard/ns#" xmlns:bqbiol="http://biomodels.net/biology-qualifiers/" xmlns:bqmodel="http://biomodels.net/model-qualifiers/">
            <rdf:Description rdf:about="#meta_M_4hpglx_c">
              <bqbiol:is>
                <rdf:Bag>
                  <rdf:li rdf:resource="https://identifiers.org/bigg.metabolite/4hpglx_c"/>
                  <rdf:li rdf:resource="https://identifiers.org/chebi/58586"/>
                  <rdf:li rdf:resource="https://identifiers.org/kegg.compound/C03590"/>
                  <rdf:li rdf:resource="https://identifiers.org/metanetx.chemical/MNXM2085"/>
                  <rdf:li rdf:resource="https://identifiers.org/origin/iMK1208"/>
                </rdf:Bag>
              </bqbiol:is>
            </rdf:Description>
          </rdf:RDF>
        </annotation>
      </species>
      <species metaid="meta_M_4hpgly_c" sboTerm="SBO:0000247" id="M_4hpgly_c" name="L-4-Hydroxyphenylglycine" compartment="c" hasOnlySubstanceUnits="false" boundaryCondition="false" constant="false" fbc:charge="0" fbc:chemicalFormula="C8H9NO3">
        <annotation>
          <rdf:RDF xmlns:rdf="http://www.w3.org/1999/02/22-rdf-syntax-ns#" xmlns:dcterms="http://purl.org/dc/terms/" xmlns:vCard="http://www.w3.org/2001/vcard-rdf/3.0#" xmlns:vCard4="http://www.w3.org/2006/vcard/ns#" xmlns:bqbiol="http://biomodels.net/biology-qualifiers/" xmlns:bqmodel="http://biomodels.net/model-qualifiers/">
            <rdf:Description rdf:about="#meta_M_4hpgly_c">
              <bqbiol:is>
                <rdf:Bag>
                  <rdf:li rdf:resource="https://identifiers.org/bigg.metabolite/4hpgly_c"/>
                  <rdf:li rdf:resource="https://identifiers.org/kegg.compound/C12323"/>
                  <rdf:li rdf:resource="https://identifiers.org/origin/iMK1208"/>
                </rdf:Bag>
              </bqbiol:is>
            </rdf:Description>
          </rdf:RDF>
        </annotation>
      </species>
      <species metaid="meta_M_5mthf_c" sboTerm="SBO:0000247" id="M_5mthf_c" name="5-Methyltetrahydrofolate" compartment="c" hasOnlySubstanceUnits="false" boundaryCondition="false" constant="false" fbc:charge="-1" fbc:chemicalFormula="C20H24N7O6">
        <annotation>
          <rdf:RDF xmlns:rdf="http://www.w3.org/1999/02/22-rdf-syntax-ns#" xmlns:dcterms="http://purl.org/dc/terms/" xmlns:vCard="http://www.w3.org/2001/vcard-rdf/3.0#" xmlns:vCard4="http://www.w3.org/2006/vcard/ns#" xmlns:bqbiol="http://biomodels.net/biology-qualifiers/" xmlns:bqmodel="http://biomodels.net/model-qualifiers/">
            <rdf:Description rdf:about="#meta_M_5mthf_c">
              <bqbiol:is>
                <rdf:Bag>
                  <rdf:li rdf:resource="https://identifiers.org/bigg.metabolite/5mthf_c"/>
                  <rdf:li rdf:resource="https://identifiers.org/biocyc/5-METHYL-THF"/>
                  <rdf:li rdf:resource="https://identifiers.org/chebi/12146"/>
                  <rdf:li rdf:resource="https://identifiers.org/kegg.compound/C00440"/>
                  <rdf:li rdf:resource="https://identifiers.org/metanetx.chemical/MNXM766"/>
                  <rdf:li rdf:resource="https://identifiers.org/origin/iMK1208"/>
                </rdf:Bag>
              </bqbiol:is>
            </rdf:Description>
          </rdf:RDF>
        </annotation>
      </species>
      <species metaid="meta_M_meglu_c" sboTerm="SBO:0000247" id="M_meglu_c" name="L-3-methylglutamic acid" compartment="c" hasOnlySubstanceUnits="false" boundaryCondition="false" constant="false" fbc:charge="-1" fbc:chemicalFormula="C6H10NO4">
        <annotation>
          <rdf:RDF xmlns:rdf="http://www.w3.org/1999/02/22-rdf-syntax-ns#" xmlns:dcterms="http://purl.org/dc/terms/" xmlns:vCard="http://www.w3.org/2001/vcard-rdf/3.0#" xmlns:vCard4="http://www.w3.org/2006/vcard/ns#" xmlns:bqbiol="http://biomodels.net/biology-qualifiers/" xmlns:bqmodel="http://biomodels.net/model-qualifiers/">
            <rdf:Description rdf:about="#meta_M_meglu_c">
              <bqbiol:is>
                <rdf:Bag>
                  <rdf:li rdf:resource="https://identifiers.org/bigg.metabolite/meglu_c"/>
                  <rdf:li rdf:resource="https://identifiers.org/chebi/21754"/>
                  <rdf:li rdf:resource="https://identifiers.org/kegg.compound/C01046"/>
                  <rdf:li rdf:resource="https://identifiers.org/metanetx.chemical/MNXM2141"/>
                  <rdf:li rdf:resource="https://identifiers.org/origin/iMK1208"/>
                </rdf:Bag>
              </bqbiol:is>
            </rdf:Description>
          </rdf:RDF>
        </annotation>
      </species>
      <species metaid="meta_M_thf_c" sboTerm="SBO:0000247" id="M_thf_c" name="5,6,7,8-Tetrahydrofolate" compartment="c" hasOnlySubstanceUnits="false" boundaryCondition="false" constant="false" fbc:charge="-2" fbc:chemicalFormula="C19H21N7O6">
        <annotation>
          <rdf:RDF xmlns:rdf="http://www.w3.org/1999/02/22-rdf-syntax-ns#" xmlns:dcterms="http://purl.org/dc/terms/" xmlns:vCard="http://www.w3.org/2001/vcard-rdf/3.0#" xmlns:vCard4="http://www.w3.org/2006/vcard/ns#" xmlns:bqbiol="http://biomodels.net/biology-qualifiers/" xmlns:bqmodel="http://biomodels.net/model-qualifiers/">
            <rdf:Description rdf:about="#meta_M_thf_c">
              <bqbiol:is>
                <rdf:Bag>
                  <rdf:li rdf:resource="https://identifiers.org/bigg.metabolite/thf_c"/>
                  <rdf:li rdf:resource="https://identifiers.org/biocyc/THF"/>
                  <rdf:li rdf:resource="https://identifiers.org/chebi/10931"/>
                  <rdf:li rdf:resource="https://identifiers.org/kegg.compound/C00101"/>
                  <rdf:li rdf:resource="https://identifiers.org/metanetx.chemical/MNXM79"/>
                  <rdf:li rdf:resource="https://identifiers.org/origin/iMK1208"/>
                </rdf:Bag>
              </bqbiol:is>
            </rdf:Description>
          </rdf:RDF>
        </annotation>
      </species>
      <species metaid="meta_M_ser__L_c" sboTerm="SBO:0000247" id="M_ser__L_c" name="L-Serine" compartment="c" hasOnlySubstanceUnits="false" boundaryCondition="false" constant="false" fbc:charge="0" fbc:chemicalFormula="C3H7NO3">
        <annotation>
          <rdf:RDF xmlns:rdf="http://www.w3.org/1999/02/22-rdf-syntax-ns#" xmlns:dcterms="http://purl.org/dc/terms/" xmlns:vCard="http://www.w3.org/2001/vcard-rdf/3.0#" xmlns:vCard4="http://www.w3.org/2006/vcard/ns#" xmlns:bqbiol="http://biomodels.net/biology-qualifiers/" xmlns:bqmodel="http://biomodels.net/model-qualifiers/">
            <rdf:Description rdf:about="#meta_M_ser__L_c">
              <bqbiol:is>
                <rdf:Bag>
                  <rdf:li rdf:resource="https://identifiers.org/bigg.metabolite/ser__L_c"/>
                  <rdf:li rdf:resource="https://identifiers.org/biocyc/SER"/>
                  <rdf:li rdf:resource="https://identifiers.org/chebi/13167"/>
                  <rdf:li rdf:resource="https://identifiers.org/kegg.compound/C00065"/>
                  <rdf:li rdf:resource="https://identifiers.org/metanetx.chemical/MNXM10019"/>
                  <rdf:li rdf:resource="https://identifiers.org/origin/iMK1208"/>
                </rdf:Bag>
              </bqbiol:is>
            </rdf:Description>
          </rdf:RDF>
        </annotation>
      </species>
      <species metaid="meta_M_thr__L_c" sboTerm="SBO:0000247" id="M_thr__L_c" name="L-Threonine" compartment="c" hasOnlySubstanceUnits="false" boundaryCondition="false" constant="false" fbc:charge="0" fbc:chemicalFormula="C4H9NO3">
        <annotation>
          <rdf:RDF xmlns:rdf="http://www.w3.org/1999/02/22-rdf-syntax-ns#" xmlns:dcterms="http://purl.org/dc/terms/" xmlns:vCard="http://www.w3.org/2001/vcard-rdf/3.0#" xmlns:vCard4="http://www.w3.org/2006/vcard/ns#" xmlns:bqbiol="http://biomodels.net/biology-qualifiers/" xmlns:bqmodel="http://biomodels.net/model-qualifiers/">
            <rdf:Description rdf:about="#meta_M_thr__L_c">
              <bqbiol:is>
                <rdf:Bag>
                  <rdf:li rdf:resource="https://identifiers.org/bigg.metabolite/thr__L_c"/>
                  <rdf:li rdf:resource="https://identifiers.org/biocyc/THR"/>
                  <rdf:li rdf:resource="https://identifiers.org/chebi/13175"/>
                  <rdf:li rdf:resource="https://identifiers.org/kegg.compound/C00188"/>
                  <rdf:li rdf:resource="https://identifiers.org/metanetx.chemical/MNXM3843"/>
                  <rdf:li rdf:resource="https://identifiers.org/origin/iMK1208"/>
                </rdf:Bag>
              </bqbiol:is>
            </rdf:Description>
          </rdf:RDF>
        </annotation>
      </species>
      <species metaid="meta_M_trp__L_c" sboTerm="SBO:0000247" id="M_trp__L_c" name="L-Tryptophan" compartment="c" hasOnlySubstanceUnits="false" boundaryCondition="false" constant="false" fbc:charge="0" fbc:chemicalFormula="C11H12N2O2">
        <annotation>
          <rdf:RDF xmlns:rdf="http://www.w3.org/1999/02/22-rdf-syntax-ns#" xmlns:dcterms="http://purl.org/dc/terms/" xmlns:vCard="http://www.w3.org/2001/vcard-rdf/3.0#" xmlns:vCard4="http://www.w3.org/2006/vcard/ns#" xmlns:bqbiol="http://biomodels.net/biology-qualifiers/" xmlns:bqmodel="http://biomodels.net/model-qualifiers/">
            <rdf:Description rdf:about="#meta_M_trp__L_c">
              <bqbiol:is>
                <rdf:Bag>
                  <rdf:li rdf:resource="https://identifiers.org/bigg.metabolite/trp__L_c"/>
                  <rdf:li rdf:resource="https://identifiers.org/biocyc/TRP"/>
                  <rdf:li rdf:resource="https://identifiers.org/chebi/13178"/>
                  <rdf:li rdf:resource="https://identifiers.org/kegg.compound/C00078"/>
                  <rdf:li rdf:resource="https://identifiers.org/metanetx.chemical/MNXM3843"/>
                  <rdf:li rdf:resource="https://identifiers.org/origin/iMK1208"/>
                </rdf:Bag>
              </bqbiol:is>
            </rdf:Description>
          </rdf:RDF>
        </annotation>
      </species>
      <species metaid="meta_M_cdaint1_c" sboTerm="SBO:0000247" id="M_cdaint1_c" name="calcium-dependent antibiotics intermediate 1" compartment="c" hasOnlySubstanceUnits="false" boundaryCondition="false" constant="false" fbc:charge="-4" fbc:chemicalFormula="C67H76N14O25">
        <annotation>
          <rdf:RDF xmlns:rdf="http://www.w3.org/1999/02/22-rdf-syntax-ns#" xmlns:dcterms="http://purl.org/dc/terms/" xmlns:vCard="http://www.w3.org/2001/vcard-rdf/3.0#" xmlns:vCard4="http://www.w3.org/2006/vcard/ns#" xmlns:bqbiol="http://biomodels.net/biology-qualifiers/" xmlns:bqmodel="http://biomodels.net/model-qualifiers/">
            <rdf:Description rdf:about="#meta_M_cdaint1_c">
              <bqbiol:is>
                <rdf:Bag>
                  <rdf:li rdf:resource="https://identifiers.org/bigg.metabolite/cdaint1_c"/>
                  <rdf:li rdf:resource="https://identifiers.org/origin/iMK1208"/>
                </rdf:Bag>
              </bqbiol:is>
            </rdf:Description>
          </rdf:RDF>
        </annotation>
      </species>
      <species metaid="meta_M_cdaint2_c" sboTerm="SBO:0000247" id="M_cdaint2_c" name="calcium-dependent antibiotics intermediate 2" compartment="c" hasOnlySubstanceUnits="false" boundaryCondition="false" constant="false" fbc:charge="-4" fbc:chemicalFormula="C67H76N14O26">
        <annotation>
          <rdf:RDF xmlns:rdf="http://www.w3.org/1999/02/22-rdf-syntax-ns#" xmlns:dcterms="http://purl.org/dc/terms/" xmlns:vCard="http://www.w3.org/2001/vcard-rdf/3.0#" xmlns:vCard4="http://www.w3.org/2006/vcard/ns#" xmlns:bqbiol="http://biomodels.net/biology-qualifiers/" xmlns:bqmodel="http://biomodels.net/model-qualifiers/">
            <rdf:Description rdf:about="#meta_M_cdaint2_c">
              <bqbiol:is>
                <rdf:Bag>
                  <rdf:li rdf:resource="https://identifiers.org/bigg.metabolite/cdaint2_c"/>
                  <rdf:li rdf:resource="https://identifiers.org/chebi/29548"/>
                  <rdf:li rdf:resource="https://identifiers.org/kegg.compound/C12024"/>
                  <rdf:li rdf:resource="https://identifiers.org/metanetx.chemical/MNXM45246"/>
                  <rdf:li rdf:resource="https://identifiers.org/origin/iMK1208"/>
                </rdf:Bag>
              </bqbiol:is>
            </rdf:Description>
          </rdf:RDF>
        </annotation>
      </species>
      <species metaid="meta_M_cda_c" sboTerm="SBO:0000247" id="M_cda_c" name="calcium-dependent antibiotics 2b" compartment="c" hasOnlySubstanceUnits="false" boundaryCondition="false" constant="false" fbc:charge="-6" fbc:chemicalFormula="C67H75N14O29P">
        <annotation>
          <rdf:RDF xmlns:rdf="http://www.w3.org/1999/02/22-rdf-syntax-ns#" xmlns:dcterms="http://purl.org/dc/terms/" xmlns:vCard="http://www.w3.org/2001/vcard-rdf/3.0#" xmlns:vCard4="http://www.w3.org/2006/vcard/ns#" xmlns:bqbiol="http://biomodels.net/biology-qualifiers/" xmlns:bqmodel="http://biomodels.net/model-qualifiers/">
            <rdf:Description rdf:about="#meta_M_cda_c">
              <bqbiol:is>
                <rdf:Bag>
                  <rdf:li rdf:resource="https://identifiers.org/bigg.metabolite/cda_c"/>
                  <rdf:li rdf:resource="https://identifiers.org/origin/iMK1208"/>
                </rdf:Bag>
              </bqbiol:is>
            </rdf:Description>
          </rdf:RDF>
        </annotation>
      </species>
      <species metaid="meta_M_actACPcda_c" sboTerm="SBO:0000247" id="M_actACPcda_c" name="Acetoacetyl-ACP (specific to CDA)" compartment="c" hasOnlySubstanceUnits="false" boundaryCondition="false" constant="false" fbc:charge="-1" fbc:chemicalFormula="C15H25N2O9PRS">
        <annotation>
          <rdf:RDF xmlns:rdf="http://www.w3.org/1999/02/22-rdf-syntax-ns#" xmlns:dcterms="http://purl.org/dc/terms/" xmlns:vCard="http://www.w3.org/2001/vcard-rdf/3.0#" xmlns:vCard4="http://www.w3.org/2006/vcard/ns#" xmlns:bqbiol="http://biomodels.net/biology-qualifiers/" xmlns:bqmodel="http://biomodels.net/model-qualifiers/">
            <rdf:Description rdf:about="#meta_M_actACPcda_c">
              <bqbiol:is>
                <rdf:Bag>
                  <rdf:li rdf:resource="https://identifiers.org/bigg.metabolite/actACPcda_c"/>
                  <rdf:li rdf:resource="https://identifiers.org/biocyc/Acetoacetyl-ACPs"/>
                  <rdf:li rdf:resource="https://identifiers.org/chebi/2393"/>
                  <rdf:li rdf:resource="https://identifiers.org/kegg.compound/C05744"/>
                  <rdf:li rdf:resource="https://identifiers.org/metanetx.chemical/MNXM1223"/>
                  <rdf:li rdf:resource="https://identifiers.org/origin/iMK1208"/>
                </rdf:Bag>
              </bqbiol:is>
            </rdf:Description>
          </rdf:RDF>
        </annotation>
      </species>
      <species metaid="meta_M_3haACPcda_c" sboTerm="SBO:0000247" id="M_3haACPcda_c" name="(3R)-3-Hydroxybutanoyl-[acyl-carrier protein]" compartment="c" hasOnlySubstanceUnits="false" boundaryCondition="false" constant="false" fbc:charge="-1" fbc:chemicalFormula="C15H27N2O9PRS">
        <annotation>
          <rdf:RDF xmlns:rdf="http://www.w3.org/1999/02/22-rdf-syntax-ns#" xmlns:dcterms="http://purl.org/dc/terms/" xmlns:vCard="http://www.w3.org/2001/vcard-rdf/3.0#" xmlns:vCard4="http://www.w3.org/2006/vcard/ns#" xmlns:bqbiol="http://biomodels.net/biology-qualifiers/" xmlns:bqmodel="http://biomodels.net/model-qualifiers/">
            <rdf:Description rdf:about="#meta_M_3haACPcda_c">
              <bqbiol:is>
                <rdf:Bag>
                  <rdf:li rdf:resource="https://identifiers.org/bigg.metabolite/3haACPcda_c"/>
                  <rdf:li rdf:resource="https://identifiers.org/biocyc/Beta-3-hydroxybutyryl-ACPs"/>
                  <rdf:li rdf:resource="https://identifiers.org/kegg.compound/C04618"/>
                  <rdf:li rdf:resource="https://identifiers.org/metanetx.chemical/MNXM91793"/>
                  <rdf:li rdf:resource="https://identifiers.org/origin/iMK1208"/>
                  <rdf:li rdf:resource="https://identifiers.org/seed.compound/cpd11478"/>
                </rdf:Bag>
              </bqbiol:is>
            </rdf:Description>
          </rdf:RDF>
        </annotation>
      </species>
      <species metaid="meta_M_but2eACPcda_c" sboTerm="SBO:0000247" id="M_but2eACPcda_c" name="But-2-enoyl-[acyl-carrier protein]" compartment="c" hasOnlySubstanceUnits="false" boundaryCondition="false" constant="false" fbc:charge="-1" fbc:chemicalFormula="C15H25N2O8PRS">
        <annotation>
          <rdf:RDF xmlns:rdf="http://www.w3.org/1999/02/22-rdf-syntax-ns#" xmlns:dcterms="http://purl.org/dc/terms/" xmlns:vCard="http://www.w3.org/2001/vcard-rdf/3.0#" xmlns:vCard4="http://www.w3.org/2006/vcard/ns#" xmlns:bqbiol="http://biomodels.net/biology-qualifiers/" xmlns:bqmodel="http://biomodels.net/model-qualifiers/">
            <rdf:Description rdf:about="#meta_M_but2eACPcda_c">
              <bqbiol:is>
                <rdf:Bag>
                  <rdf:li rdf:resource="https://identifiers.org/bigg.metabolite/but2eACPcda_c"/>
                  <rdf:li rdf:resource="https://identifiers.org/kegg.compound/C04246"/>
                  <rdf:li rdf:resource="https://identifiers.org/metanetx.chemical/MNXM3229"/>
                  <rdf:li rdf:resource="https://identifiers.org/origin/iMK1208"/>
                  <rdf:li rdf:resource="https://identifiers.org/seed.compound/cpd11465"/>
                </rdf:Bag>
              </bqbiol:is>
            </rdf:Description>
          </rdf:RDF>
        </annotation>
      </species>
      <species metaid="meta_M_butACPcda_c" sboTerm="SBO:0000247" id="M_butACPcda_c" name="Butyryl-ACP (n-C4:0ACP)" compartment="c" hasOnlySubstanceUnits="false" boundaryCondition="false" constant="false" fbc:charge="-1" fbc:chemicalFormula="C15H27N2O8PRS">
        <annotation>
          <rdf:RDF xmlns:rdf="http://www.w3.org/1999/02/22-rdf-syntax-ns#" xmlns:dcterms="http://purl.org/dc/terms/" xmlns:vCard="http://www.w3.org/2001/vcard-rdf/3.0#" xmlns:vCard4="http://www.w3.org/2006/vcard/ns#" xmlns:bqbiol="http://biomodels.net/biology-qualifiers/" xmlns:bqmodel="http://biomodels.net/model-qualifiers/">
            <rdf:Description rdf:about="#meta_M_butACPcda_c">
              <bqbiol:is>
                <rdf:Bag>
                  <rdf:li rdf:resource="https://identifiers.org/bigg.metabolite/butACPcda_c"/>
                  <rdf:li rdf:resource="https://identifiers.org/biocyc/Butanoyl-ACPs"/>
                  <rdf:li rdf:resource="https://identifiers.org/chebi/3247"/>
                  <rdf:li rdf:resource="https://identifiers.org/kegg.compound/C05745"/>
                  <rdf:li rdf:resource="https://identifiers.org/metanetx.chemical/MNXM2645"/>
                  <rdf:li rdf:resource="https://identifiers.org/origin/iMK1208"/>
                </rdf:Bag>
              </bqbiol:is>
            </rdf:Description>
          </rdf:RDF>
        </annotation>
      </species>
      <species metaid="meta_M_3ohexACPcda_c" sboTerm="SBO:0000247" id="M_3ohexACPcda_c" name="3-Oxohexanoyl-[acyl-carrier protein]" compartment="c" hasOnlySubstanceUnits="false" boundaryCondition="false" constant="false" fbc:charge="-1" fbc:chemicalFormula="C17H29N2O9PRS">
        <annotation>
          <rdf:RDF xmlns:rdf="http://www.w3.org/1999/02/22-rdf-syntax-ns#" xmlns:dcterms="http://purl.org/dc/terms/" xmlns:vCard="http://www.w3.org/2001/vcard-rdf/3.0#" xmlns:vCard4="http://www.w3.org/2006/vcard/ns#" xmlns:bqbiol="http://biomodels.net/biology-qualifiers/" xmlns:bqmodel="http://biomodels.net/model-qualifiers/">
            <rdf:Description rdf:about="#meta_M_3ohexACPcda_c">
              <bqbiol:is>
                <rdf:Bag>
                  <rdf:li rdf:resource="https://identifiers.org/bigg.metabolite/3ohexACPcda_c"/>
                  <rdf:li rdf:resource="https://identifiers.org/biocyc/3-oxo-hexanoyl-ACPs"/>
                  <rdf:li rdf:resource="https://identifiers.org/chebi/1642"/>
                  <rdf:li rdf:resource="https://identifiers.org/kegg.compound/C05746"/>
                  <rdf:li rdf:resource="https://identifiers.org/metanetx.chemical/MNXM25602"/>
                  <rdf:li rdf:resource="https://identifiers.org/origin/iMK1208"/>
                </rdf:Bag>
              </bqbiol:is>
            </rdf:Description>
          </rdf:RDF>
        </annotation>
      </species>
      <species metaid="meta_M_3hhexACPcda_c" sboTerm="SBO:0000247" id="M_3hhexACPcda_c" name="(R)-3-Hydroxyhexanoyl-[acyl-carrier protein]" compartment="c" hasOnlySubstanceUnits="false" boundaryCondition="false" constant="false" fbc:charge="-1" fbc:chemicalFormula="C17H31N2O9PRS">
        <annotation>
          <rdf:RDF xmlns:rdf="http://www.w3.org/1999/02/22-rdf-syntax-ns#" xmlns:dcterms="http://purl.org/dc/terms/" xmlns:vCard="http://www.w3.org/2001/vcard-rdf/3.0#" xmlns:vCard4="http://www.w3.org/2006/vcard/ns#" xmlns:bqbiol="http://biomodels.net/biology-qualifiers/" xmlns:bqmodel="http://biomodels.net/model-qualifiers/">
            <rdf:Description rdf:about="#meta_M_3hhexACPcda_c">
              <bqbiol:is>
                <rdf:Bag>
                  <rdf:li rdf:resource="https://identifiers.org/bigg.metabolite/3hhexACPcda_c"/>
                  <rdf:li rdf:resource="https://identifiers.org/chebi/326"/>
                  <rdf:li rdf:resource="https://identifiers.org/kegg.compound/C05747"/>
                  <rdf:li rdf:resource="https://identifiers.org/metanetx.chemical/MNXM25370"/>
                  <rdf:li rdf:resource="https://identifiers.org/origin/iMK1208"/>
                </rdf:Bag>
              </bqbiol:is>
            </rdf:Description>
          </rdf:RDF>
        </annotation>
      </species>
      <species metaid="meta_M_thex2eACPcda_c" sboTerm="SBO:0000247" id="M_thex2eACPcda_c" name="trans-Hex-2-enoyl-[acyl-carrier protein]" compartment="c" hasOnlySubstanceUnits="false" boundaryCondition="false" constant="false" fbc:charge="-1" fbc:chemicalFormula="C17H29N2O8PRS">
        <annotation>
          <rdf:RDF xmlns:rdf="http://www.w3.org/1999/02/22-rdf-syntax-ns#" xmlns:dcterms="http://purl.org/dc/terms/" xmlns:vCard="http://www.w3.org/2001/vcard-rdf/3.0#" xmlns:vCard4="http://www.w3.org/2006/vcard/ns#" xmlns:bqbiol="http://biomodels.net/biology-qualifiers/" xmlns:bqmodel="http://biomodels.net/model-qualifiers/">
            <rdf:Description rdf:about="#meta_M_thex2eACPcda_c">
              <bqbiol:is>
                <rdf:Bag>
                  <rdf:li rdf:resource="https://identifiers.org/bigg.metabolite/thex2eACPcda_c"/>
                  <rdf:li rdf:resource="https://identifiers.org/biocyc/Hex-2-enoyl-ACPs"/>
                  <rdf:li rdf:resource="https://identifiers.org/chebi/10727"/>
                  <rdf:li rdf:resource="https://identifiers.org/kegg.compound/C05748"/>
                  <rdf:li rdf:resource="https://identifiers.org/metanetx.chemical/MNXM24502"/>
                  <rdf:li rdf:resource="https://identifiers.org/origin/iMK1208"/>
                </rdf:Bag>
              </bqbiol:is>
            </rdf:Description>
          </rdf:RDF>
        </annotation>
      </species>
      <species metaid="meta_M_3hdecACP_c" sboTerm="SBO:0000247" id="M_3hdecACP_c" name="(R)-3-Hydroxydecanoyl-[acyl-carrier protein]" compartment="c" hasOnlySubstanceUnits="false" boundaryCondition="false" constant="false" fbc:charge="-1" fbc:chemicalFormula="C21H39N2O9PRS">
        <annotation>
          <rdf:RDF xmlns:rdf="http://www.w3.org/1999/02/22-rdf-syntax-ns#" xmlns:dcterms="http://purl.org/dc/terms/" xmlns:vCard="http://www.w3.org/2001/vcard-rdf/3.0#" xmlns:vCard4="http://www.w3.org/2006/vcard/ns#" xmlns:bqbiol="http://biomodels.net/biology-qualifiers/" xmlns:bqmodel="http://biomodels.net/model-qualifiers/">
            <rdf:Description rdf:about="#meta_M_3hdecACP_c">
              <bqbiol:is>
                <rdf:Bag>
                  <rdf:li rdf:resource="https://identifiers.org/bigg.metabolite/3hdecACP_c"/>
                  <rdf:li rdf:resource="https://identifiers.org/biocyc/Beta-hydroxydecanoyl-ACPs"/>
                  <rdf:li rdf:resource="https://identifiers.org/kegg.compound/C04619"/>
                  <rdf:li rdf:resource="https://identifiers.org/metanetx.chemical/MNXM7127"/>
                  <rdf:li rdf:resource="https://identifiers.org/origin/iMK1208"/>
                  <rdf:li rdf:resource="https://identifiers.org/seed.compound/cpd11482"/>
                </rdf:Bag>
              </bqbiol:is>
            </rdf:Description>
          </rdf:RDF>
        </annotation>
      </species>
      <species metaid="meta_M_tdec2eACP_c" sboTerm="SBO:0000247" id="M_tdec2eACP_c" name="trans-Dec-2-enoyl-[acyl-carrier protein]" compartment="c" hasOnlySubstanceUnits="false" boundaryCondition="false" constant="false" fbc:charge="-1" fbc:chemicalFormula="C21H37N2O8PRS">
        <annotation>
          <rdf:RDF xmlns:rdf="http://www.w3.org/1999/02/22-rdf-syntax-ns#" xmlns:dcterms="http://purl.org/dc/terms/" xmlns:vCard="http://www.w3.org/2001/vcard-rdf/3.0#" xmlns:vCard4="http://www.w3.org/2006/vcard/ns#" xmlns:bqbiol="http://biomodels.net/biology-qualifiers/" xmlns:bqmodel="http://biomodels.net/model-qualifiers/">
            <rdf:Description rdf:about="#meta_M_tdec2eACP_c">
              <bqbiol:is>
                <rdf:Bag>
                  <rdf:li rdf:resource="https://identifiers.org/bigg.metabolite/tdec2eACP_c"/>
                  <rdf:li rdf:resource="https://identifiers.org/chebi/10724"/>
                  <rdf:li rdf:resource="https://identifiers.org/kegg.compound/C05754"/>
                  <rdf:li rdf:resource="https://identifiers.org/metanetx.chemical/MNXM28221"/>
                  <rdf:li rdf:resource="https://identifiers.org/origin/iMK1208"/>
                </rdf:Bag>
              </bqbiol:is>
            </rdf:Description>
          </rdf:RDF>
        </annotation>
      </species>
      <species metaid="meta_M_3hundcaACP_c" sboTerm="SBO:0000247" id="M_3hundcaACP_c" name="(R)-3-Hydroxyundecanoyl-[acyl-carrier protein]" compartment="c" hasOnlySubstanceUnits="false" boundaryCondition="false" constant="false" fbc:charge="-1" fbc:chemicalFormula="C22H41N2O9PRS">
        <annotation>
          <rdf:RDF xmlns:rdf="http://www.w3.org/1999/02/22-rdf-syntax-ns#" xmlns:dcterms="http://purl.org/dc/terms/" xmlns:vCard="http://www.w3.org/2001/vcard-rdf/3.0#" xmlns:vCard4="http://www.w3.org/2006/vcard/ns#" xmlns:bqbiol="http://biomodels.net/biology-qualifiers/" xmlns:bqmodel="http://biomodels.net/model-qualifiers/">
            <rdf:Description rdf:about="#meta_M_3hundcaACP_c">
              <bqbiol:is>
                <rdf:Bag>
                  <rdf:li rdf:resource="https://identifiers.org/bigg.metabolite/3hundcaACP_c"/>
                  <rdf:li rdf:resource="https://identifiers.org/origin/iMK1208"/>
                </rdf:Bag>
              </bqbiol:is>
            </rdf:Description>
          </rdf:RDF>
        </annotation>
      </species>
      <species metaid="meta_M_tundca2eACP_c" sboTerm="SBO:0000247" id="M_tundca2eACP_c" name="trans-undec-2-enoyl-[acyl-carrier protein]" compartment="c" hasOnlySubstanceUnits="false" boundaryCondition="false" constant="false" fbc:charge="-1" fbc:chemicalFormula="C22H39N2O8PRS">
        <annotation>
          <rdf:RDF xmlns:rdf="http://www.w3.org/1999/02/22-rdf-syntax-ns#" xmlns:dcterms="http://purl.org/dc/terms/" xmlns:vCard="http://www.w3.org/2001/vcard-rdf/3.0#" xmlns:vCard4="http://www.w3.org/2006/vcard/ns#" xmlns:bqbiol="http://biomodels.net/biology-qualifiers/" xmlns:bqmodel="http://biomodels.net/model-qualifiers/">
            <rdf:Description rdf:about="#meta_M_tundca2eACP_c">
              <bqbiol:is>
                <rdf:Bag>
                  <rdf:li rdf:resource="https://identifiers.org/bigg.metabolite/tundca2eACP_c"/>
                  <rdf:li rdf:resource="https://identifiers.org/origin/iMK1208"/>
                </rdf:Bag>
              </bqbiol:is>
            </rdf:Description>
          </rdf:RDF>
        </annotation>
      </species>
      <species metaid="meta_M_3hddecACP_c" sboTerm="SBO:0000247" id="M_3hddecACP_c" name="(R)-3-Hydroxydodecanoyl-[acyl-carrier protein]" compartment="c" hasOnlySubstanceUnits="false" boundaryCondition="false" constant="false" fbc:charge="-1" fbc:chemicalFormula="C23H43N2O9PRS">
        <annotation>
          <rdf:RDF xmlns:rdf="http://www.w3.org/1999/02/22-rdf-syntax-ns#" xmlns:dcterms="http://purl.org/dc/terms/" xmlns:vCard="http://www.w3.org/2001/vcard-rdf/3.0#" xmlns:vCard4="http://www.w3.org/2006/vcard/ns#" xmlns:bqbiol="http://biomodels.net/biology-qualifiers/" xmlns:bqmodel="http://biomodels.net/model-qualifiers/">
            <rdf:Description rdf:about="#meta_M_3hddecACP_c">
              <bqbiol:is>
                <rdf:Bag>
                  <rdf:li rdf:resource="https://identifiers.org/bigg.metabolite/3hddecACP_c"/>
                  <rdf:li rdf:resource="https://identifiers.org/chebi/325"/>
                  <rdf:li rdf:resource="https://identifiers.org/kegg.compound/C05757"/>
                  <rdf:li rdf:resource="https://identifiers.org/metanetx.chemical/MNXM27066"/>
                  <rdf:li rdf:resource="https://identifiers.org/origin/iMK1208"/>
                </rdf:Bag>
              </bqbiol:is>
            </rdf:Description>
          </rdf:RDF>
        </annotation>
      </species>
      <species metaid="meta_M_tddec2eACP_c" sboTerm="SBO:0000247" id="M_tddec2eACP_c" name="trans-Dodec-2-enoyl-[acyl-carrier protein]" compartment="c" hasOnlySubstanceUnits="false" boundaryCondition="false" constant="false" fbc:charge="-1" fbc:chemicalFormula="C23H41N2O8PRS">
        <annotation>
          <rdf:RDF xmlns:rdf="http://www.w3.org/1999/02/22-rdf-syntax-ns#" xmlns:dcterms="http://purl.org/dc/terms/" xmlns:vCard="http://www.w3.org/2001/vcard-rdf/3.0#" xmlns:vCard4="http://www.w3.org/2006/vcard/ns#" xmlns:bqbiol="http://biomodels.net/biology-qualifiers/" xmlns:bqmodel="http://biomodels.net/model-qualifiers/">
            <rdf:Description rdf:about="#meta_M_tddec2eACP_c">
              <bqbiol:is>
                <rdf:Bag>
                  <rdf:li rdf:resource="https://identifiers.org/bigg.metabolite/tddec2eACP_c"/>
                  <rdf:li rdf:resource="https://identifiers.org/biocyc/Dodec-2-enoyl-ACPs"/>
                  <rdf:li rdf:resource="https://identifiers.org/chebi/10725"/>
                  <rdf:li rdf:resource="https://identifiers.org/kegg.compound/C05758"/>
                  <rdf:li rdf:resource="https://identifiers.org/metanetx.chemical/MNXM23842"/>
                  <rdf:li rdf:resource="https://identifiers.org/origin/iMK1208"/>
                </rdf:Bag>
              </bqbiol:is>
            </rdf:Description>
          </rdf:RDF>
        </annotation>
      </species>
      <species metaid="meta_M_3hcddec5eACP_c" sboTerm="SBO:0000247" id="M_3hcddec5eACP_c" name="(R)-3-hydroxy-cis-dodec-5-enoyl-[acyl-carrier protein]" compartment="c" hasOnlySubstanceUnits="false" boundaryCondition="false" constant="false" fbc:charge="-1" fbc:chemicalFormula="C23H41N2O9PRS">
        <annotation>
          <rdf:RDF xmlns:rdf="http://www.w3.org/1999/02/22-rdf-syntax-ns#" xmlns:dcterms="http://purl.org/dc/terms/" xmlns:vCard="http://www.w3.org/2001/vcard-rdf/3.0#" xmlns:vCard4="http://www.w3.org/2006/vcard/ns#" xmlns:bqbiol="http://biomodels.net/biology-qualifiers/" xmlns:bqmodel="http://biomodels.net/model-qualifiers/">
            <rdf:Description rdf:about="#meta_M_3hcddec5eACP_c">
              <bqbiol:is>
                <rdf:Bag>
                  <rdf:li rdf:resource="https://identifiers.org/bigg.metabolite/3hcddec5eACP_c"/>
                  <rdf:li rdf:resource="https://identifiers.org/metanetx.chemical/MNXM238"/>
                  <rdf:li rdf:resource="https://identifiers.org/origin/iMK1208"/>
                </rdf:Bag>
              </bqbiol:is>
            </rdf:Description>
          </rdf:RDF>
        </annotation>
      </species>
      <species metaid="meta_M_t3c5ddeceACP_c" sboTerm="SBO:0000247" id="M_t3c5ddeceACP_c" name="trans-3-cis-5-dodecenoyl-[acyl-carrier protein]" compartment="c" hasOnlySubstanceUnits="false" boundaryCondition="false" constant="false" fbc:charge="-1" fbc:chemicalFormula="C23H39N2O8PRS">
        <annotation>
          <rdf:RDF xmlns:rdf="http://www.w3.org/1999/02/22-rdf-syntax-ns#" xmlns:dcterms="http://purl.org/dc/terms/" xmlns:vCard="http://www.w3.org/2001/vcard-rdf/3.0#" xmlns:vCard4="http://www.w3.org/2006/vcard/ns#" xmlns:bqbiol="http://biomodels.net/biology-qualifiers/" xmlns:bqmodel="http://biomodels.net/model-qualifiers/">
            <rdf:Description rdf:about="#meta_M_t3c5ddeceACP_c">
              <bqbiol:is>
                <rdf:Bag>
                  <rdf:li rdf:resource="https://identifiers.org/bigg.metabolite/t3c5ddeceACP_c"/>
                  <rdf:li rdf:resource="https://identifiers.org/metanetx.chemical/MNXM238"/>
                  <rdf:li rdf:resource="https://identifiers.org/origin/iMK1208"/>
                </rdf:Bag>
              </bqbiol:is>
            </rdf:Description>
          </rdf:RDF>
        </annotation>
      </species>
      <species metaid="meta_M_3htridcaACP_c" sboTerm="SBO:0000247" id="M_3htridcaACP_c" name="(R)-3-Hydroxytridecanoyl-[acyl-carrier protein]" compartment="c" hasOnlySubstanceUnits="false" boundaryCondition="false" constant="false" fbc:charge="-1" fbc:chemicalFormula="C24H45N2O9PRS">
        <annotation>
          <rdf:RDF xmlns:rdf="http://www.w3.org/1999/02/22-rdf-syntax-ns#" xmlns:dcterms="http://purl.org/dc/terms/" xmlns:vCard="http://www.w3.org/2001/vcard-rdf/3.0#" xmlns:vCard4="http://www.w3.org/2006/vcard/ns#" xmlns:bqbiol="http://biomodels.net/biology-qualifiers/" xmlns:bqmodel="http://biomodels.net/model-qualifiers/">
            <rdf:Description rdf:about="#meta_M_3htridcaACP_c">
              <bqbiol:is>
                <rdf:Bag>
                  <rdf:li rdf:resource="https://identifiers.org/bigg.metabolite/3htridcaACP_c"/>
                  <rdf:li rdf:resource="https://identifiers.org/origin/iMK1208"/>
                </rdf:Bag>
              </bqbiol:is>
            </rdf:Description>
          </rdf:RDF>
        </annotation>
      </species>
      <species metaid="meta_M_ttridca2eACP_c" sboTerm="SBO:0000247" id="M_ttridca2eACP_c" name="trans-tridec-2-enoyl-[acyl-carrier protein]" compartment="c" hasOnlySubstanceUnits="false" boundaryCondition="false" constant="false" fbc:charge="-1" fbc:chemicalFormula="C24H43N2O8PRS">
        <annotation>
          <rdf:RDF xmlns:rdf="http://www.w3.org/1999/02/22-rdf-syntax-ns#" xmlns:dcterms="http://purl.org/dc/terms/" xmlns:vCard="http://www.w3.org/2001/vcard-rdf/3.0#" xmlns:vCard4="http://www.w3.org/2006/vcard/ns#" xmlns:bqbiol="http://biomodels.net/biology-qualifiers/" xmlns:bqmodel="http://biomodels.net/model-qualifiers/">
            <rdf:Description rdf:about="#meta_M_ttridca2eACP_c">
              <bqbiol:is>
                <rdf:Bag>
                  <rdf:li rdf:resource="https://identifiers.org/bigg.metabolite/ttridca2eACP_c"/>
                  <rdf:li rdf:resource="https://identifiers.org/origin/iMK1208"/>
                </rdf:Bag>
              </bqbiol:is>
            </rdf:Description>
          </rdf:RDF>
        </annotation>
      </species>
      <species metaid="meta_M_3hmrsACP_c" sboTerm="SBO:0000247" id="M_3hmrsACP_c" name="(R)-3-Hydroxytetradecanoyl-[acyl-carrier protein]" compartment="c" hasOnlySubstanceUnits="false" boundaryCondition="false" constant="false" fbc:charge="-1" fbc:chemicalFormula="C25H47N2O9PRS">
        <annotation>
          <rdf:RDF xmlns:rdf="http://www.w3.org/1999/02/22-rdf-syntax-ns#" xmlns:dcterms="http://purl.org/dc/terms/" xmlns:vCard="http://www.w3.org/2001/vcard-rdf/3.0#" xmlns:vCard4="http://www.w3.org/2006/vcard/ns#" xmlns:bqbiol="http://biomodels.net/biology-qualifiers/" xmlns:bqmodel="http://biomodels.net/model-qualifiers/">
            <rdf:Description rdf:about="#meta_M_3hmrsACP_c">
              <bqbiol:is>
                <rdf:Bag>
                  <rdf:li rdf:resource="https://identifiers.org/bigg.metabolite/3hmrsACP_c"/>
                  <rdf:li rdf:resource="https://identifiers.org/biocyc/R-3-hydroxymyristoyl-ACPs"/>
                  <rdf:li rdf:resource="https://identifiers.org/chebi/76400"/>
                  <rdf:li rdf:resource="https://identifiers.org/kegg.compound/C04688"/>
                  <rdf:li rdf:resource="https://identifiers.org/metanetx.chemical/MNXM7733"/>
                  <rdf:li rdf:resource="https://identifiers.org/origin/iMK1208"/>
                  <rdf:li rdf:resource="https://identifiers.org/seed.compound/cpd11484"/>
                </rdf:Bag>
              </bqbiol:is>
            </rdf:Description>
          </rdf:RDF>
        </annotation>
      </species>
      <species metaid="meta_M_tmrs2eACP_c" sboTerm="SBO:0000247" id="M_tmrs2eACP_c" name="trans-Tetradec-2-enoyl-[acyl-carrier protein]" compartment="c" hasOnlySubstanceUnits="false" boundaryCondition="false" constant="false" fbc:charge="-1" fbc:chemicalFormula="C25H45N2O8PRS">
        <annotation>
          <rdf:RDF xmlns:rdf="http://www.w3.org/1999/02/22-rdf-syntax-ns#" xmlns:dcterms="http://purl.org/dc/terms/" xmlns:vCard="http://www.w3.org/2001/vcard-rdf/3.0#" xmlns:vCard4="http://www.w3.org/2006/vcard/ns#" xmlns:bqbiol="http://biomodels.net/biology-qualifiers/" xmlns:bqmodel="http://biomodels.net/model-qualifiers/">
            <rdf:Description rdf:about="#meta_M_tmrs2eACP_c">
              <bqbiol:is>
                <rdf:Bag>
                  <rdf:li rdf:resource="https://identifiers.org/bigg.metabolite/tmrs2eACP_c"/>
                  <rdf:li rdf:resource="https://identifiers.org/biocyc/Tetradec-2-enoyl-ACPs"/>
                  <rdf:li rdf:resource="https://identifiers.org/chebi/10735"/>
                  <rdf:li rdf:resource="https://identifiers.org/kegg.compound/C05760"/>
                  <rdf:li rdf:resource="https://identifiers.org/metanetx.chemical/MNXM24297"/>
                  <rdf:li rdf:resource="https://identifiers.org/origin/iMK1208"/>
                </rdf:Bag>
              </bqbiol:is>
            </rdf:Description>
          </rdf:RDF>
        </annotation>
      </species>
      <species metaid="meta_M_3hcmrs7eACP_c" sboTerm="SBO:0000247" id="M_3hcmrs7eACP_c" name="(R)-3-hydroxy-cis-myristol-7-eoyl-[acyl-carrier protein]" compartment="c" hasOnlySubstanceUnits="false" boundaryCondition="false" constant="false" fbc:charge="-1" fbc:chemicalFormula="C25H45N2O9PRS">
        <annotation>
          <rdf:RDF xmlns:rdf="http://www.w3.org/1999/02/22-rdf-syntax-ns#" xmlns:dcterms="http://purl.org/dc/terms/" xmlns:vCard="http://www.w3.org/2001/vcard-rdf/3.0#" xmlns:vCard4="http://www.w3.org/2006/vcard/ns#" xmlns:bqbiol="http://biomodels.net/biology-qualifiers/" xmlns:bqmodel="http://biomodels.net/model-qualifiers/">
            <rdf:Description rdf:about="#meta_M_3hcmrs7eACP_c">
              <bqbiol:is>
                <rdf:Bag>
                  <rdf:li rdf:resource="https://identifiers.org/bigg.metabolite/3hcmrs7eACP_c"/>
                  <rdf:li rdf:resource="https://identifiers.org/metanetx.chemical/MNXM439"/>
                  <rdf:li rdf:resource="https://identifiers.org/origin/iMK1208"/>
                </rdf:Bag>
              </bqbiol:is>
            </rdf:Description>
          </rdf:RDF>
        </annotation>
      </species>
      <species metaid="meta_M_t3c7mrseACP_c" sboTerm="SBO:0000247" id="M_t3c7mrseACP_c" name="trans-3-cis-7-myristoleoyl-[acyl-carrier protein]" compartment="c" hasOnlySubstanceUnits="false" boundaryCondition="false" constant="false" fbc:charge="-1" fbc:chemicalFormula="C25H43N2O8PRS">
        <annotation>
          <rdf:RDF xmlns:rdf="http://www.w3.org/1999/02/22-rdf-syntax-ns#" xmlns:dcterms="http://purl.org/dc/terms/" xmlns:vCard="http://www.w3.org/2001/vcard-rdf/3.0#" xmlns:vCard4="http://www.w3.org/2006/vcard/ns#" xmlns:bqbiol="http://biomodels.net/biology-qualifiers/" xmlns:bqmodel="http://biomodels.net/model-qualifiers/">
            <rdf:Description rdf:about="#meta_M_t3c7mrseACP_c">
              <bqbiol:is>
                <rdf:Bag>
                  <rdf:li rdf:resource="https://identifiers.org/bigg.metabolite/t3c7mrseACP_c"/>
                  <rdf:li rdf:resource="https://identifiers.org/metanetx.chemical/MNXM439"/>
                  <rdf:li rdf:resource="https://identifiers.org/origin/iMK1208"/>
                </rdf:Bag>
              </bqbiol:is>
            </rdf:Description>
          </rdf:RDF>
        </annotation>
      </species>
      <species metaid="meta_M_3hptdcaACP_c" sboTerm="SBO:0000247" id="M_3hptdcaACP_c" name="(R)-3-Hydroxypentadecanoyl-[acyl-carrier protein]" compartment="c" hasOnlySubstanceUnits="false" boundaryCondition="false" constant="false" fbc:charge="-1" fbc:chemicalFormula="C26H49N2O9PRS">
        <annotation>
          <rdf:RDF xmlns:rdf="http://www.w3.org/1999/02/22-rdf-syntax-ns#" xmlns:dcterms="http://purl.org/dc/terms/" xmlns:vCard="http://www.w3.org/2001/vcard-rdf/3.0#" xmlns:vCard4="http://www.w3.org/2006/vcard/ns#" xmlns:bqbiol="http://biomodels.net/biology-qualifiers/" xmlns:bqmodel="http://biomodels.net/model-qualifiers/">
            <rdf:Description rdf:about="#meta_M_3hptdcaACP_c">
              <bqbiol:is>
                <rdf:Bag>
                  <rdf:li rdf:resource="https://identifiers.org/bigg.metabolite/3hptdcaACP_c"/>
                  <rdf:li rdf:resource="https://identifiers.org/origin/iMK1208"/>
                </rdf:Bag>
              </bqbiol:is>
            </rdf:Description>
          </rdf:RDF>
        </annotation>
      </species>
      <species metaid="meta_M_tptdca2eACP_c" sboTerm="SBO:0000247" id="M_tptdca2eACP_c" name="trans-pentadec-2-enoyl-[acyl-carrier protein]" compartment="c" hasOnlySubstanceUnits="false" boundaryCondition="false" constant="false" fbc:charge="-1" fbc:chemicalFormula="C26H47N2O8PRS">
        <annotation>
          <rdf:RDF xmlns:rdf="http://www.w3.org/1999/02/22-rdf-syntax-ns#" xmlns:dcterms="http://purl.org/dc/terms/" xmlns:vCard="http://www.w3.org/2001/vcard-rdf/3.0#" xmlns:vCard4="http://www.w3.org/2006/vcard/ns#" xmlns:bqbiol="http://biomodels.net/biology-qualifiers/" xmlns:bqmodel="http://biomodels.net/model-qualifiers/">
            <rdf:Description rdf:about="#meta_M_tptdca2eACP_c">
              <bqbiol:is>
                <rdf:Bag>
                  <rdf:li rdf:resource="https://identifiers.org/bigg.metabolite/tptdca2eACP_c"/>
                  <rdf:li rdf:resource="https://identifiers.org/origin/iMK1208"/>
                </rdf:Bag>
              </bqbiol:is>
            </rdf:Description>
          </rdf:RDF>
        </annotation>
      </species>
      <species metaid="meta_M_3hpalmACP_c" sboTerm="SBO:0000247" id="M_3hpalmACP_c" name="R-3-hydroxypalmitoyl-[acyl-carrier protein]" compartment="c" hasOnlySubstanceUnits="false" boundaryCondition="false" constant="false" fbc:charge="-1" fbc:chemicalFormula="C27H51N2O9PRS">
        <annotation>
          <rdf:RDF xmlns:rdf="http://www.w3.org/1999/02/22-rdf-syntax-ns#" xmlns:dcterms="http://purl.org/dc/terms/" xmlns:vCard="http://www.w3.org/2001/vcard-rdf/3.0#" xmlns:vCard4="http://www.w3.org/2006/vcard/ns#" xmlns:bqbiol="http://biomodels.net/biology-qualifiers/" xmlns:bqmodel="http://biomodels.net/model-qualifiers/">
            <rdf:Description rdf:about="#meta_M_3hpalmACP_c">
              <bqbiol:is>
                <rdf:Bag>
                  <rdf:li rdf:resource="https://identifiers.org/bigg.metabolite/3hpalmACP_c"/>
                  <rdf:li rdf:resource="https://identifiers.org/kegg.compound/C04633"/>
                  <rdf:li rdf:resource="https://identifiers.org/metanetx.chemical/MNXM2576"/>
                  <rdf:li rdf:resource="https://identifiers.org/origin/iMK1208"/>
                  <rdf:li rdf:resource="https://identifiers.org/seed.compound/cpd11481"/>
                </rdf:Bag>
              </bqbiol:is>
            </rdf:Description>
          </rdf:RDF>
        </annotation>
      </species>
      <species metaid="meta_M_tpalm2eACP_c" sboTerm="SBO:0000247" id="M_tpalm2eACP_c" name="trans-Hexadec-2-enoyl-[acyl-carrier protein]" compartment="c" hasOnlySubstanceUnits="false" boundaryCondition="false" constant="false" fbc:charge="-1" fbc:chemicalFormula="C27H49N2O8PRS">
        <annotation>
          <rdf:RDF xmlns:rdf="http://www.w3.org/1999/02/22-rdf-syntax-ns#" xmlns:dcterms="http://purl.org/dc/terms/" xmlns:vCard="http://www.w3.org/2001/vcard-rdf/3.0#" xmlns:vCard4="http://www.w3.org/2006/vcard/ns#" xmlns:bqbiol="http://biomodels.net/biology-qualifiers/" xmlns:bqmodel="http://biomodels.net/model-qualifiers/">
            <rdf:Description rdf:about="#meta_M_tpalm2eACP_c">
              <bqbiol:is>
                <rdf:Bag>
                  <rdf:li rdf:resource="https://identifiers.org/bigg.metabolite/tpalm2eACP_c"/>
                  <rdf:li rdf:resource="https://identifiers.org/biocyc/2-Hexadecenoyl-ACPs"/>
                  <rdf:li rdf:resource="https://identifiers.org/chebi/10729"/>
                  <rdf:li rdf:resource="https://identifiers.org/kegg.compound/C05763"/>
                  <rdf:li rdf:resource="https://identifiers.org/metanetx.chemical/MNXM29072"/>
                  <rdf:li rdf:resource="https://identifiers.org/origin/iMK1208"/>
                </rdf:Bag>
              </bqbiol:is>
            </rdf:Description>
          </rdf:RDF>
        </annotation>
      </species>
      <species metaid="meta_M_3hcpalm9eACP_c" sboTerm="SBO:0000247" id="M_3hcpalm9eACP_c" name="(R)-3-hydroxy-cis-palm-9-eoyl-[acyl-carrier protein]" compartment="c" hasOnlySubstanceUnits="false" boundaryCondition="false" constant="false" fbc:charge="-1" fbc:chemicalFormula="C27H49N2O9PRS">
        <annotation>
          <rdf:RDF xmlns:rdf="http://www.w3.org/1999/02/22-rdf-syntax-ns#" xmlns:dcterms="http://purl.org/dc/terms/" xmlns:vCard="http://www.w3.org/2001/vcard-rdf/3.0#" xmlns:vCard4="http://www.w3.org/2006/vcard/ns#" xmlns:bqbiol="http://biomodels.net/biology-qualifiers/" xmlns:bqmodel="http://biomodels.net/model-qualifiers/">
            <rdf:Description rdf:about="#meta_M_3hcpalm9eACP_c">
              <bqbiol:is>
                <rdf:Bag>
                  <rdf:li rdf:resource="https://identifiers.org/bigg.metabolite/3hcpalm9eACP_c"/>
                  <rdf:li rdf:resource="https://identifiers.org/metanetx.chemical/MNXM10097"/>
                  <rdf:li rdf:resource="https://identifiers.org/origin/iMK1208"/>
                </rdf:Bag>
              </bqbiol:is>
            </rdf:Description>
          </rdf:RDF>
        </annotation>
      </species>
      <species metaid="meta_M_t3c9palmeACP_c" sboTerm="SBO:0000247" id="M_t3c9palmeACP_c" name="trans-3-cis-9-palmitoleoyl-[acyl-carrier protein]" compartment="c" hasOnlySubstanceUnits="false" boundaryCondition="false" constant="false" fbc:charge="-1" fbc:chemicalFormula="C27H47N2O8PRS">
        <annotation>
          <rdf:RDF xmlns:rdf="http://www.w3.org/1999/02/22-rdf-syntax-ns#" xmlns:dcterms="http://purl.org/dc/terms/" xmlns:vCard="http://www.w3.org/2001/vcard-rdf/3.0#" xmlns:vCard4="http://www.w3.org/2006/vcard/ns#" xmlns:bqbiol="http://biomodels.net/biology-qualifiers/" xmlns:bqmodel="http://biomodels.net/model-qualifiers/">
            <rdf:Description rdf:about="#meta_M_t3c9palmeACP_c">
              <bqbiol:is>
                <rdf:Bag>
                  <rdf:li rdf:resource="https://identifiers.org/bigg.metabolite/t3c9palmeACP_c"/>
                  <rdf:li rdf:resource="https://identifiers.org/metanetx.chemical/MNXM677"/>
                  <rdf:li rdf:resource="https://identifiers.org/origin/iMK1208"/>
                </rdf:Bag>
              </bqbiol:is>
            </rdf:Description>
          </rdf:RDF>
        </annotation>
      </species>
      <species metaid="meta_M_3hhepdcaACP_c" sboTerm="SBO:0000247" id="M_3hhepdcaACP_c" name="(R)-3-Hydroxyheptadecanoyl-[acyl-carrier protein]" compartment="c" hasOnlySubstanceUnits="false" boundaryCondition="false" constant="false" fbc:charge="-1" fbc:chemicalFormula="C28H53N2O9PRS">
        <annotation>
          <rdf:RDF xmlns:rdf="http://www.w3.org/1999/02/22-rdf-syntax-ns#" xmlns:dcterms="http://purl.org/dc/terms/" xmlns:vCard="http://www.w3.org/2001/vcard-rdf/3.0#" xmlns:vCard4="http://www.w3.org/2006/vcard/ns#" xmlns:bqbiol="http://biomodels.net/biology-qualifiers/" xmlns:bqmodel="http://biomodels.net/model-qualifiers/">
            <rdf:Description rdf:about="#meta_M_3hhepdcaACP_c">
              <bqbiol:is>
                <rdf:Bag>
                  <rdf:li rdf:resource="https://identifiers.org/bigg.metabolite/3hhepdcaACP_c"/>
                  <rdf:li rdf:resource="https://identifiers.org/origin/iMK1208"/>
                </rdf:Bag>
              </bqbiol:is>
            </rdf:Description>
          </rdf:RDF>
        </annotation>
      </species>
      <species metaid="meta_M_thepdca2eACP_c" sboTerm="SBO:0000247" id="M_thepdca2eACP_c" name="trans-heptadec-2-enoyl-[acyl-carrier protein]" compartment="c" hasOnlySubstanceUnits="false" boundaryCondition="false" constant="false" fbc:charge="-1" fbc:chemicalFormula="C28H51N2O8PRS">
        <annotation>
          <rdf:RDF xmlns:rdf="http://www.w3.org/1999/02/22-rdf-syntax-ns#" xmlns:dcterms="http://purl.org/dc/terms/" xmlns:vCard="http://www.w3.org/2001/vcard-rdf/3.0#" xmlns:vCard4="http://www.w3.org/2006/vcard/ns#" xmlns:bqbiol="http://biomodels.net/biology-qualifiers/" xmlns:bqmodel="http://biomodels.net/model-qualifiers/">
            <rdf:Description rdf:about="#meta_M_thepdca2eACP_c">
              <bqbiol:is>
                <rdf:Bag>
                  <rdf:li rdf:resource="https://identifiers.org/bigg.metabolite/thepdca2eACP_c"/>
                  <rdf:li rdf:resource="https://identifiers.org/origin/iMK1208"/>
                </rdf:Bag>
              </bqbiol:is>
            </rdf:Description>
          </rdf:RDF>
        </annotation>
      </species>
      <species metaid="meta_M_3hoctaACP_c" sboTerm="SBO:0000247" id="M_3hoctaACP_c" name="(R)-3-Hydroxyoctadecanoyl-[acyl-carrier protein]" compartment="c" hasOnlySubstanceUnits="false" boundaryCondition="false" constant="false" fbc:charge="-1" fbc:chemicalFormula="C29H55N2O9PRS">
        <annotation>
          <rdf:RDF xmlns:rdf="http://www.w3.org/1999/02/22-rdf-syntax-ns#" xmlns:dcterms="http://purl.org/dc/terms/" xmlns:vCard="http://www.w3.org/2001/vcard-rdf/3.0#" xmlns:vCard4="http://www.w3.org/2006/vcard/ns#" xmlns:bqbiol="http://biomodels.net/biology-qualifiers/" xmlns:bqmodel="http://biomodels.net/model-qualifiers/">
            <rdf:Description rdf:about="#meta_M_3hoctaACP_c">
              <bqbiol:is>
                <rdf:Bag>
                  <rdf:li rdf:resource="https://identifiers.org/bigg.metabolite/3hoctaACP_c"/>
                  <rdf:li rdf:resource="https://identifiers.org/chebi/80387"/>
                  <rdf:li rdf:resource="https://identifiers.org/kegg.compound/C16220"/>
                  <rdf:li rdf:resource="https://identifiers.org/metanetx.chemical/MNXM6417"/>
                  <rdf:li rdf:resource="https://identifiers.org/origin/iMK1208"/>
                  <rdf:li rdf:resource="https://identifiers.org/seed.compound/cpd15371"/>
                </rdf:Bag>
              </bqbiol:is>
            </rdf:Description>
          </rdf:RDF>
        </annotation>
      </species>
      <species metaid="meta_M_toctd2eACP_c" sboTerm="SBO:0000247" id="M_toctd2eACP_c" name="trans-octadec-2-enoyl-[acyl-carrier protein]" compartment="c" hasOnlySubstanceUnits="false" boundaryCondition="false" constant="false" fbc:charge="-1" fbc:chemicalFormula="C29H53N2O8PRS">
        <annotation>
          <rdf:RDF xmlns:rdf="http://www.w3.org/1999/02/22-rdf-syntax-ns#" xmlns:dcterms="http://purl.org/dc/terms/" xmlns:vCard="http://www.w3.org/2001/vcard-rdf/3.0#" xmlns:vCard4="http://www.w3.org/2006/vcard/ns#" xmlns:bqbiol="http://biomodels.net/biology-qualifiers/" xmlns:bqmodel="http://biomodels.net/model-qualifiers/">
            <rdf:Description rdf:about="#meta_M_toctd2eACP_c">
              <bqbiol:is>
                <rdf:Bag>
                  <rdf:li rdf:resource="https://identifiers.org/bigg.metabolite/toctd2eACP_c"/>
                  <rdf:li rdf:resource="https://identifiers.org/chebi/80388"/>
                  <rdf:li rdf:resource="https://identifiers.org/kegg.compound/C16221"/>
                  <rdf:li rdf:resource="https://identifiers.org/metanetx.chemical/MNXM2573"/>
                  <rdf:li rdf:resource="https://identifiers.org/origin/iMK1208"/>
                </rdf:Bag>
              </bqbiol:is>
            </rdf:Description>
          </rdf:RDF>
        </annotation>
      </species>
      <species metaid="meta_M_3hcvac11eACP_c" sboTerm="SBO:0000247" id="M_3hcvac11eACP_c" name="(R)-3-hydroxy-cis-vacc-11-enoyl-[acyl-carrier protein]" compartment="c" hasOnlySubstanceUnits="false" boundaryCondition="false" constant="false" fbc:charge="-1" fbc:chemicalFormula="C29H53N2O9PRS">
        <annotation>
          <rdf:RDF xmlns:rdf="http://www.w3.org/1999/02/22-rdf-syntax-ns#" xmlns:dcterms="http://purl.org/dc/terms/" xmlns:vCard="http://www.w3.org/2001/vcard-rdf/3.0#" xmlns:vCard4="http://www.w3.org/2006/vcard/ns#" xmlns:bqbiol="http://biomodels.net/biology-qualifiers/" xmlns:bqmodel="http://biomodels.net/model-qualifiers/">
            <rdf:Description rdf:about="#meta_M_3hcvac11eACP_c">
              <bqbiol:is>
                <rdf:Bag>
                  <rdf:li rdf:resource="https://identifiers.org/bigg.metabolite/3hcvac11eACP_c"/>
                  <rdf:li rdf:resource="https://identifiers.org/biocyc/R-3-hydroxy-cis-vaccenoyl-ACPs"/>
                  <rdf:li rdf:resource="https://identifiers.org/metanetx.chemical/MNXM705"/>
                  <rdf:li rdf:resource="https://identifiers.org/origin/iMK1208"/>
                </rdf:Bag>
              </bqbiol:is>
            </rdf:Description>
          </rdf:RDF>
        </annotation>
      </species>
      <species metaid="meta_M_t3c11vaceACP_c" sboTerm="SBO:0000247" id="M_t3c11vaceACP_c" name="trans-3-cis-11-vacceoyl-[acyl-carrier protein]" compartment="c" hasOnlySubstanceUnits="false" boundaryCondition="false" constant="false" fbc:charge="-1" fbc:chemicalFormula="C29H51N2O8PRS">
        <annotation>
          <rdf:RDF xmlns:rdf="http://www.w3.org/1999/02/22-rdf-syntax-ns#" xmlns:dcterms="http://purl.org/dc/terms/" xmlns:vCard="http://www.w3.org/2001/vcard-rdf/3.0#" xmlns:vCard4="http://www.w3.org/2006/vcard/ns#" xmlns:bqbiol="http://biomodels.net/biology-qualifiers/" xmlns:bqmodel="http://biomodels.net/model-qualifiers/">
            <rdf:Description rdf:about="#meta_M_t3c11vaceACP_c">
              <bqbiol:is>
                <rdf:Bag>
                  <rdf:li rdf:resource="https://identifiers.org/bigg.metabolite/t3c11vaceACP_c"/>
                  <rdf:li rdf:resource="https://identifiers.org/metanetx.chemical/MNXM28933"/>
                  <rdf:li rdf:resource="https://identifiers.org/origin/iMK1208"/>
                </rdf:Bag>
              </bqbiol:is>
            </rdf:Description>
          </rdf:RDF>
        </annotation>
      </species>
      <species metaid="meta_M_3haACP_c" sboTerm="SBO:0000247" id="M_3haACP_c" name="(3R)-3-Hydroxybutanoyl-[acyl-carrier protein]" compartment="c" hasOnlySubstanceUnits="false" boundaryCondition="false" constant="false" fbc:charge="-1" fbc:chemicalFormula="C15H27N2O9PRS">
        <annotation>
          <rdf:RDF xmlns:rdf="http://www.w3.org/1999/02/22-rdf-syntax-ns#" xmlns:dcterms="http://purl.org/dc/terms/" xmlns:vCard="http://www.w3.org/2001/vcard-rdf/3.0#" xmlns:vCard4="http://www.w3.org/2006/vcard/ns#" xmlns:bqbiol="http://biomodels.net/biology-qualifiers/" xmlns:bqmodel="http://biomodels.net/model-qualifiers/">
            <rdf:Description rdf:about="#meta_M_3haACP_c">
              <bqbiol:is>
                <rdf:Bag>
                  <rdf:li rdf:resource="https://identifiers.org/bigg.metabolite/3haACP_c"/>
                  <rdf:li rdf:resource="https://identifiers.org/kegg.compound/C04618"/>
                  <rdf:li rdf:resource="https://identifiers.org/metanetx.chemical/MNXM91793"/>
                  <rdf:li rdf:resource="https://identifiers.org/origin/iMK1208"/>
                  <rdf:li rdf:resource="https://identifiers.org/seed.compound/cpd11478"/>
                </rdf:Bag>
              </bqbiol:is>
            </rdf:Description>
          </rdf:RDF>
        </annotation>
      </species>
      <species metaid="meta_M_but2eACP_c" sboTerm="SBO:0000247" id="M_but2eACP_c" name="But-2-enoyl-[acyl-carrier protein]" compartment="c" hasOnlySubstanceUnits="false" boundaryCondition="false" constant="false" fbc:charge="-1" fbc:chemicalFormula="C15H25N2O8PRS">
        <annotation>
          <rdf:RDF xmlns:rdf="http://www.w3.org/1999/02/22-rdf-syntax-ns#" xmlns:dcterms="http://purl.org/dc/terms/" xmlns:vCard="http://www.w3.org/2001/vcard-rdf/3.0#" xmlns:vCard4="http://www.w3.org/2006/vcard/ns#" xmlns:bqbiol="http://biomodels.net/biology-qualifiers/" xmlns:bqmodel="http://biomodels.net/model-qualifiers/">
            <rdf:Description rdf:about="#meta_M_but2eACP_c">
              <bqbiol:is>
                <rdf:Bag>
                  <rdf:li rdf:resource="https://identifiers.org/bigg.metabolite/but2eACP_c"/>
                  <rdf:li rdf:resource="https://identifiers.org/kegg.compound/C04246"/>
                  <rdf:li rdf:resource="https://identifiers.org/metanetx.chemical/MNXM3229"/>
                  <rdf:li rdf:resource="https://identifiers.org/origin/iMK1208"/>
                  <rdf:li rdf:resource="https://identifiers.org/seed.compound/cpd11465"/>
                </rdf:Bag>
              </bqbiol:is>
            </rdf:Description>
          </rdf:RDF>
        </annotation>
      </species>
      <species metaid="meta_M_3hptnACP_c" sboTerm="SBO:0000247" id="M_3hptnACP_c" name="(R)-3-Hydroxypentanoyl-[acyl-carrier protein]" compartment="c" hasOnlySubstanceUnits="false" boundaryCondition="false" constant="false" fbc:charge="-1" fbc:chemicalFormula="C16H29N2O9PRS">
        <annotation>
          <rdf:RDF xmlns:rdf="http://www.w3.org/1999/02/22-rdf-syntax-ns#" xmlns:dcterms="http://purl.org/dc/terms/" xmlns:vCard="http://www.w3.org/2001/vcard-rdf/3.0#" xmlns:vCard4="http://www.w3.org/2006/vcard/ns#" xmlns:bqbiol="http://biomodels.net/biology-qualifiers/" xmlns:bqmodel="http://biomodels.net/model-qualifiers/">
            <rdf:Description rdf:about="#meta_M_3hptnACP_c">
              <bqbiol:is>
                <rdf:Bag>
                  <rdf:li rdf:resource="https://identifiers.org/bigg.metabolite/3hptnACP_c"/>
                  <rdf:li rdf:resource="https://identifiers.org/origin/iMK1208"/>
                </rdf:Bag>
              </bqbiol:is>
            </rdf:Description>
          </rdf:RDF>
        </annotation>
      </species>
      <species metaid="meta_M_tptn2eACP_c" sboTerm="SBO:0000247" id="M_tptn2eACP_c" name="trans-pent-2-enoyl-[acyl-carrier protein]" compartment="c" hasOnlySubstanceUnits="false" boundaryCondition="false" constant="false" fbc:charge="-1" fbc:chemicalFormula="C16H27N2O8PRS">
        <annotation>
          <rdf:RDF xmlns:rdf="http://www.w3.org/1999/02/22-rdf-syntax-ns#" xmlns:dcterms="http://purl.org/dc/terms/" xmlns:vCard="http://www.w3.org/2001/vcard-rdf/3.0#" xmlns:vCard4="http://www.w3.org/2006/vcard/ns#" xmlns:bqbiol="http://biomodels.net/biology-qualifiers/" xmlns:bqmodel="http://biomodels.net/model-qualifiers/">
            <rdf:Description rdf:about="#meta_M_tptn2eACP_c">
              <bqbiol:is>
                <rdf:Bag>
                  <rdf:li rdf:resource="https://identifiers.org/bigg.metabolite/tptn2eACP_c"/>
                  <rdf:li rdf:resource="https://identifiers.org/origin/iMK1208"/>
                </rdf:Bag>
              </bqbiol:is>
            </rdf:Description>
          </rdf:RDF>
        </annotation>
      </species>
      <species metaid="meta_M_3hhexACP_c" sboTerm="SBO:0000247" id="M_3hhexACP_c" name="(R)-3-Hydroxyhexanoyl-[acyl-carrier protein]" compartment="c" hasOnlySubstanceUnits="false" boundaryCondition="false" constant="false" fbc:charge="-1" fbc:chemicalFormula="C17H31N2O9PRS">
        <annotation>
          <rdf:RDF xmlns:rdf="http://www.w3.org/1999/02/22-rdf-syntax-ns#" xmlns:dcterms="http://purl.org/dc/terms/" xmlns:vCard="http://www.w3.org/2001/vcard-rdf/3.0#" xmlns:vCard4="http://www.w3.org/2006/vcard/ns#" xmlns:bqbiol="http://biomodels.net/biology-qualifiers/" xmlns:bqmodel="http://biomodels.net/model-qualifiers/">
            <rdf:Description rdf:about="#meta_M_3hhexACP_c">
              <bqbiol:is>
                <rdf:Bag>
                  <rdf:li rdf:resource="https://identifiers.org/bigg.metabolite/3hhexACP_c"/>
                  <rdf:li rdf:resource="https://identifiers.org/chebi/326"/>
                  <rdf:li rdf:resource="https://identifiers.org/kegg.compound/C05747"/>
                  <rdf:li rdf:resource="https://identifiers.org/metanetx.chemical/MNXM25370"/>
                  <rdf:li rdf:resource="https://identifiers.org/origin/iMK1208"/>
                </rdf:Bag>
              </bqbiol:is>
            </rdf:Description>
          </rdf:RDF>
        </annotation>
      </species>
      <species metaid="meta_M_thex2eACP_c" sboTerm="SBO:0000247" id="M_thex2eACP_c" name="trans-Hex-2-enoyl-[acyl-carrier protein]" compartment="c" hasOnlySubstanceUnits="false" boundaryCondition="false" constant="false" fbc:charge="-1" fbc:chemicalFormula="C17H29N2O8PRS">
        <annotation>
          <rdf:RDF xmlns:rdf="http://www.w3.org/1999/02/22-rdf-syntax-ns#" xmlns:dcterms="http://purl.org/dc/terms/" xmlns:vCard="http://www.w3.org/2001/vcard-rdf/3.0#" xmlns:vCard4="http://www.w3.org/2006/vcard/ns#" xmlns:bqbiol="http://biomodels.net/biology-qualifiers/" xmlns:bqmodel="http://biomodels.net/model-qualifiers/">
            <rdf:Description rdf:about="#meta_M_thex2eACP_c">
              <bqbiol:is>
                <rdf:Bag>
                  <rdf:li rdf:resource="https://identifiers.org/bigg.metabolite/thex2eACP_c"/>
                  <rdf:li rdf:resource="https://identifiers.org/biocyc/Hex-2-enoyl-ACPs"/>
                  <rdf:li rdf:resource="https://identifiers.org/chebi/10727"/>
                  <rdf:li rdf:resource="https://identifiers.org/kegg.compound/C05748"/>
                  <rdf:li rdf:resource="https://identifiers.org/metanetx.chemical/MNXM24502"/>
                  <rdf:li rdf:resource="https://identifiers.org/origin/iMK1208"/>
                </rdf:Bag>
              </bqbiol:is>
            </rdf:Description>
          </rdf:RDF>
        </annotation>
      </species>
      <species metaid="meta_M_3hhepACP_c" sboTerm="SBO:0000247" id="M_3hhepACP_c" name="(R)-3-Hydroxyheptanoyl-[acyl-carrier protein]" compartment="c" hasOnlySubstanceUnits="false" boundaryCondition="false" constant="false" fbc:charge="-1" fbc:chemicalFormula="C18H33N2O9PRS">
        <annotation>
          <rdf:RDF xmlns:rdf="http://www.w3.org/1999/02/22-rdf-syntax-ns#" xmlns:dcterms="http://purl.org/dc/terms/" xmlns:vCard="http://www.w3.org/2001/vcard-rdf/3.0#" xmlns:vCard4="http://www.w3.org/2006/vcard/ns#" xmlns:bqbiol="http://biomodels.net/biology-qualifiers/" xmlns:bqmodel="http://biomodels.net/model-qualifiers/">
            <rdf:Description rdf:about="#meta_M_3hhepACP_c">
              <bqbiol:is>
                <rdf:Bag>
                  <rdf:li rdf:resource="https://identifiers.org/bigg.metabolite/3hhepACP_c"/>
                  <rdf:li rdf:resource="https://identifiers.org/origin/iMK1208"/>
                </rdf:Bag>
              </bqbiol:is>
            </rdf:Description>
          </rdf:RDF>
        </annotation>
      </species>
      <species metaid="meta_M_thep2eACP_c" sboTerm="SBO:0000247" id="M_thep2eACP_c" name="trans-hep-2-enoyl-[acyl-carrier protein]" compartment="c" hasOnlySubstanceUnits="false" boundaryCondition="false" constant="false" fbc:charge="-1" fbc:chemicalFormula="C18H31N2O8PRS">
        <annotation>
          <rdf:RDF xmlns:rdf="http://www.w3.org/1999/02/22-rdf-syntax-ns#" xmlns:dcterms="http://purl.org/dc/terms/" xmlns:vCard="http://www.w3.org/2001/vcard-rdf/3.0#" xmlns:vCard4="http://www.w3.org/2006/vcard/ns#" xmlns:bqbiol="http://biomodels.net/biology-qualifiers/" xmlns:bqmodel="http://biomodels.net/model-qualifiers/">
            <rdf:Description rdf:about="#meta_M_thep2eACP_c">
              <bqbiol:is>
                <rdf:Bag>
                  <rdf:li rdf:resource="https://identifiers.org/bigg.metabolite/thep2eACP_c"/>
                  <rdf:li rdf:resource="https://identifiers.org/origin/iMK1208"/>
                </rdf:Bag>
              </bqbiol:is>
            </rdf:Description>
          </rdf:RDF>
        </annotation>
      </species>
      <species metaid="meta_M_3hoctACP_c" sboTerm="SBO:0000247" id="M_3hoctACP_c" name="(R)-3-Hydroxyoctanoyl-[acyl-carrier protein]" compartment="c" hasOnlySubstanceUnits="false" boundaryCondition="false" constant="false" fbc:charge="-1" fbc:chemicalFormula="C19H35N2O9PRS">
        <annotation>
          <rdf:RDF xmlns:rdf="http://www.w3.org/1999/02/22-rdf-syntax-ns#" xmlns:dcterms="http://purl.org/dc/terms/" xmlns:vCard="http://www.w3.org/2001/vcard-rdf/3.0#" xmlns:vCard4="http://www.w3.org/2006/vcard/ns#" xmlns:bqbiol="http://biomodels.net/biology-qualifiers/" xmlns:bqmodel="http://biomodels.net/model-qualifiers/">
            <rdf:Description rdf:about="#meta_M_3hoctACP_c">
              <bqbiol:is>
                <rdf:Bag>
                  <rdf:li rdf:resource="https://identifiers.org/bigg.metabolite/3hoctACP_c"/>
                  <rdf:li rdf:resource="https://identifiers.org/biocyc/3-Hydroxy-octanoyl-ACPs"/>
                  <rdf:li rdf:resource="https://identifiers.org/kegg.compound/C04620"/>
                  <rdf:li rdf:resource="https://identifiers.org/metanetx.chemical/MNXM10019"/>
                  <rdf:li rdf:resource="https://identifiers.org/origin/iMK1208"/>
                  <rdf:li rdf:resource="https://identifiers.org/seed.compound/cpd11483"/>
                </rdf:Bag>
              </bqbiol:is>
            </rdf:Description>
          </rdf:RDF>
        </annotation>
      </species>
      <species metaid="meta_M_toct2eACP_c" sboTerm="SBO:0000247" id="M_toct2eACP_c" name="trans-Oct-2-enoyl-[acyl-carrier protein]" compartment="c" hasOnlySubstanceUnits="false" boundaryCondition="false" constant="false" fbc:charge="-1" fbc:chemicalFormula="C19H33N2O8PRS">
        <annotation>
          <rdf:RDF xmlns:rdf="http://www.w3.org/1999/02/22-rdf-syntax-ns#" xmlns:dcterms="http://purl.org/dc/terms/" xmlns:vCard="http://www.w3.org/2001/vcard-rdf/3.0#" xmlns:vCard4="http://www.w3.org/2006/vcard/ns#" xmlns:bqbiol="http://biomodels.net/biology-qualifiers/" xmlns:bqmodel="http://biomodels.net/model-qualifiers/">
            <rdf:Description rdf:about="#meta_M_toct2eACP_c">
              <bqbiol:is>
                <rdf:Bag>
                  <rdf:li rdf:resource="https://identifiers.org/bigg.metabolite/toct2eACP_c"/>
                  <rdf:li rdf:resource="https://identifiers.org/biocyc/2-Octenoyl-ACPs"/>
                  <rdf:li rdf:resource="https://identifiers.org/kegg.compound/C05751"/>
                  <rdf:li rdf:resource="https://identifiers.org/metanetx.chemical/MNXM23766"/>
                  <rdf:li rdf:resource="https://identifiers.org/origin/iMK1208"/>
                  <rdf:li rdf:resource="https://identifiers.org/seed.compound/cpd11471"/>
                </rdf:Bag>
              </bqbiol:is>
            </rdf:Description>
          </rdf:RDF>
        </annotation>
      </species>
      <species metaid="meta_M_3hnonACP_c" sboTerm="SBO:0000247" id="M_3hnonACP_c" name="(R)-3-Hydroxynonanoyl-[acyl-carrier protein]" compartment="c" hasOnlySubstanceUnits="false" boundaryCondition="false" constant="false" fbc:charge="-1" fbc:chemicalFormula="C20H37N2O9PRS">
        <annotation>
[truncated: 8,155,235 more chars]
